# Supplementary material for: Distribution of Misfolded Prion Protein Seeding Activity Alone Does Not Predict Regions of Neurodegeneration
Source: PLoS Biol. 2016 Nov 23;14(11):e1002579. doi: 10.1371/journal.pbio.1002579 (PMC5120774; doi:10.1371/journal.pbio.1002579)
Supplement: S1 Data — (XLSX) [file pbio.1002579.s002.xlsx]

## Sheet: Figure 1b
Figure 1b
	Brain Stem reciprocal intensity*					Thalamus reciprocal intensity*					Midbrain reciprocal intensity*
GSS/101LL	150 dpi	220 dpi	terminal		GSS/101LL	150 dpi	220 dpi	terminal		GSS/101LL	150 dpi	220 dpi	terminal
Animal 1	0.504	0.711	2.443		Animal 1	0.0131	0.312	5.438		Animal 1	2.055	1.432	6.555
Animal 2	0.215	1.115	2.147		Animal 2	0.411	0.194	4.333		Animal 2	3.134	3.448	4.131
Animal 3	0.111	1.248	3.551		Animal 3	0.224	0.431	6.584		Animal 3	0.023	1.674	3.003
	Cerebellum reciprocal intensity*					Cortex reciprocal intensity*
GSS/101LL	150 dpi	220 dpi	terminal		GSS/101LL	150 dpi	220 dpi	terminal
Animal 1	0.258	0.831	0.123		Animal 1	0.041	0.042	0.021
Animal 2	0.284	0.341	0.059		Animal 2	0.012	0.057	0.575
Animal 3	0.381	0.012	0.583		Animal 3	0.421	0.325	0.482
