# Supplementary material for: Distribution of Misfolded Prion Protein Seeding Activity Alone Does Not Predict Regions of Neurodegeneration
Source: PLoS Biol. 2016 Nov 23;14(11):e1002579. doi: 10.1371/journal.pbio.1002579 (PMC5120774; doi:10.1371/journal.pbio.1002579)
Supplement: S2 Data — (XLSX) [file pbio.1002579.s003.xlsx]

## Sheet: Figure 2a
Figure 2a
	Cycle Number
	1	10	20	30	40	50	60	70	80	90	100	110	120	130	140	150	160	170	180	190	200	210	220	230	240	250
Animal 1 (GSS/101LL terminal) brain stem 10-3	82795.7	67424	68008.7	66838.3	66264.7	79963.7	106141	186223	241317	258452	260000	260000	260000	260000	260000	260000	260000	260000	260000	260000	260000	260000	260000	260000	260000	260000
Animal 1 (GSS/101LL terminal) cerebellum 10-3	78208	71705	74061	78683.3	134030	137360	153629	230097	254720	260000	260000	260000	260000	260000	260000	260000	260000	260000	260000	260000	260000	260000	260000	260000	260000	260000
Animal 1 (GSS/101LL terminal) thalamus 10-3	84986.7	81088	78709.7	76739	75420.7	86949.3	129953	220422	243999	251694	252623	259844	260000	260000	260000	260000	260000	260000	260000	260000	260000	260000	260000	260000	260000	260000
Animal 1 (GSS/101LL terminal) cortex 10-3	86649.7	78400.7	83279	85142.7	80106	88637.3	194084	219457	246881	256956	260000	260000	260000	260000	260000	260000	260000	260000	260000	260000	260000	260000	260000	260000	260000	260000
	1	10	20	30	40	50	60	70	80	90	100	110	120	130	140	150	160	170	180	190	200	210	220	230	240	250
Animal 2 (GSS/101LL terminal) brain stem 10-3	83330.3	67648.7	69635.3	67797.7	69116.7	145272	179363	215932	235301	259171	259997	260000	260000	260000	260000	260000	260000	260000	260000	260000	260000	260000	260000	260000	260000	260000
Animal 2 (GSS/101LL terminal) cerebellum 10-3	81022.7	69497.7	68659.3	66926	73354.3	130642	240911	260000	260000	260000	260000	260000	260000	260000	260000	260000	260000	260000	260000	260000	260000	260000	260000	260000	260000	260000
Animal 2 (GSS/101LL terminal) thalamus 10-3	93555.3	78760	81066.7	78533	70158.7	85211.3	117428	151404	197718	209405	237740	242334	252024	244576	258638	260000	260000	260000	260000	260000	260000	260000	260000	260000	260000	260000
Animal 2 (GSS/101LL terminal) cortex 10-3	91436	87952	93475	94158.3	84708.7	104176	202520	250069	260000	260000	260000	260000	260000	260000	260000	260000	260000	260000	260000	260000	260000	260000	260000	260000	260000	260000
	1	10	20	30	40	50	60	70	80	90	100	110	120	130	140	150	160	170	180	190	200	210	220	230	240	250
Animal 3 (GSS/101LL terminal) brain stem 10-3	86473	66007.7	71700	77817.7	140784	188418	249878	260000	260000	260000	260000	260000	260000	260000	260000	260000	260000	260000	260000	260000	260000	260000	260000	260000	260000	260000
Animal 3 (GSS/101LL terminal) cerebellum 10-3	80210	67034.7	67897.7	67363.3	68383.7	74745.3	185660	247258	258609	260000	260000	260000	260000	260000	260000	260000	260000	260000	260000	260000	260000	260000	260000	260000	260000	260000
Animal 3 (GSS/101LL terminal) thalamus 10-3	82627.7	67944.7	73228.3	71275	83524.7	146170	205111	250774	260000	260000	260000	260000	260000	260000	260000	260000	260000	260000	260000	260000	260000	260000	260000	260000	260000	260000
Animal 3 (GSS/101LL terminal) cortex 10-3	86099.7	77893.7	84878.3	94893	122770	145652	194096	208933	237550	245849	249635	260000	259988	260000	260000	259900	260000	260000	260000	260000	260000	260000	259927	259918	260000	259721
	1	10	20	30	40	50	60	70	80	90	100	110	120	130	140	150	160	170	180	190	200	210	220	230	240	250
Animal 4 (GSS/101LL terminal) brain stem 10-3	82795.7	67424	68008.7	66838.3	66264.7	79963.7	106141	186223	241317	258452	260000	260000	260000	260000	260000	260000	260000	260000	260000	260000	260000	260000	260000	260000	260000	260000
Animal 4 (GSS/101LL terminal) cerebellum 10-3	78208	71705	74061	78683.3	134030	137360	153629	230097	254720	260000	260000	260000	260000	260000	260000	260000	260000	260000	260000	260000	260000	260000	260000	260000	260000	260000
Animal 4 (GSS/101LL terminal) thalamus 10-3	84986.7	81088	78709.7	76739	75420.7	86949.3	129953	220422	243999	251694	252623	259844	260000	260000	260000	260000	260000	260000	260000	260000	260000	260000	260000	260000	260000	260000
Animal 4 (GSS/101LL terminal) cortex 10-3	86649.7	78400.7	83279	85142.7	80106	88637.3	194084	219457	246881	256956	260000	260000	260000	260000	260000	260000	260000	260000	260000	260000	260000	260000	260000	260000	260000	260000
	1	10	20	30	40	50	60	70	80	90	100	110	120	130	140	150	160	170	180	190	200	210	220	230	240	250
Animal 5 (NBH/101LL 'terminal') brain stem 10-3	82240.7	65349.7	67366.3	68795	74034.7	73411.3	72670.7	78557.3	73484.3	72137.7	79276	75875.3	75546.7	70260.7	75038	74528.7	75362	73863.7	74352.3	78105.7	78282.7	72260.7	72136.7	71563	74125.7	75237.7
Animal 5 (NBH/101LL 'terminal') cerebellum 10-3	82669.7	66766.7	70133.3	69465.7	68080	69216	67938.3	69506.3	68123.3	68269.7	68456.3	67534.7	67505.7	65537	66057	62904.7	64423.7	63176	62920	62157	62817.3	61000.7	61750.7	61411.7	59904.7	60021.3
Animal 5 (NBH/101LL 'terminal') thalamus 10-3	85192.3	73092.7	75208.7	75228	73893	73698	74501.7	73843.7	76341	75979	75935.7	74463.7	74876.7	73892.7	72194.3	70941	74386.3	72818.7	69566.3	70767.3	73614	71025.7	72020	68274	70167.3	70136
Animal 5 (NBH/101LL 'terminal') cortex 10-3	81404.3	79125.3	88387.3	86541.7	90389	88568	92338.7	97656.7	98903.3	101798	103058	96074.3	97336.3	95724.3	91266	93041.3	90292.7	89998	92786.7	90839.3	91753.3	88374.7	94661.7	96742	92117.3	91907
	1	10	20	30	40	50	60	70	80	90	100	110	120	130	140	150	160	170	180	190	200	210	220	230	240	250
Animal 6 (NBH/101LL 'terminal') brain stem 10-3	77125	67448	67572	68393.3	70058.3	67710.3	67756.7	67892	67873.7	68008	69124.3	65727	64866	64355	63979	62670.7	62452	62934	59984	61252.3	60628.3	60145.3	60294.3	59539.7	59729.7	58896.7
Animal 6 (NBH/101LL 'terminal') cerebellum 10-3	91772	73738.3	78964.7	76413	80440.3	78660	79697.3	78146.3	73409.3	75094.3	74789.7	74016.7	73686.7	70421	70884	69705.7	72011	76011.3	74192.7	74525	73213.3	71431.7	71599.7	70963.7	75545	73497
Animal 6 (NBH/101LL 'terminal') thalamus 10-3	87626	73771	79981.7	75115	78159.3	77107.7	77507.3	76571.7	78703.3	82674	76110.7	75562	72933	73007.7	73851.7	74198.7	73681.7	74396.3	71750.7	75942.7	73756.3	74968.7	80994.7	82600	91007.7	93245.3
Animal 6 (NBH/101LL 'terminal') cortex 10-3	76005.7	80229	83916.3	89191.7	83921.3	81763.7	82628.7	90116.3	85784.7	87875.3	87989.7	86199	87462.7	85405	87707.7	87102	87905	81268.3	83522	83424.3	85394.7	83810	83449	83704.3	85198.7	85535.3
	1	10	20	30	40	50	60	70	80	90	100	110	120	130	140	150	160	170	180	190	200	210	220	230	240	250
Animal 7 (NBH/101LL 'terminal') brain stem 10-3	73816.7	64524.3	70153	68232	67662.7	66292.3	66831.3	67633.7	66261	64610.7	63580.7	62982	64349.3	60664.7	61509.3	60925.7	60372	60523.7	59057.3	59298	57380.7	58957	58875	58027.3	56978.7	57484
Animal 7 (NBH/101LL 'terminal') cerebellum 10-3	72959	66995.7	71596.3	71311.7	71305.7	69701	69026	69615	68791	67234.3	67761	67915.3	66791.3	67447	65487.7	65496.3	65039	63847.7	63436.3	62573.7	61828.7	63336.3	61206.3	61590.7	60333	59307.7
Animal 7 (NBH/101LL 'terminal') thalamus 10-3	74534.3	68946.7	67097	68091.7	67143	66039	65920.3	65499.3	65242.3	63980	64475.3	63216.7	64048.7	61875.3	61589.7	62042	61474.3	60597	60848.7	64066	93450.3	103420	110842	114598	124172	146363
Animal 7 (NBH/101LL 'terminal') cortex 10-3	76263.7	68597.3	67447.7	65994.3	64802.7	64426.3	64713.3	63928	62598	63102.3	62313	62827.3	63044	61360.3	59980.7	60069.3	59877	60285.3	58152	57512.3	56967.3	57181.3	56544.7	57663.3	56235.7	57112
	1	10	20	30	40	50	60	70	80	90	100	110	120	130	140	150	160	170	180	190	200	210	220	230	240	250
Animal 8 (NBH/101LL 'terminal') brain stem 10-3	77125	67448	67572	68393.3	70058.3	67710.3	67756.7	67892	67873.7	68008	69124.3	65727	64866	64355	63979	62670.7	62452	62934	59984	61252.3	60628.3	60145.3	60294.3	59539.7	59729.7	58896.7
Animal 8 (NBH/101LL 'terminal') cerebellum 10-3	91772	73738.3	78964.7	76413	80440.3	78660	79697.3	78146.3	73409.3	75094.3	74789.7	74016.7	73686.7	70421	70884	69705.7	72011	76011.3	74192.7	74525	73213.3	71431.7	71599.7	70963.7	75545	73497
Animal 8 (NBH/101LL 'terminal') thalamus 10-3	87626	73771	79981.7	75115	78159.3	77107.7	77507.3	76571.7	78703.3	82674	76110.7	75562	72933	73007.7	73851.7	74198.7	73681.7	74396.3	71750.7	75942.7	73756.3	74968.7	80994.7	82600	91007.7	93245.3
Animal 8 (NBH/101LL 'terminal') cortex 10-3	76005.7	80229	83916.3	89191.7	83921.3	81763.7	82628.7	90116.3	85784.7	87875.3	87989.7	86199	87462.7	85405	87707.7	87102	87905	81268.3	83522	83424.3	85394.7	83810	83449	83704.3	85198.7	85535.3
	1	10	20	30	40	50	60	70	80	90	100	110	120	130	140	150	160	170	180	190	200	210	220	230	240	250
Animal 9 (NBH/101LL 'terminal') brain stem 10-3	81944.7	66687	69769	67711	71928.7	67952.3	66709	68832	68142.3	68483.3	68002.7	66292	64952.3	67055.3	64973	63030.7	63898.3	62868	62238.3	63691	62914.3	61055.3	60933.3	60704	60867.7	59424.7
Animal 9 (NBH/101LL 'terminal') cerebellum 10-3	84836.3	63238	67980.7	67981.3	70846	70718	68149.3	68425	68441.3	70399.7	65528	68532	68467	67448.3	64594	64619	63006	63072.7	64337.3	65176	62244.3	63003.7	60836.3	62395.7	62947	61765
Animal 9 (NBH/101LL 'terminal') thalamus 10-3	83118	72627	77663.7	76233.7	79344.3	76237.7	75102	78208.7	81040	76684.7	79208.7	78616	74330	74104.7	73070.3	73795.7	73443.3	77176.3	75366.3	77805.3	74525	70256.3	73426.7	72010.7	72810.3	70759
Animal 9 (NBH/101LL 'terminal') cortex 10-3	82751.3	70696	81358	83224.7	85923.7	82673	85494.3	87454	87790	84536	83336.3	86841.3	81066.7	80408.7	81351.7	82616.7	82416	98286.7	143864	143630	143672	142572	138632	139936	138341	139150

## Sheet: Figure 2b
Figure 2b
GSS/101LL	Animal 1 replicate 1				Animal 1 replicate 2				Animal 1 replicate 3
	Brain Stem	Thalamus	Cerebellum	Cortex	Brain Stem	Thalamus	Cerebellum	Cortex	Brain Stem	Thalamus	Cerebellum	Cortex
PK-	260000	260000	260000	260000	260000	260000	260000	260000	260000	260000	260000	260000
PK+	260000	77381	260000	260000	260000	62295	260000	260000	260000	52874	260000	260000
GSS/101LL	Animal 2 replicate 1				Animal 2 replicate 2				Animal 2 replicate 3
	Brain Stem	Thalamus	Cerebellum	Cortex	Brain Stem	Thalamus	Cerebellum	Cortex	Brain Stem	Thalamus	Cerebellum	Cortex
PK-	260000	260000	260000	260000	260000	260000	260000	260000	260000	260000	260000	260000
PK+	260000	260000	260000	260000	260000	260000	260000	260000	260000	260000	260000	260000
GSS/101LL	Animal 3 replicate 1				Animal 3 replicate 2				Animal 3 replicate 3
	Brain Stem	Thalamus	Cerebellum	Cortex	Brain Stem	Thalamus	Cerebellum	Cortex	Brain Stem	Thalamus	Cerebellum	Cortex
PK-	260000	260000	260000	260000	260000	260000	260000	260000	260000	260000	260000	260000
PK+	67886	260000	260000	260000	57725	260000	260000	260000	111952	260000	260000	260000
GSS/101LL	Animal 4 replicate 1				Animal 4 replicate 2				Animal 4 replicate 3
	Brain Stem	Thalamus	Cerebellum	Cortex	Brain Stem	Thalamus	Cerebellum	Cortex	Brain Stem	Thalamus	Cerebellum	Cortex
PK-	260000	260000	260000	260000	260000	260000	260000	260000	260000	260000	260000	260000
PK+	260000	260000	260000	260000	260000	260000	260000	260000	260000	260000	260000	260000
NBH/101LL	Animal 1 replicate 1				Animal 1 replicate 2				Animal 1 replicate 3
	Brain Stem	Thalamus	Cerebellum	Cortex	Brain Stem	Thalamus	Cerebellum	Cortex	Brain Stem	Thalamus	Cerebellum	Cortex
PK-	39184	87839	36372	38833	38263	36798	37472	37414	37659	36215	36565	49275
PK+	52878	40986	38964	38369	55614	40803	37913	65119	57045	42008	40694	38541
NBH/101LL	Animal 2 replicate 1				Animal 2 replicate 2				Animal 2 replicate 3
	Brain Stem	Thalamus	Cerebellum	Cortex	Brain Stem	Thalamus	Cerebellum	Cortex	Brain Stem	Thalamus	Cerebellum	Cortex
PK-	40035	38236	38538	51151	54720	57396	37073	37539	36693	39161	38781	41068
PK+	37506	37586	37038	40800	40668	42437	38948	38530	37785	39207	37714	39170
NBH/101LL	Animal 3 replicate 1				Animal 3 replicate 2				Animal 3 replicate 3
	Brain Stem	Thalamus	Cerebellum	Cortex	Brain Stem	Thalamus	Cerebellum	Cortex	Brain Stem	Thalamus	Cerebellum	Cortex
PK-	41153	40098	38905	51436	53596	56104	37437	38113	36972	39504	38803	41327
PK+	37651	37503	37735	41104	41720	42740	41300	38742	38370	39190	38780	39413
NBH/101LL	Animal 4 replicate 1				Animal 4 replicate 2				Animal 4 replicate 3
	Brain Stem	Thalamus	Cerebellum	Cortex	Brain Stem	Thalamus	Cerebellum	Cortex	Brain Stem	Thalamus	Cerebellum	Cortex
PK-	39483	38267	37417	52805	55845	56328	36843	37353	35967	39291	38874	40829
PK+	165616	36741	36452	40329	40352	41534	38184	38214	68959	38677	75140	38839
NBH/101LL	Animal 5 replicate 1				Animal 5 replicate 2				Animal 5 replicate 3
	Brain Stem	Thalamus	Cerebellum	Cortex	Brain Stem	Thalamus	Cerebellum	Cortex	Brain Stem	Thalamus	Cerebellum	Cortex
PK-	43809	42847	41175	41114	38789	42179	43155	42468	41077	40996	41933	42997
PK+	40408	39286	39232	41307	41342	43089	41681	41467	43395	40603	40179	41054
