# Supplementary material for: Distribution of Misfolded Prion Protein Seeding Activity Alone Does Not Predict Regions of Neurodegeneration
Source: PLoS Biol. 2016 Nov 23;14(11):e1002579. doi: 10.1371/journal.pbio.1002579 (PMC5120774; doi:10.1371/journal.pbio.1002579)
Supplement: S3 Data — (XLSX) [file pbio.1002579.s004.xlsx]

## Sheet: Figure 4e
Figure 4e
	Midbrain		Brain stem		Cortex
	NBH/101LL	GSS/101LL	NBH/101LL	GSS/101LL	NBH/101LL	GSS/101LL
Group 1	38	4	56	10	69	61
	37	6	76	11	62	81
	35	3	51	16	70	64
	36	6	68	5	61	62
	39	5	37	16	61	77
	32	9	65	13	67	72
	34	11	57	25	64	72
	33	2	61	25	60	76
	36	4	40	17	50	74
	31	4	44	11	64	64
Group 2	31	20	59	12	56	74
	33	15	52	12	57	79
	36	19	73	13	73	74
	35	18	55	13	79	66
	33	18	56	14	59	72
	26	17	61	16	73	52
	34	18	64	17	72	91
	33	19	42	15	84	69
	23	21	48	12	84	78
	29	18	49	15	69	61
Group 3	34	2	67	16	67	92
	33	8	59	18	77	68
	44	9	67	19	86	66
	34	11	51	14	61	83
	29	12	45	15	81	81
	37	17	41	18	84	81
	24	13	69	14	73	66
	37	12	61	4	82	61
	34	9	60	20	95	81
	34	6	43	26	91	56
Mean	33.4667	11.2	55.9	15.0667	71.0333	71.8
Percentage of NBH		33.4661		26.9529		101.079

## Sheet: Figure 4f
Figure 4f
	GSS/101LL	NBH/101LL	GSS/101LL	NBH/101LL	GSS/101LL	NBH/101LL	GSS/101LL	NBH/101LL
	Brain stem		Thalamus		Cortex		Cerebellum
Animal 1	2.135	5.414	1.215	7.641	6.154	6.555	3.875	4.055
Animal 2	1.591	5.955	1.322	8.391	4.112	5.231	2.995	2.819
Animal 3	1.785	6.562	0.899	8.122	5.941	7.002	2.486	3.014
