# Supplementary material for: Distribution of Misfolded Prion Protein Seeding Activity Alone Does Not Predict Regions of Neurodegeneration
Source: PLoS Biol. 2016 Nov 23;14(11):e1002579. doi: 10.1371/journal.pbio.1002579 (PMC5120774; doi:10.1371/journal.pbio.1002579)
Supplement: S4 Data — (XLSX) [file pbio.1002579.s005.xlsx]

## Sheet: Figure 5a
Figure 5a
GSS/101LL	Animal 1 replicate 1				Animal 1 replicate 2				Animal 1 replicate 3
	Brain Stem	Thalamus	Cerebellum	Cortex	Brain Stem	Thalamus	Cerebellum	Cortex	Brain Stem	Thalamus	Cerebellum	Cortex
10-4	260000	260000	260000	260000	260000	260000	260000	260000	260000	260000	260000	260000
10-5	260000	260000	260000	260000	260000	260000	260000	260000	260000	260000	260000	260000
10-6	260000	260000	56302	58725	91588	249887	242581	260000	73584	77587	250596	254383
10-7	69254	57678	259416	57819	67134	57472	57371	260000	55415	60335	59364	56229
GSS/101LL	Animal 2 replicate 1				Animal 2 replicate 2				Animal 2 replicate 3
	Brain Stem	Thalamus	Cerebellum	Cortex	Brain Stem	Thalamus	Cerebellum	Cortex	Brain Stem	Thalamus	Cerebellum	Cortex
10-4	260000	260000	260000	260000	260000	260000	260000	260000	260000	260000	260000	260000
10-5	260000	260000	260000	260000	260000	260000	260000	260000	260000	260000	260000	260000
10-6	56276	260000	260000	56785	260000	98299	258054	260000	146048	75072	59535	259422
10-7	260000	70869	56979	57247	58311	65354	58267	260000	61614	56634	259662	55396
GSS/101LL	Animal 3 replicate 1				Animal 3 replicate 2				Animal 3 replicate 3
	Brain Stem	Thalamus	Cerebellum	Cortex	Brain Stem	Thalamus	Cerebellum	Cortex	Brain Stem	Thalamus	Cerebellum	Cortex
10-4	260000	260000	260000	260000	260000	260000	260000	260000	260000	260000	260000	260000
10-5	260000	260000	260000	260000	260000	260000	260000	260000	260000	260000	260000	260000
10-6	57864	89571	260000	254047	60055	260000	260000	57769	59587	72636	260000	247325
10-7	61348	71993	260000	55347	59531	67539	60169	58539	163965	56383	227115	260000
GSS/101LL	Animal 4 replicate 1				Animal 4 replicate 2				Animal 4 replicate 3
	Brain Stem	Thalamus	Cerebellum	Cortex	Brain Stem	Thalamus	Cerebellum	Cortex	Brain Stem	Thalamus	Cerebellum	Cortex
10-4	260000	260000	260000	260000	260000	260000	260000	260000	260000	260000	260000	260000
10-5	260000	260000	260000	260000	260000	260000	260000	260000	260000	260000	260000	260000
10-6	55553	259892	260000	167709	260000	103379	259731	260000	203693	83589	163516	259777
10-7	56561	68118	55623	56890	260000	63538	57020	260000	98203	54591	260000	54526
NBH/101LL	Animal 1 replicate 1				Animal 1 replicate 2				Animal 1 replicate 3
	Brain Stem	Thalamus	Cerebellum	Cortex	Brain Stem	Thalamus	Cerebellum	Cortex	Brain Stem	Thalamus	Cerebellum	Cortex
10-3	56751	53562	76374	54277	58069	60046	56555	63114	58814	55520	71535	59313
10-7	67841	57273	70778	55404	60839	58774	64952	58071	59041	61847	56468	59062
NBH/101LL	Animal 2 replicate 1				Animal 2 replicate 2				Animal 2 replicate 3
	Brain Stem	Thalamus	Cerebellum	Cortex	Brain Stem	Thalamus	Cerebellum	Cortex	Brain Stem	Thalamus	Cerebellum	Cortex
10-3	60544	55361	76170	53950	58283	59677	58278	63698	58220	55485	68910	59169
10-7	71627	56595	59273	57062	62245	58148	64301	59396	59181	59938	56449	60423
NBH/101LL	Animal 3 replicate 1				Animal 3 replicate 2				Animal 3 replicate 3
	Brain Stem	Thalamus	Cerebellum	Cortex	Brain Stem	Thalamus	Cerebellum	Cortex	Brain Stem	Thalamus	Cerebellum	Cortex
10-3	57326	55762	75804	55094	59833	59935	76621	65477	57988	55655	70685	60365
10-7	70154	58157	58191	57031	63967	58960	69162	60877	59382	62918	57361	61043
NBH/101LL	Animal 4 replicate 1				Animal 4 replicate 2				Animal 4 replicate 3
	Brain Stem	Thalamus	Cerebellum	Cortex	Brain Stem	Thalamus	Cerebellum	Cortex	Brain Stem	Thalamus	Cerebellum	Cortex
10-3	56916	54408	58799	52680	56050	56993	76607	64716	57265	55836	69629	58655
10-7	69347	54946	73519	55307	59309	59215	64320	58928	57692	61630	55389	58502

## Sheet: Figure 5b
Figure 5b
	150 dpi													200 dpi													220 dpi													240 dpi
GSS/101LL	Animal 1 replicate 1				Animal 1 replicate 2				Animal 1 replicate 3				GSS/101LL	Animal 1 replicate 1				Animal 1 replicate 2				Animal 1 replicate 3				GSS/101LL	Animal 1 replicate 1				Animal 1 replicate 2				Animal 1 replicate 3				GSS/101LL	Animal 1 replicate 1				Animal 1 replicate 2				Animal 1 replicate 3
	Brain Stem	Thalamus	Cerebellum	Cortex	Brain Stem	Thalamus	Cerebellum	Cortex	Brain Stem	Thalamus	Cerebellum	Cortex		Brain Stem	Thalamus	Cerebellum	Cortex	Brain Stem	Thalamus	Cerebellum	Cortex	Brain Stem	Thalamus	Cerebellum	Cortex		Brain Stem	Thalamus	Cerebellum	Cortex	Brain Stem	Thalamus	Cerebellum	Cortex	Brain Stem	Thalamus	Cerebellum	Cortex		Brain Stem	Thalamus	Cerebellum	Cortex	Brain Stem	Thalamus	Cerebellum	Cortex	Brain Stem	Thalamus
	52322	58163	60796	59532	52962	63867	60331	58535	52118	61319	82775	56804		50616	50163	73168	53149	50616	50163	73168	53149	50485	50101	130601	52511		50471	49151	50476	52790	51446	48768	53365	53756	49187	49274	48969	51828		260000	260000	260000	260000	260000	260000	260000	260000	260000	260000
GSS/101LL	Animal 2 replicate 1				Animal 2 replicate 2				Animal 2 replicate 3				GSS/101LL	Animal 2 replicate 1				Animal 2 replicate 2				Animal 2 replicate 3				GSS/101LL	Animal 2 replicate 1				Animal 2 replicate 2				Animal 2 replicate 3				GSS/101LL	Animal 2 replicate 1				Animal 2 replicate 2				Animal 2 replicate 3
	Brain Stem	Thalamus	Cerebellum	Cortex	Brain Stem	Thalamus	Cerebellum	Cortex	Brain Stem	Thalamus	Cerebellum	Cortex		Brain Stem	Thalamus	Cerebellum	Cortex	Brain Stem	Thalamus	Cerebellum	Cortex	Brain Stem	Thalamus	Cerebellum	Cortex		Brain Stem	Thalamus	Cerebellum	Cortex	Brain Stem	Thalamus	Cerebellum	Cortex	Brain Stem	Thalamus	Cerebellum	Cortex		Brain Stem	Thalamus	Cerebellum	Cortex	Brain Stem	Thalamus	Cerebellum	Cortex	Brain Stem	Thalamus
	152152	56172	57790	62705	197623	54022	111734	57948	172474	88272	55127	59484		135849	246330	175691	105266	134117	238825	160788	90749	167181	239858	172036	130745		202550	220136	258476	190219	226181	222817	235109	219818	229997	196424	223535	163437		260000	260000	260000	260000	260000	260000	260000	260000	260000	260000
GSS/101LL	Animal 3 replicate 1				Animal 3 replicate 2				Animal 3 replicate 3				GSS/101LL	Animal 3 replicate 1				Animal 3 replicate 2				Animal 3 replicate 3				GSS/101LL	Animal 3 replicate 1				Animal 3 replicate 2				Animal 3 replicate 3				GSS/101LL	Animal 3 replicate 1				Animal 3 replicate 2				Animal 3 replicate 3
	Brain Stem	Thalamus	Cerebellum	Cortex	Brain Stem	Thalamus	Cerebellum	Cortex	Brain Stem	Thalamus	Cerebellum	Cortex		Brain Stem	Thalamus	Cerebellum	Cortex	Brain Stem	Thalamus	Cerebellum	Cortex	Brain Stem	Thalamus	Cerebellum	Cortex		Brain Stem	Thalamus	Cerebellum	Cortex	Brain Stem	Thalamus	Cerebellum	Cortex	Brain Stem	Thalamus	Cerebellum	Cortex		Brain Stem	Thalamus	Cerebellum	Cortex	Brain Stem	Thalamus	Cerebellum	Cortex	Brain Stem	Thalamus
	56287	64193	66753	62885	51538	58020	57923	60213	60993	57012	55670	60765		175071	154719	124601	103627	185973	163386	136095	124060	184445	153800	146086	122747		102550	230146	200401	190952	203111	242312	242124	222118	229997	196424	223535	163437		141246	188108	47651	59881	186427	127980	46796	57704	200682	140893
GSS/101LL	Animal 4 replicate 1				Animal 4 replicate 2				Animal 4 replicate 3				GSS/101LL	Animal 4 replicate 1				Animal 4 replicate 2				Animal 4 replicate 3				GSS/101LL	Animal 4 replicate 1				Animal 4 replicate 2				Animal 4 replicate 3				GSS/101LL	Animal 4 replicate 1				Animal 4 replicate 2				Animal 4 replicate 3
	Brain Stem	Thalamus	Cerebellum	Cortex	Brain Stem	Thalamus	Cerebellum	Cortex	Brain Stem	Thalamus	Cerebellum	Cortex		Brain Stem	Thalamus	Cerebellum	Cortex	Brain Stem	Thalamus	Cerebellum	Cortex	Brain Stem	Thalamus	Cerebellum	Cortex		Brain Stem	Thalamus	Cerebellum	Cortex	Brain Stem	Thalamus	Cerebellum	Cortex	Brain Stem	Thalamus	Cerebellum	Cortex		Brain Stem	Thalamus	Cerebellum	Cortex	Brain Stem	Thalamus	Cerebellum	Cortex	Brain Stem	Thalamus
	109375	56179	56673	63572	52537	60712.3	56909.7	60400.3	52908	60333	63470	48580		50957	51649	49344	54522	50200	49805	52872	51765	50863	50243	120080	52696		201325	221321	205050	231922	202609	211233	227234	202219	245124	252142	190069	246331		164706	178654	44178	110483	198834	166928	107756	42415	215336	158309
GSS/101LL	Animal 5 replicate 1				Animal 5 replicate 2				Animal 5 replicate 3				GSS/101LL	Animal 5 replicate 1				Animal 5 replicate 2				Animal 5 replicate 3				GSS/101LL	Animal 5 replicate 1				Animal 5 replicate 2				Animal 5 replicate 3				GSS/101LL	Animal 5 replicate 1				Animal 5 replicate 2				Animal 5 replicate 3
	Brain Stem	Thalamus	Cerebellum	Cortex	Brain Stem	Thalamus	Cerebellum	Cortex	Brain Stem	Thalamus	Cerebellum	Cortex		Brain Stem	Thalamus	Cerebellum	Cortex	Brain Stem	Thalamus	Cerebellum	Cortex	Brain Stem	Thalamus	Cerebellum	Cortex		Brain Stem	Thalamus	Cerebellum	Cortex	Brain Stem	Thalamus	Cerebellum	Cortex	Brain Stem	Thalamus	Cerebellum	Cortex		Brain Stem	Thalamus	Cerebellum	Cortex	Brain Stem	Thalamus	Cerebellum	Cortex	Brain Stem	Thalamus
	58246	62406	66510	65590	57361	67431	68061	63604	55095	62521	63719	66382		89505	183070	136002	44213	137535	118400	59544	43531	42825	175279	132126	44462		221311	230547	192303	161953	223611	210942	213831	205114	200179	155937	210552	146331		260000	260000	260000	260000	260000	260000	232858	255704	235114	260000
NBH/101LL	Animal 1 replicate 1				Animal 1 replicate 2				Animal 1 replicate 3				NBH/101LL	Animal 1 replicate 1				Animal 1 replicate 2				Animal 1 replicate 3				NBH/101LL	Animal 1 replicate 1				Animal 1 replicate 2				Animal 1 replicate 3				NBH/101LL	Animal 1 replicate 1				Animal 1 replicate 2				Animal 1 replicate 3
	Brain Stem	Thalamus	Cerebellum	Cortex	Brain Stem	Thalamus	Cerebellum	Cortex	Brain Stem	Thalamus	Cerebellum	Cortex		Brain Stem	Thalamus	Cerebellum	Cortex	Brain Stem	Thalamus	Cerebellum	Cortex	Brain Stem	Thalamus	Cerebellum	Cortex		Brain Stem	Thalamus	Cerebellum	Cortex	Brain Stem	Thalamus	Cerebellum	Cortex	Brain Stem	Thalamus	Cerebellum	Cortex		Brain Stem	Thalamus	Cerebellum	Cortex	Brain Stem	Thalamus	Cerebellum	Cortex	Brain Stem	Thalamus
	71070	88696	81840	79639	59205	77663	62873	70916	58863	75999	62219	71025		49226	51302	50382	60594	49577	52807	50054	71837	48277	48808	48251	54874		47195	47788	46676	61502	46110	47600	47548	75076	45376	45452	45685	54859		57132	54156	53730	55483	53090	54252	54532	56159	52425	54447
NBH/101LL	Animal 2 replicate 1				Animal 2 replicate 2				Animal 2 replicate 3				NBH/101LL	Animal 2 replicate 1				Animal 2 replicate 2				Animal 2 replicate 3				NBH/101LL	Animal 2 replicate 1				Animal 2 replicate 2				Animal 2 replicate 3				NBH/101LL	Animal 2 replicate 1				Animal 2 replicate 2				Animal 2 replicate 3
	Brain Stem	Thalamus	Cerebellum	Cortex	Brain Stem	Thalamus	Cerebellum	Cortex	Brain Stem	Thalamus	Cerebellum	Cortex		Brain Stem	Thalamus	Cerebellum	Cortex	Brain Stem	Thalamus	Cerebellum	Cortex	Brain Stem	Thalamus	Cerebellum	Cortex		Brain Stem	Thalamus	Cerebellum	Cortex	Brain Stem	Thalamus	Cerebellum	Cortex	Brain Stem	Thalamus	Cerebellum	Cortex		Brain Stem	Thalamus	Cerebellum	Cortex	Brain Stem	Thalamus	Cerebellum	Cortex	Brain Stem	Thalamus
	69224	68298	62691	73687	57916	72493	62737	74739	58388	66969	58716	74814		43621	48126	45926	51521	47410	46196	47475	54144	44287	45635	49275	47076		50207	49099	51054	61192	49019	51190	73805	49883	48226	48521	48726	54472		53513	51842	51626	54363	53732	54974	52157	51670	52108	52108
NBH/101LL	Animal 3 replicate 1				Animal 3 replicate 2				Animal 3 replicate 3				NBH/101LL	Animal 3 replicate 1				Animal 3 replicate 2				Animal 3 replicate 3				NBH/101LL	Animal 3 replicate 1				Animal 3 replicate 2				Animal 3 replicate 3				NBH/101LL	Animal 3 replicate 1				Animal 3 replicate 2				Animal 3 replicate 3
	Brain Stem	Thalamus	Cerebellum	Cortex	Brain Stem	Thalamus	Cerebellum	Cortex	Brain Stem	Thalamus	Cerebellum	Cortex		Brain Stem	Thalamus	Cerebellum	Cortex	Brain Stem	Thalamus	Cerebellum	Cortex	Brain Stem	Thalamus	Cerebellum	Cortex		Brain Stem	Thalamus	Cerebellum	Cortex	Brain Stem	Thalamus	Cerebellum	Cortex	Brain Stem	Thalamus	Cerebellum	Cortex		Brain Stem	Thalamus	Cerebellum	Cortex	Brain Stem	Thalamus	Cerebellum	Cortex	Brain Stem	Thalamus
	61540	70545	64632	80067	58786	68505	55976	75003	60165	64612	55956	73738		41441	44317	47403	62851	44562	42817	46794	80057	44181	44736	48764	48424		42051	46754	48051	51379	47179	44068	45205	55206	44737	45244	48266	47099		44059	44049	53663	48199	42489	43527	43211	51567	41670	43742
NBH/101LL	Animal 4 replicate 1				Animal 4 replicate 2				Animal 4 replicate 3				NBH/101LL	Animal 4 replicate 1				Animal 4 replicate 2				Animal 4 replicate 3				NBH/101LL	Animal 4 replicate 1				Animal 4 replicate 2				Animal 4 replicate 3				NBH/101LL	Animal 4 replicate 1				Animal 4 replicate 2				Animal 4 replicate 3
	Brain Stem	Thalamus	Cerebellum	Cortex	Brain Stem	Thalamus	Cerebellum	Cortex	Brain Stem	Thalamus	Cerebellum	Cortex		Brain Stem	Thalamus	Cerebellum	Cortex	Brain Stem	Thalamus	Cerebellum	Cortex	Brain Stem	Thalamus	Cerebellum	Cortex		Brain Stem	Thalamus	Cerebellum	Cortex	Brain Stem	Thalamus	Cerebellum	Cortex	Brain Stem	Thalamus	Cerebellum	Cortex		Brain Stem	Thalamus	Cerebellum	Cortex	Brain Stem	Thalamus	Cerebellum	Cortex	Brain Stem	Thalamus
	55367	64069	52644	81979	53702	54618	68170	78204	78588	68031	63182	52840		50207	49099	51054	61192	49019	51190	49883	73805	48226	48521	48726	54472		41441	44317	47403	48217	44562	42817	46794	45130	44181	44736	48764	49297		47122	48577	49919	42588	42936	46880	54145	40972	46289	43999
NBH/101LL	Animal 5 replicate 1				Animal 5 replicate 2				Animal 5 replicate 3				NBH/101LL	Animal 5 replicate 1				Animal 5 replicate 2				Animal 5 replicate 3				NBH/101LL	Animal 5 replicate 1				Animal 5 replicate 2				Animal 5 replicate 3				NBH/101LL	Animal 5 replicate 1				Animal 5 replicate 2				Animal 5 replicate 3
	Brain Stem	Thalamus	Cerebellum	Cortex	Brain Stem	Thalamus	Cerebellum	Cortex	Brain Stem	Thalamus	Cerebellum	Cortex		Brain Stem	Thalamus	Cerebellum	Cortex	Brain Stem	Thalamus	Cerebellum	Cortex	Brain Stem	Thalamus	Cerebellum	Cortex		Brain Stem	Thalamus	Cerebellum	Cortex	Brain Stem	Thalamus	Cerebellum	Cortex	Brain Stem	Thalamus	Cerebellum	Cortex		Brain Stem	Thalamus	Cerebellum	Cortex	Brain Stem	Thalamus	Cerebellum	Cortex	Brain Stem	Thalamus
	80440	65893	54780	51625	60635	57919	66110	72348	56680	68316	56666	74431		41441	44317	47403	62851	44562	42817	46794	57521	44181	44736	48764	48424		31424	51241	34214	41294	33894	40539	49420	42242	42049	41041	38764	48575		47056	47310	79506	41712	96057	46068	53842	41026	44329	43229
[truncated: 14 more columns]
