# Supplementary material for: Distribution of Misfolded Prion Protein Seeding Activity Alone Does Not Predict Regions of Neurodegeneration
Source: PLoS Biol. 2016 Nov 23;14(11):e1002579. doi: 10.1371/journal.pbio.1002579 (PMC5120774; doi:10.1371/journal.pbio.1002579)
Supplement: S5 Data — (XLSX) [file pbio.1002579.s006.xlsx]

## Sheet: Figure 6b
Figure 6b
Group 1
Name	NBH Cortex (iii)	NBH Cortex (ii)	NBH Cortex (i)	GSS Cortex (i)	GSS Cortex (iii) r2	NBH Cerebellum (iii)	NBH Cerebellum (ii)	NBH Cerebellum (i)	GSS Cerebellum (iii)	GSS Cerebellum (ii)	GSS Cerebellum (i)	NBH Thalamus (iii)	NBH Thalamus (ii)	NBH Thalamus (i)	GSS Thalamus (iii)	GSS Thalamus (iii) r2	GSS Thalamus (i) r2	NBH Brain Stem (iii)	NBH Brain Stem (ii)	NBH Brain Stem (i)	GSS Brain Stem (iii)	GSS Brain Stem (ii)	GSS Brain Stem (i)
Rasal2	336.099	364.894	370.796	372.977	329.616	172.334	229.324	208.749	180.602	219.888	203.299	255.66	238.047	220.713	226.532	248.027	264.844	212.996	210.532	176.791	246.936	227.326	216.962
Kcnt2	356.713	481.878	474.606	475.875	385.899	45.0082	66.3552	71.5175	27.9982	49.8278	40.3451	97.6158	169.355	86.9126	119.725	144.527	198.185	81.0229	84.5364	80.8182	90.7629	106.921	92.7536
Wnt9a	59.1333	78.0276	64.2149	84.7966	89.5454	29.8116	20.1631	38.3677	25.9609	33.6001	35.7587	39.7236	38.2639	23.6446	34.2061	40.6045	41.4974	25.0817	19.5099	32.8997	35.1544	27.2994	23.0706
Kcnip2	203.461	238.314	253.669	263.038	243.04	14.6497	24.5561	21.0316	24.3965	20.3326	31.5831	69.1766	94.4771	132.379	93.8482	108.766	223.657	39.1885	42.9968	37.9671	61.3229	69.3996	31.1208
Rasl10a	78.0942	97.023	57.3811	95.272	90.5549	22.014	20.8654	21.0205	22.4871	19.8449	28.2872	30.8136	44.2232	34.2883	41.9551	33.7534	64.0521	38.5864	32.9161	31.5213	23.6725	25.7492	24.6177
Rprm	262.81	258.598	263.626	286.988	322.146	125.088	60.5977	59.5519	44.8526	58.9802	69.7506	98.0021	141.15	95.0187	92.0284	83.5813	182.435	79.5928	99.6419	111.954	80.2492	88.7948	75.73
Hpcal4	352.773	351.909	345.682	417.993	342.002	39.9972	61.4532	48.1003	71.4399	60.5273	88.6732	113.634	213.527	158.622	176.405	150.984	326.824	67.9307	111.562	104.731	86.6857	138.51	81.9597
Thrb	224.659	314.486	302.46	299.086	289.385	75.179	121.078	112.038	97.2451	97.9955	104.482	106.741	156.502	110.885	132.883	138.699	192.283	142.338	124.758	133.563	136.206	143.675	128.312
Chrm3	307.243	406.879	343.314	399.81	364.607	47.0627	76.2741	50.1664	27.2813	49.9042	54.8635	159.531	212.221	118.932	165.777	189.59	228.868	98.3353	119.984	166.837	146.834	178.771	111.909
Agap2	1325.5	1551.94	1382.89	1479.76	1530.2	290.193	358.534	302.281	498.18	449.631	498.189	477.533	881.425	765.766	600.872	619.014	1205.73	295.295	408.751	308.334	350.334	456.443	392.798
Khdrbs2	194.106	200.885	199.513	184.007	193.999	71.434	131.653	101.843	91.0932	113.281	115.25	124.248	155.937	111.806	130.396	119.375	159.059	130.778	92.546	109.875	148.404	143.97	120.164
Wipf3	317.882	311.457	298.412	383.749	444.717	45.8278	39.2287	55.2914	80.4048	65.3727	99.4125	103.462	168.797	196.891	125.049	127.49	264.674	49.9212	64.067	46.9595	87.2847	70.8828	64.6814
Tppp	932.418	1056.02	1088.38	1211.76	1062.43	416.794	487.644	431.402	460.133	510.095	541.151	777.269	827.826	797.516	750.233	774.176	953.557	729.081	682.824	683.218	725.757	813.175	642.182
Ext1	272.918	301.334	280.145	316.774	373.313	138.152	153.759	157.68	137.549	151.233	173.246	150.835	176.076	133.329	158.248	216.511	215.944	122.91	140.453	120.33	134.438	134.459	149.938
Creg2	599.008	721.166	649.475	756.501	643.559	73.3954	85.21	95.7796	89.9178	146.633	114.692	267.878	414.47	250.686	340.807	325.907	387.431	323.346	281.191	236.682	356.256	388.279	248.677
Cacng3	1350.71	1279.76	1359.95	1444.26	1298.61	146.674	175.65	181.429	192.77	183.317	187.086	447.855	837.354	664.12	551.631	415.778	963.302	443.027	337.076	387.216	513.403	619.787	379.989
Phactr1	447.288	481.331	464.646	444.768	383.054	111.398	134.844	117.166	162.212	143.794	161.758	196.905	280.471	352.901	212.39	221.933	321.989	242.383	257.899	172.903	219.382	226.345	213.446
Dkk3	640.977	737.345	692.201	747.923	730.686	110.76	91.028	142.218	112.629	148.394	116.223	180.187	473.477	221.806	242.16	249.381	333.544	317.739	186.729	212.984	251.294	275.329	244.122
Necab1	1765.32	1911.37	1965.36	2098.19	1834.98	264.301	431.996	182.918	122.747	238.486	301.638	1013.04	1721.13	1065.98	1046.66	929.01	1386.88	826.1	719.37	803.149	760.642	1157.7	690.749
Mchr1	148.428	132.776	120.023	163.944	168.187	31.9235	37.4178	35.2251	33.0519	31.234	36.3056	60.6134	70.5287	95.3799	81.2653	65.2119	148.724	54.9666	75.6706	51.8573	81.2442	88.7259	50.9793
Opcml	861.884	865.361	847.739	937.326	923.391	349.982	432.733	284.116	401.856	401.184	455.16	539.014	724.096	572.319	581.563	585.42	732.183	588.475	350.859	448.304	629.897	559.84	549.478
Lmo7	169.941	183.865	235.186	256.252	207.581	68.7733	73.1844	76.6215	55.2449	60.6653	65.6909	85.6287	123.324	111.309	86.7062	72.3034	166.892	54.3388	61.6245	60.093	62.2833	68.0502	56.4404
AI593442	855.486	866.347	727.961	901.238	667.979	198.917	211.137	210.632	286.482	275.633	311.724	529.871	605.279	825.215	520.223	465.665	671.575	655.714	418.055	380.021	574.52	516.034	504.615
Vip	136.833	204.383	201.742	224.893	238.039	50.4731	51.8501	37.3004	29.4522	42.9608	43.9715	54.3692	71.737	39.7443	57.8003	66.2592	63.793	66.0758	62.1306	58.4572	63.49	61.0722	44.6388
C2cd2l	771.427	879.45	826.282	898.752	939.013	242.747	301.502	270.806	400.003	389.149	428.47	455.995	606.079	577.695	555.725	525.082	846.427	409.182	425.155	336.802	494.842	504.9	449.246
Atl1	905.129	1066.65	1101.83	1050.13	1035.46	473.545	552.49	545.552	609.012	607.403	586.506	762.126	808.102	639.047	785.636	743.486	843.319	722.787	643.466	747.895	772.563	810.907	703.983
Dlgap2	296.568	357.495	321.829	347.641	332.048	40.0449	51.391	38.5293	36.7505	47.8041	40.3004	102.049	185.446	153.58	105.398	113.472	211.128	95.5003	78.4652	85.4822	102.758	99.1057	73.5156
Hs3st2	112.633	161.035	121.849	134.537	121.424	28.4166	24.2959	23.9966	23.9019	20.9126	22.2609	52.6366	48.2516	32.0765	44.5979	53.9315	58.8168	54.9427	57.3211	53.234	72.2803	45.4438	48.7502
Gsg1l	260.322	298.608	248.267	296.494	255.691	71.5835	78.3583	66.6635	92.9645	76.081	81.5262	119.611	145.626	129.908	139	131.751	173.287	81.5558	115.058	86.3263	115.933	111.606	119.927
Chn1	1056.02	1070.16	1026.61	1157.93	1085.62	233.849	281.975	261.4	300.981	328.862	332.734	504.899	794.948	640.256	608.941	584.344	885.34	442.615	454.78	372.231	496.594	538.527	478.805
Ptprn2	570.349	625.678	640.57	627.177	640.725	175.71	142.345	180.43	241.196	214.438	227.182	427.473	568.665	437.334	426.546	476.444	627.15	350.575	276.879	316.121	417.683	410.518	348.506
Rab15	351.176	424.139	352.246	399.165	446.178	103.999	163.652	152.985	182.817	185.35	202.522	167.815	245.09	228.708	204.632	221.765	340.245	187.749	135.912	170.128	184.025	203.887	182.22
Lmo4	594.046	707.671	604.201	711.774	665.824	99.3435	150.954	145.353	155.108	159.025	186.525	181.248	362.827	243.554	247.982	263.717	351.276	188.666	232.515	141.48	233.736	196.813	195.453
Extl1	270.087	290.944	279.103	358.259	294.137	52.8548	61.0723	63.8277	75.0948	86.4029	73.0748	98.4595	158.42	116.379	144.34	144.316	168.152	123.71	89.0988	94.0012	166.778	152.134	127.943
Kif5a	1923.37	2058	2032.13	2065.29	1869.96	724.203	1019.84	1013.32	1178.16	1166.86	1195.42	1494.06	1379.07	1521.06	1471.85	1338.91	1749.1	1448.24	1292.49	1310.79	1394.43	1571.33	1431.99
Vipr1	103.335	129.294	99.3237	130.677	91.0036	43.1723	42.0192	28.1379	41.9065	46.4301	45.274	31.9983	53.8143	52.6594	39.8949	43.2585	77.0202	34.5176	27.3751	29.1868	36.795	30.9121	32.0285
Moxd1	116.971	138.968	160.906	176.304	185.002	55.6068	53.7816	56.0477	43.911	58.8425	69.1479	59.369	76.4326	58.6556	76.2387	93.8804	133.417	45.6088	47.7779	37.7322	38.5001	47.8533	77.0551
Tmem132b	480.974	503.524	545.041	546.162	574.894	77.746	75.39	61.0471	74.8837	120.473	86.1807	283.88	283.877	317.538	249.69	245.306	389.182	251.816	162.073	157.59	234.343	238.328	180.894
Fam174b .1	112.623	122.508	134.816	120.818	132.439	64.8689	63.0343	68.5411	68.3329	59.7942	75.6402	102.366	86.6671	96.5211	88.8394	80.1599	106.086	80.9517	86.6917	64.2758	73.619	77.5245	66.809
Wdr17	236.239	277.644	270.067	288.016	259.893	72.5556	116.382	88.5498	96.4318	113.577	118.426	136.634	162.478	156.878	161.792	164.035	209.688	136.851	108.623	127.981	147.136	148.76	143.511
Trim46	213.281	285.913	259.876	272.825	295.544	117.978	124.058	106.378	149.505	137.547	151.652	142.523	167.472	163.397	158.408	175.455	277.149	140.944	136.541	100.913	151.386	186.266	183.744
Cx3cl1	763.905	812.123	703.535	878.286	760.904	153.805	212.537	178.759	227.373	224.642	240.979	521.312	618.804	655.561	529.524	480.903	713.575	466.734	359.955	325.421	502.397	494.763	406.431
C1ql3	354.081	495.609	530.492	567.327	560.236	89.0822	123.733	71.919	107.612	116.855	124.586	174.5	236.806	168.783	240.417	206.629	343.862	136.547	132.237	112.654	142.87	159.614	155.957
Cacna1e	602.316	623.455	675.888	683.704	564.459	132.092	258.355	222.248	182.466	206.447	279.941	271.623	398.801	274.087	256.499	253.751	440.712	191.022	240.869	229.12	220.946	255.332	261.662
Sstr2	238.438	260.504	266.596	280.695	319.414	60.4502	70.2233	43.7207	47.9605	44.5488	52.7605	116.126	176.385	111.781	121.369	148.88	252.134	103.604	99.55	92.232	114.58	149.215	93.3528
Nrgn	1691.62	1625.59	1510.2	1487.25	1440.99	46.7364	126.818	29.4328	35.6884	39.7264	142.893	492.99	753.213	661.748	558.074	551.293	932.51	163.78	239.629	225.152	425.663	359.727	107.402
Pdzrn3	128.531	142.912	111.413	171.476	148.123	38.8425	36.8406	39.6444	33.2379	24.3621	40.6116	33.7671	57.3285	37.7453	55.9101	49.7889	73.2302	41.0773	34.2568	33.3587	39.6279	40.5513	43.0261
Plekhg5	188.108	212.954	161.353	222.658	229.152	57.0795	52.0856	59.969	46.0678	55.0221	40.6712	92.3684	138.655	94.0731	101.812	96.9648	141.283	93.7576	59.4946	56.2146	88.948	84.5019	82.2697
Trpc4	232.026	211.851	232.646	222.55	272.2	53.5106	70.3354	53.4958	47.2412	58.9819	50.9141	92.5563	135.927	94.4154	117.099	135.147	191.015	59.7579	72.4845	69.6191	61.066	93.7279	72.0302
Nr4a2	338.652	340.344	368.264	502.691	501.852	61.7765	70.397	70.3074	84.4544	65.4368	115.469	78.3986	295.779	127.622	127.84	124.47	253.06	80.587	91.0817	80.2305	70.1297	120.712	121.667
Sh3rf3	111.012	120.134	100.284	132.198	122.551	40.9257	30.8648	40.2836	37.3301	31.2994	33.1168	47.04	74.491	46.1522	50.3139	62.3311	101.673	58.8823	67.2191	42.153	66.2098	57.5428	53.1962
Slitrk5	527.973	586.063	533.129	614.512	604.277	175.699	201.724	204.841	278.302	273.968	256.131	314.74	335.433	297.486	325.538	333.332	420.574	247.837	213.828	237.616	348.065	357.779	285.618
Slc8a1	589.082	574.298	602.672	635.826	575.644	130.409	247.74	216.139	207.569	256.912	268.993	292.551	434.319	329.663	341.488	339.28	416.892	336.193	260.739	329.703	365.135	367.153	330.434
Lingo1	214.93	159.798	179.636	188.374	170.936	52.2179	46.3869	40.3652	60.936	64.9175	75.263	106.588	141.023	102.959	101.85	93.8928	142.413	101.869	57.797	58.6765	101.53	100.939	92.0192
Robo2	548.506	661.262	644.443	713.138	624.648	179.419	239.583	188.543	194.967	230.775	210.17	384.213	397.34	334.657	403.085	432.072	497.087	367.897	270.59	337.764	383.994	454.708	346.215
Plk2	523.077	656.377	633.979	660.866	659.093	80.8757	97.8662	109.995	125.353	124.027	124.411	137.552	230.224	247.004	185.644	170.975	343.256	95.6227	141.458	101.992	101.941	150.694	118.541
Klhl2	397.604	561.629	557.239	622.223	574.47	167.534	197.635	173.312	224.359	235.456	230.956	238.116	318.926	295.822	306.956	351.035	375.046	277.657	263.677	229.336	275.82	298.378	266.952
Sort1	1885.03	1829.76	1792.27	1898.48	1849.26	566.887	865.721	773.835	834.495	854.243	937.57	1132.76	1370.15	1207.64	1144.24	1233.04	1510.53	1162.5	1033.35	1017.27	1142.21	1130.29	1137.39
Kalrn	448.312	522.787	465.638	499.58	547.294	63.6679	84.8747	72.5324	85.3932	83.0296	96.2322	195.144	363.392	322.184	182.744	187.508	344.84	129.757	142.312	116.439	146.273	145.499	119.711
Grasp	226.608	234.238	195.641	326.927	312.431	60.1909	45.7101	43.3368	61.8669	49.5297	59.8767	77.5392	145.704	96.3803	109.802	104.702	218.253	91.06	71.9853	75.3782	93.1273	94.8407	72.3575
Rap2b	191.452	228.113	200.403	233.626	230.791	57.3608	62.9946	65.3556	67.9616	71.4991	60.098	98.2187	112.4	104.124	130.811	114.945	140.97	94.7395	83.7498	74.1018	107.293	101.485	114.449
Pde1a	498.303	569.202	524.451	530.024	523.593	43.5305	55.5184	51.0281	26.2599	54.1354	47.8998	89.4761	206.66	83.4534	153.675	156.102	326.139	94.2347	97.7533	72.5798	91.2895	107.928	86.2068
Dgkb	635.144	831.028	823.582	775.613	753.682	192.89	334.526	236.912	242.338	250.591	311.476	395.874	450.099	582.474	505.802	497.536	732.894	363.17	413.855	417.153	467.423	439.524	432.105
Bcl11a	553.511	590.964	536.643	608.474	609.252	88.0054	123.171	81.4154	140.221	126.09	135.973	168.08	364.171	213.94	213.699	190.085	390.278	203.656	156.808	135.717	212.547	209.06	197.768
Psrc1	62.4277	71.3986	70.7816	74.9024	76.2222	23.3338	24.1767	27.5461	24.5756	25.0804	25.5506	35.6839	48.1863	28.7304	37.4248	36.7084	37.0046	33.8329	38.0438	34.1957	25.662	35.5491	31.417
Tnnt2	127.153	167.482	137.462	192.034	186.407	58.9505	58.5381	53.4273	54.6106	48.4379	51.1764	88.1801	82.5705	83.5344	82.921	78.9462	107.389	88.754	67.0355	70.2584	74.7442	84.4914	51.3329
Tusc3	383.341	502.914	494.321	485.397	460.332	157.643	209.286	171.817	190.201	216.041	221.194	239.841	254.588	246.666	284.534	295.301	308.203	170.153	207.414	191.452	216.814	295.376	238.164
Kcnh3	371.869	499.105	429.277	468.243	497.591	43.2524	28.9669	30.6942	27.5387	37.5395	28.0413	54.4054	143.123	109.763	72.5512	79.0596	259.031	38.219	62.1998	25.0748	33.2283	42.2265	21.909
Gp1bb	729.97	836.812	689.141	771.286	783.159	249.66	270.774	294.167	405.125	408.493	357.096	442.67	626.248	618.419	490.006	503.482	602.917	440.815	406.122	296.668	489.289	448.063	419.228
Fam163b	332.022	350.437	304.667	407.863	347.933	58.9422	76.0448	71.0374	102.718	95.5821	110.135	232.25	236.205	233.193	209.494	190.208	299.204	203.097	114.451	132.154	233.243	195.204	159.087
Fam189a1	427.696	353.161	299.655	413.663	430.911	130.319	119.903	119.977	108.328	127.952	130.928	241.961	276.681	222.122	238.127	196.79	332.871	240.484	187.503	201.464	252.464	178.412	164.363
Grm7	276.454	364.932	308.118	338.827	328.116	96.3867	144.358	95.9604	120.097	138.732	134.359	242.197	269.15	224.959	208.606	202.079	281.633	153.161	154.442	133.584	180.377	199.876	175.224
Cecr6	394.808	699.929	604.993	670.273	544.394	130.846	90.8714	145.345	123.612	120.686	121.145	138.781	226.553	170.374	148.038	158.827	291.575	97.7752	133.843	106.792	134.312	127.994	116.278
Mal2	2518.5	2314.76	2112.86	2642.83	2128.88	119.786	303.461	93.3587	80.3982	163.835	200.121	869.78	1416.58	1120.43	928.884	878.816	1185.86	489.254	640.439	733.866	598.149	816.606	455.416
Adrb1	99.8309	99.8576	77.776	104.567	120.666	26.0378	35.403	32.5577	29.171	53.4294	36.1901	54.2973	65.2804	59.8377	66.5997	58.9042	89.0256	48.8536	59.0157	46.0923	45.847	50.5838	43.1975
Kcnf1	149.092	153.315	128.602	168.536	138.738	40.9547	32.7352	27.1871	18.1664	27.815	23.3796	43.7782	76.0625	60.9466	56.5018	65.1132	118.457	36.9944	44.1422	36.0569	35.5601	37.822	29.4789
Nov	271.98	433.964	333.038	437.816	471.932	73.1833	58.918	52.6799	57.9014	63.8143	89.6541	41.3365	146.143	47.8126	129.958	125.663	221.679	39.1844	50.6227	64.7589	59.8417	67.0661	69.4082
Ngef	481.84	578.399	453.616	518.465	515.408	69.9937	57.8902	60.5315	45.2238	54.6502	77.217	141.524	194.137	286.73	171.885	176.76	328.68	114.403	163.074	118.05	147.469	149.138	111.873
Cobl	281.316	318.734	315.824	317.582	281.012	89.9157	88.8875	71.786	64.9884	77.6785	75.631	185.51	196.089	167.612	178.434	178.136	209.897	204.102	155.433	178.517	171.279	199.456	151.379
St6galnac5	610.143	592.792	504.975	690.021	746.504	86.8549	76.6097	62.2681	61.6146	64.3568	76.9449	198.531	462.7	245.836	239.524	259.218	484.074	107.772	112.183	91.436	138.43	156.81	129.955
Epb4.9	378.709	372.724	361.37	448.135	380.547	114.294	113.139	102.04	167.449	160.904	167.385	224.883	310.769	253.813	261.074	240.429	349.474	254.268	211.026	194.543	291.844	297.525	227.54
Lzts1	327.259	383.41	358.024	492.261	435.201	69.3414	39.8458	42.7519	50.1833	75.7524	65.0861	97.6571	168.897	175.75	122.516	128.256	275.853	101.883	96.3135	83.2331	148.586	120.096	101.712
Bcl11b	602.289	877.85	711.351	748.055	746.949	48.9567	97.3239	66.6824	52.9014	47.8095	70.7267	259.342	349.364	477.848	219.288	206.164	565.946	155.836	266.628	142.837	172.917	157.796	108.225
Fam5b	365.339	497.117	432.168	509.051	500.081	70.7368	93.249	76.5865	131.655	102.379	156.196	212.173	282.146	242.672	292.651	272.608	387.758	168.713	136.831	133.505	266.921	250.659	173.506
Chd5	434.374	537.355	500.236	528.117	506.871	91.2586	133.687	109.03	130.493	155.743	146.934	319.027	372.152	211.302	331.581	340.75	411.305	293.363	230.863	321.218	345.574	392.807	255.772
Npy	593.26	735.895	604.324	603.875	656.686	208.574	191.407	143.904	219.262	131.99	220.85	303.81	318.551	290.016	308.637	366.191	530.189	232.961	199.771	239.973	379.925	294.402	233.905
Enc1	1538.5	1490.16	1420.82	1620.55	1435.93	83.6092	88.4267	74.8163	76.3937	93.0506	124.4	437.894	962.895	569.927	498.691	538.804	997.438	244.602	280.493	298.289	355.725	365.45	218.149
Pde2a	1338.36	1533.13	1433.44	1519.95	1454.3	133.193	178.163	134.219	199.209	192.168	222.91	369.08	719.228	545.849	444.776	462.417	1070.35	292.42	371.909	252.193	292.224	333.662	279.954
Pak6	136.725	194.237	152.339	207.173	181.263	41.8529	64.1347	39.0268	46.2508	57.0663	55.7317	97.1569	119.994	89.9229	112.383	100.599	167.821	81.4706	72.8398	91.3518	102.771	97.8044	71.6369
Kcnb2	302.407	345.478	335.286	369.617	357.041	149.067	144.355	89.8763	78.6643	120.457	111.619	198.511	249.067	183.267	209.407	215.473	272.555	149.009	219.444	207.658	214.454	246.977	157.135
B230209E15Rik	238.7	289.825	294.896	334.663	270.885	44.6458	82.1982	100.959	55.8805	41.504	78.8661	128.378	197.944	135.692	168.077	160.384	231.392	105.66	113.741	113.783	135.52	139.288	126.878
Fezf2	419.671	558.449	392.228	660.599	597.787	44.8604	40.864	25.298	32.1803	23.7049	19.0808	32.1018	170.166	55.2671	94.6412	111.522	223.527	43.1748	29.6374	42.6792	22.3471	37.6963	33.2558
Npas2	642.922	652.727	642.089	749.024	679.695	71.6947	73.3665	45.8246	83.3678	107.578	93.1743	156.319	402.856	404.754	220.815	222.709	496.31	164.242	133.201	96.5016	163.41	166.629	130.436
Ccl27b .2	459.068	521.16	466.873	486.862	410.575	174.753	158.291	181.763	193.816	200.013	220.779	229.338	320.535	229.881	236.712	248.534	295.886	229.502	212.078	208.05	245.45	242.406	258.528
Tmem44	180.165	214.141	183.989	232.208	191.596	41.5884	47.4947	31.4026	51.3329	43.4315	53.3784	77.1663	122.14	66.3005	111.662	97.5228	135.052	98.6416	113.079	89.8337	119.842	112.351	102.451
Slc39a10	531.742	584.041	611.731	679.815	621.15	225.759	281.39	280.039	265.4	285.414	279.842	252.428	333.903	235.546	281.536	296.6	375.559	234.614	234.448	250.88	224.387	273.262	263.216
Cckbr	456.71	531.377	398.144	538.02	424.629	71.5842	89.2015	79.0171	64.1391	42.4456	71.62	123.97	214.112	127.931	148.921	152.582	253.4	197.242	173.961	154.903	210.291	192.697	143.978
Prickle2	659.41	635.64	681.817	675.949	781.587	180.543	177.013	178.906	131.185	180.803	147.263	364.436	536.486	475.718	370.135	334.41	555.46	323.304	337.866	262.705	357.588	340.863	312.213
Epha6	625.972	706.419	748.79	829.928	814.672	160.865	255.549	208.047	135.903	214.417	177.137	371.267	531.667	415.781	371.593	352.726	667.226	367.358	363.286	352.189	386.875	402.792	340.352
Rimbp2	517.77	596.512	627.608	627.608	542.518	52.5784	98.1694	65.3423	80.2856	117.97	114.965	263.142	397.857	337.3	273.441	298.445	422.034	282.808	207.074	193.356	276.18	275.007	227.046
Kcnb1 .1	226.652	249.218	195.27	252.495	211.81	37.4287	37.3247	31.6267	51.0635	45.8754	49.202	92.5789	121.484	102.066	97.7714	100.793	159.372	71.8481	68.8871	67.0777	87.1808	104.729	75.402
Epha5	354.339	352.217	373.673	446.369	394.066	97.4163	93.6151	136.697	54.7183	120.656	82.1106	187.157	207.413	183.63	210.819	197.732	265.869	180.98	125.273	233.457	219.119	230.049	189.297
Drp2	469.774	511.033	443.577	536.795	526.56	170.561	205.051	163.251	215.934	223.552	230.328	239.351	320.847	315.476	324.203	332.281	413.953	276.643	244.435	260.44	328.51	328.331	328.962
Dbpht2	453.587	508.882	520.639	616.864	650.113	95.7783	141.683	71.6629	45.9176	61.1668	77.2207	195.127	305.545	267.018	223.561	191.854	485.374	114.179	156.337	80.4476	132.399	164.018	121.366
Klf5	182.065	220.777	169.724	210.586	292.452	58.4326	69.3525	62.7172	61.7475	56.6098	68.926	72.7854	152.864	118.422	112.3	115.368	149.383	78.8308	79.2819	61.0276	99.6458	103.296	91.996
Stk32c	197.78	297.149	274.797	243.923	270.014	24.5166	46.0016	43.0909	28.9392	43.1065	38.3647	117.357	126.368	134.967	121.509	135.947	158.863	85.7013	77.7822	78.9336	110.296	110.953	71.6453
Rnf150	256.144	339.274	327.346	331.601	375.793	174.918	146.536	97.0032	148.573	185.653	191.874	168.645	213.095	202.616	182.911	165.866	283.263	164.847	187.966	138.874	152.171	177.236	167.267
Fhl2	212.574	241.942	224.429	264.705	284.124	50.3211	68.2388	57.379	46.6925	52.4522	62.5451	93.2453	105.381	96.0454	94.1197	114.917	140.562	78.4362	80.8936	82.4449	81.2042	80.7976	73.9082
Ptgs2	146.703	206.883	162.4	204.355	210.809	57.1405	50.7454	65.2695	45.0681	51.2322	38.5087	59.6663	99.8385	54.7899	74.2278	81.5801	129.438	60.6411	55.4529	60.8061	53.6717	83.5751	45.2505
Rxfp1	146.909	158.844	176.686	209.838	183.675	42.1391	47.296	35.6601	32.4232	22.4322	27.2239	43.5566	110.505	55.6513	43.4973	37.105	54.526	41.6902	39.0695	40.8464	31.6443	41.329	34.5391
Sorbs2	319.14	348.492	332.705	327.771	321.229	114.988	135.454	126.538	140.234	133.86	146.984	167.241	207.302	261.678	183.759	196.762	303.955	143.832	160.715	131.963	184.747	160.923	173.532
Kcnh4	80.1549	102.122	90.8978	85.8756	89.4592	29.8823	37.6487	36.2383	26.1532	38.3025	29.8273	37.8649	38.4188	64.4371	36.8746	44.822	76.7296	36.1811	54.0176	54.4916	32.2777	35.662	33.0771
Ppm1e	576.881	555.216	550.245	633.794	704.918	115.877	163.576	131.916	212.415	254.339	184.172	313.2	416.472	346.054	389.801	375.129	500.051	403.235	236.489	312.01	361.183	330.378	311.013
Fam81a	930.671	1094.24	977.409	978.621	928.758	134.535	120.741	119.54	186.474	161.954	193.336	202.097	443.845	300.556	331.005	331.293	512.866	290.837	228.078	187.63	270.523	230.093	233.375
Flrt2	380.461	423.325	359.159	406.873	402.758	136.499	98.0086	91.229	87.055	103.228	111.284	149.124	180.274	172.654	185.69	176.791	223.129	148.371	142.391	119.149	148.685	168.037	156.701
Bai1	590.909	644.547	597.879	645.026	633.198	241.109	284.955	288.618	398.642	324.12	381.2	459.758	545.666	492.257	470.974	466.968	626.432	399.632	348.078	335.961	435.838	426.224	348.888
Kcnq5 .1	490.126	554.983	568.179	508.655	525.467	109.474	106.304	111.837	63.4947	101.585	65.2081	158.543	269.965	237.817	165.671	170.685	330.132	175.836	184.244	144.606	157.905	175.25	138.829
Hs6st3	419.278	463.432	389.564	503.086	471.4	94.1551	114.876	101.238	101.626	129.734	124.867	232.526	309.993	269.59	223.842	239.298	308.24	214.241	127.76	120.077	254.472	211.421	209.911
Rnf165	315.465	486.605	406.252	453.806	485.466	78.4784	71.1653	55.2533	108.025	117.879	130.943	167.206	295.571	207.893	204.962	204.181	389.598	120.175	115.986	134.708	174.588	176.577	157.089
Plcb1	825.094	965.32	872.918	891.157	902.671	244.24	266.448	274.795	361.666	333.739	365.672	365.096	475.427	377.519	419.515	464.602	611.347	317.233	360.172	301.353	406.889	366.027	354.996
Clstn2	622.041	603.769	631.005	790.643	682.839	200.645	301.412	275.57	339.327	348.504	345.142	408.524	542.589	380.389	411.225	404.667	539.029	352.967	338.458	338.081	395.807	424.158	361.446
Dapk1	652.98	733.794	709.849	775.839	848.525	65.4002	106.555	77.5824	80.5257	97.2597	138.138	413.218	540.043	562.431	394.301	422.48	634.978	276.544	247.273	212.747	285.937	339.878	235.718
Akap5	330.372	461.196	438.05	473.24	433.436	93.9222	79.1636	62.2939	56.9352	78.6581	76.1048	99.5654	180.041	229.677	133.44	129.541	250.685	95.6275	185.61	124.555	108.855	98.077	89.5269
Atp2b4	706.701	766.833	744.163	710.243	775.109	56.2533	101.203	85.5188	47.1589	89.5314	87.6748	260.778	372.936	219.624	284.806	305.255	642.556	228.493	280.292	241.304	262.427	324.756	224.369
Fgf13	396.944	457.05	461.743	496.782	527.541	108.043	164.219	145.803	168.437	143.725	177.772	258.813	367.071	332.127	314.206	322.424	451.484	202.715	224.733	295.734	258.823	269.452	219.432
Dyrk2 .1	244.818	309.395	276.705	358.648	360.135	80.2674	107.881	95.4446	118.847	125.938	124.312	143.6	182.362	121.606	148.53	139.579	215.992	90.4428	80.7772	109.873	145.177	150.312	143.218
Cyp46a1	841.24	875.545	788.631	930.386	893.768	131.383	203.699	148.531	271.263	207.056	266.503	484.221	689.872	640.807	524.481	547.635	785.595	389.799	317.576	308.619	444.337	422.517	322.816
Chst1	521.817	664.763	529.688	715.833	660.123	79.5078	133.913	71.9791	152.347	146.24	169.304	277.003	454.513	385.829	368.123	354.061	595.724	325.883	214.212	163.036	355.749	332.83	273.194
Ctxn1	3647.6	4119.09	3203.56	3844.79	3945.66	88.3744	113.033	81.8444	125.103	175.996	203.351	617.875	1774.91	1470.13	1273.28	1193.24	2269.38	337.164	772.558	218.756	498.455	648.212	364.885
Nav3	518.465	590.808	632.389	593.576	568.866	141.583	155.545	175.195	126.492	170.224	185.41	230.404	360.747	279.371	268.249	242.716	363.216	221.04	200.274	195.818	218.596	256.604	226.614
Arhgap33	262.14	331.24	308.514	339.552	441.022	37.3747	52.9677	48.9508	67.8092	68.5611	72.4508	88.9584	139.5	102.014	128.081	148.091	290.324	99.962	104.343	52.8899	106.898	117.754	91.9721
Tmem132d	171.618	242.617	211.711	233.541	249.219	30.0537	40.4302	37.1868	32.5786	43.5036	48.7773	68.8646	99.3781	96.8545	94.2575	107.995	151.773	89.2114	71.7415	78.174	101.073	94.1766	82.2668
Ccl27b // Ccl27b	456.121	537.382	481.942	531.77	446.371	157.309	176.665	165.929	213.87	181.248	225.527	189.639	319.265	249.534	241.272	243.973	293.114	200.93	219.46	205.47	243.874	241.724	248.342
Cacna2d1	686.273	962.161	988.359	936.15	944.797	153.625	321.23	282.177	283.554	297.69	350.106	453.275	511.335	334.459	466.205	499.206	628.395	233.606	244.2	328.326	332.013	467.184	368.826
Nlgn1	421.059	474.306	535.346	442.767	499.899	218.701	264.981	235.647	213.77	237.494	285.356	286.193	289.167	249.428	323.724	347.273	416.161	261.807	204.586	249.321	296.517	338.589	287.187
Unc13b	179.146	225.041	186.984	190.233	226.249	103.205	93.2759	88.8631	73.57	92.44	98.4364	121.792	150.497	121.863	123.774	136.325	182.371	87.3816	124.149	118.623	126.072	122.539	116.57
Kcnv1	630.097	822.433	737.936	961.091	741.445	73.2507	139.719	116.782	59.2819	63.4708	67.4996	99.5095	194.958	153.954	141.096	126.965	335.329	80.9422	122.216	79.5911	68.0631	96.1499	62.4115
Cdc42se2	421.234	433.33	436.232	473.018	409.275	232.339	219.558	219.767	225.719	244.737	239.474	304.9	346.375	295.352	312.312	295.224	314.533	258.668	254.448	251.539	266.662	279.248	236.811
Ak5	926.874	1031.22	1151.04	1164.42	1071.02	71.1568	139.548	95.5443	92.9822	145.329	130.82	317.278	697.193	453.433	505.177	464.011	866.012	291.441	293.652	261.278	370.959	391.473	326.106
Dgat2	400.999	480.611	466.132	556.195	613.919	112.01	122.407	114.435	163.394	139.396	134.482	173.242	352.564	279.879	277.282	293.321	432.816	156.136	176.2	124.375	212.39	199.901	159.793
Ccl27b	461.224	510.341	472.193	480.351	399.284	171.616	172.939	169.57	187.051	192.978	219.827	229.986	303.603	236.296	215.321	236.294	283.999	224.27	206.318	237.486	233.676	244.432	231.246
Rin1	104.032	124.974	129.637	159.679	164.949	49.0257	35.6127	56.3914	49.5693	40.9931	42.5564	46.5306	87.6774	76.5864	60.344	53.4939	127.712	34.7419	64.117	33.2799	37.5074	34.3471	38.5506
Syt16	237.882	287.066	311.007	311.926	346.439	59.033	71.6708	68.8289	43.1673	57.5901	50.27	126.133	163.515	124.706	114.485	156.858	172.338	91.6418	116.095	112.752	90.2244	111.826	85.9552
Zfp831	211.41	221.565	202.191	278.656	256.757	60.585	54.887	48.4029	31.9331	42.2557	32.5672	69.8747	121.159	87.5965	75.0366	73.2182	204.717	71.0177	46.1527	82.0715	53.5406	49.0715	46.0729
Astn1	1123.93	1140.33	1214.97	1315.21	1238.05	323.634	524.666	388.295	525.8	600.979	586.685	782.319	908.104	731.753	921.024	903.48	1083.94	684.498	558.37	689.05	747.47	903.979	673.589
Pamr1	197.679	187.231	178.24	221.976	173.607	62.1335	62.4427	65.7161	46.0464	62.3824	43.1312	72.6202	104.691	94.2647	87.1001	73.0481	90.1791	66.1805	76.4826	55.6349	68.2488	80.0276	87.9713
Fscn1	385.143	361.528	352.201	439.201	412.724	78.8778	77.0489	68.4641	66.1328	141.528	113.277	220.725	288.58	250.861	246.179	238.597	331.02	236.896	175.59	207.592	217.146	239.863	199.566
Prickle1	158.53	183.867	165.315	200.526	151.463	55.5752	94.9271	86.3003	78.5485	63.8816	75.5995	92.2	136.556	109.951	112.597	102.538	135.617	93.2922	93.9035	68.2907	103.396	125.682	84.6952
Kcnj4	238.735	379.148	306.119	362.985	503.902	24.338	31.4032	24.7583	31.9931	30.7475	39.2063	48.4603	122.45	96.0354	68.2105	88.1421	222.207	35.8964	44.1088	26.6599	39.3836	31.8509	30.9417
Rspo2	154.695	204.181	168.329	172.506	180.786	72.4431	68.2071	89.672	50.9098	49.4488	56.9767	68.398	128.453	60.4424	58.6782	73.4073	110.578	71.0867	80.145	83.4569	58.6663	54.7119	60.2152
Abi2	1002.29	1225.72	1118	1184.8	1110.37	505.51	715.556	602.027	640.824	641.155	665.911	763.221	805.576	855.357	785.38	750.223	864.333	612.233	601.812	556.205	771.273	754.34	670.189
Nrg3	728.897	828.305	768.186	786.094	805.688	264.325	292.757	277.25	359.107	350.717	341.597	584.183	657.207	521.956	520.15	523.697	644.162	553.958	368.278	497.859	530.394	486.725	456.976
Cacnb3	527.025	670.962	499.332	703.853	678.745	100.76	109.083	119.235	178.264	176.331	166.212	194.634	323.5	259.736	252.581	228.783	432.14	128.925	154.132	109.965	182.302	211.272	165.188
Fbxl2	185.386	218.092	204.347	214.218	210.331	85.1389	79.9176	84.3833	94.5954	84.4452	104.47	110.644	126.051	121.515	136.735	150.961	174.083	128.536	122.753	107.124	120.697	136.834	126.894
Klf10	94.8668	150.958	151.216	200.794	183.093	53.3567	58.1562	49.9423	67.5669	64.3209	53.0098	58.9333	84.2999	72.5438	70.5767	87.3863	93.2604	55.3127	37.5136	56.3946	73.2472	56.8653	75.3847
Syn1	2121.81	2344.28	2153.83	2343.18	2135.72	847.283	1015.07	969.949	1092.9	1191.23	1179.37	1426.62	1743.98	1349.84	1590	1359.15	1966.23	1561.86	1383.13	1457.06	1736	1711.21	1489.65
Zfp365	431.789	456.106	490.49	415.538	467.15	109.273	84.6324	66.2648	84.2421	114.273	80.177	151.09	233.363	224.009	205.804	200.854	324.504	143.322	166.466	135.552	202.308	217.685	126.097
Slc30a3	894.763	790.038	735.165	893.742	875.992	88.5106	111.256	103.005	92.1348	127.094	118.434	250.718	445.904	238.068	241.277	260.988	538.098	294.344	232.855	260.007	340.855	379.168	284.605
Car11	1267.38	1427.06	1355.52	1384.61	1497.76	501.707	665.917	531.967	877.15	729.801	758.988	923.324	1059.59	1119.18	918.639	952.474	1233.77	829.582	701.168	712.274	879.618	906.33	843.972
Fam49a	1675.56	1759.2	1783.06	1816.63	1592.24	436.202	567.907	469.594	652.492	672.697	662.111	844.837	1054.46	1019.11	804.673	817.77	1115.3	572.91	626.209	509.465	540.688	684.835	610.525
Arpp21 .1	644.376	682.861	641.905	573.012	563.131	172.967	217.447	171.486	243.262	233.825	262.177	239.483	391.346	344.676	260.993	248.492	467.415	188.521	263.285	158.427	268.751	220.421	262.255
Cnih2	1175.05	1448.28	1307.3	1403.16	1487.08	165.261	256.773	112.579	394.86	334.854	352.159	593.619	860.541	745.298	789.009	779.616	1127.77	361.737	338.337	277.026	454.474	578.672	442.657
Pitpnm2	460.807	502.092	470.11	552.004	554.683	149.553	143.818	163.347	217.838	196.105	218.922	217.346	331.532	313.489	238.056	236.457	365.298	160.635	209.156	139.024	244.525	204.711	191.839
Grp	203.6	229.726	189.405	237.103	232.378	46.2597	57.345	54.0563	35.8867	45.0054	54.0798	110.069	162.21	73.2866	129.84	123.104	137.658	69.051	67.0041	84.453	79.6279	104.398	84.6344
Chd3	757.91	839.165	758.797	828.553	890.986	190.474	328.839	258.624	281.353	323.315	388.046	546.755	638.744	524.714	525.555	528.335	712.887	422.255	396.366	450.402	447.532	521.297	400.498
Unc5a	625.074	601.739	534.987	682.824	732.929	155.133	215.326	204.089	290.923	230.711	249.985	242.954	374.185	249.112	325.018	345.061	529.16	317.09	244.944	199.731	319.49	277.451	258.008
Cpne8	158.19	191.81	167.098	183.595	174.415	78.4062	94.8459	76.7158	79.639	70.2002	85.0202	89.8881	94.022	65.8429	102.84	104.42	117.443	81.2895	66.9815	76.9654	88.9132	112.01	112.097
Egr3	288.502	397.878	228.09	427.387	378.654	25.2038	23.913	35.2948	28.3002	20.7707	37.9075	72.5035	130.321	149.352	78.5014	82.8215	237.628	54.2041	68.8067	24.214	54.5644	41.3775	36.4092
Arhgap32	849.608	902.245	831.567	791.27	835.321	234.458	304.742	244.372	377.977	341.77	416.112	458.319	635.704	694.183	519.424	519.184	677.841	489.781	373.898	353.076	516.598	477.335	487.114
Scn3b	782.939	928.017	892.947	1089.88	1091.22	69.6805	167.947	80.6316	60.6298	95.2539	111.591	539.035	707.013	573.03	525.339	558.448	819.046	273.75	412.899	461.387	328.714	538.551	295.724
Camkv	1125.13	1499.32	1352.27	1357.07	1610.11	58.953	153.635	60.4319	53.8513	87.6353	114.432	509.634	916.988	815.101	534.247	539.751	1151.93	313.245	327.881	336.164	305.573	402.884	217.804
Efna3	602.657	719.503	653.782	745.948	652.528	67.5414	197.559	176.323	155.187	193.485	191.26	406.971	464.092	340.402	396.632	352.049	552.672	357.149	283.404	351.671	367.966	425.212	330.629
Homer2	112.258	160.879	117.389	152.866	191.673	50.1701	62.2043	46.3418	42.8672	58.341	57.6353	83.644	134.419	112.258	95.5226	103.806	132.829	61.1545	71.2872	90.3495	71.2014	78.2699	65.4573
Sprn	391.06	403.528	400.833	533.094	544.101	80.5811	102.024	106.565	190.635	125.181	164.336	184.334	279.574	246.717	199.731	199.236	345.603	124.558	127.418	96.9213	123.569	156.284	127.172
Actr3b	371.297	493.848	526.357	513.551	498.859	160.316	145.991	141.29	197.755	202.601	220.469	229.341	290.247	227.481	251.379	260.59	309.901	207.954	151.024	176.765	245.369	239.659	206.315
Sipa1l1	1288.66	1600.53	1403.75	1638.09	1668.02	290.267	420.767	301.555	461.544	439.512	464.721	622.047	839.396	822.423	707.815	647.134	1181.91	667.027	534.855	503.894	644.38	624.018	584.298
Ccdc164	96.0844	107.455	124.904	123.019	151.028	35.7257	46.4582	42.5576	32.7225	35.6916	51.2836	68.1422	74.1115	75.4411	63.736	90.8609	123.35	46.0192	52.8936	70.6509	65.4976	64.7376	53.4998
St6gal2	176.976	227.421	181.941	216.418	215.924	41.5394	60.8685	37.8069	29.8398	41.8011	44.0128	118.553	132.879	139.24	134.463	123.101	147.168	80.0667	78.3791	84.2033	121.475	114.396	85.2678
Kcnh7	615.891	742.667	700.134	746.818	682.517	122.557	115.412	134.83	102.123	113.505	120.806	183.348	256.015	153.539	223.623	227.181	256.943	210.178	179.772	227.488	254.002	280.125	201.543
Fbxo34	221.679	230.151	209.86	231.235	214.807	153.975	123.432	112.47	117.789	131.751	117.948	167.225	170.912	158.083	134.723	136.994	199.202	151.894	134.586	135.061	150.418	155.199	137.914
Matn2	137.347	174.727	154.918	191.124	213.535	58.9824	54.575	57.0215	46.56	60.6473	56.2771	69.4667	75.3379	72.6613	83.4621	96.9571	118.287	66.1054	62.3697	56.7872	73.0049	86.3679	80.742
Grm5	925.238	1050.19	1038.57	1034.75	1038.92	103.753	164.626	108.431	87.6575	164.581	191.59	527.743	727.683	570.343	550.083	575.833	861	403.023	389.306	460.321	471.243	539.222	417.086
Icam5	221.17	364.476	278.979	364.153	432.331	23.1221	23.6446	21.1541	31.8749	15.9883	18.3651	41.711	139.144	84.2254	72.543	84.6116	226.953	30.108	47.5912	27.0103	38.2271	36.6657	19.688
Klf16	191.68	245.096	187.514	218.821	280.822	76.6196	49.5819	76.5694	104.876	74.4982	94.4951	89.3955	139.423	94.5186	107.378	98.2094	190.425	91.8294	70.1314	63.2288	83.7599	81.9923	92.5506
Ywhaz	325.459	339.242	310.709	344.301	364.439	200.36	227.515	218.662	243.386	247.774	262.068	261.691	268.918	277.193	245.124	286.178	322.936	225.262	218.112	212.016	232.621	263.733	228.297
Lmtk2	750.832	858.596	797.46	824.903	763.84	343.763	461.054	426.723	465.778	517.386	503.552	478.661	543.362	499.329	488.816	485.694	627.158	521.036	449.424	457.389	534.617	530.478	496.878
Iqgap2	272.797	286.545	305.637	438.656	437.07	60.9597	65.5354	45.6696	86.1511	84.4674	91.1636	116.557	198.791	175.027	147.38	159.892	238.021	59.0039	59.8408	61.334	64.931	72.9255	74.0671
Dlx1as .1	74.9624	71.1894	60.0207	66.3425	77.6457	30.6698	30.7441	41.4561	32.0065	38.0083	31.8821	36.7866	46.7541	36.9739	32.4457	31.1088	61.5226	34.3859	38.7937	33.936	32.6364	33.6942	24.5227
Gpr26	313.83	390.611	341.427	408.089	386.901	73.1277	55.375	66.7783	36.2765	43.2763	71.1689	111.548	175.761	106.721	135.851	158.138	211.242	112.813	109.779	108.52	134.989	159.532	89.2453
Pdzd2	125.323	122.833	114.587	128.263	120.807	61.4274	56.9613	50.7568	44.9444	51.0941	52.8542	81.5488	86.6864	112.904	82.8105	79.0413	100.318	82.9703	86.5679	72.2137	86.6868	85.3864	72.8437
Gpr83	95.8407	157.072	138.773	158.638	147.836	27.9081	19.6603	42.4273	27.8073	24.3696	24.9383	62.1192	64.7768	76.2818	81.1885	71.5545	137.633	55.7736	66.4681	54.6273	66.1971	73.3099	60.6307
Neurl1b	130.414	243.771	172.883	245.748	228.82	37.4926	23.9498	22.2831	27.162	30.3799	22.6945	48.6957	83.9999	96.4418	66.879	71.1874	153.276	31.2741	34.6478	35.0185	24.7412	30.3048	19.4937
Neto1	1093.95	1393.83	1358.6	1519.19	1463.13	59.9444	131.001	103.149	68.191	157.036	98.7732	308.971	793.003	519.583	490.055	506.783	1054.15	366.152	392.984	308.86	383.796	438.459	345.769
Nlk	994.296	1158.68	1134.89	1175.69	1202.92	373.244	388.938	415.316	451.893	463.949	504.407	405.289	539.116	379.455	457.001	517.628	675.04	421.575	372.82	402.27	449.562	494.737	466.918
Mef2c	1086.37	1021.05	937.378	983.759	1024.65	111.321	113.617	127.16	141.05	132.255	150.518	191.275	409.781	356.897	251.989	240.304	434.576	107.659	194.045	106.619	167.327	170.608	161.99
Hpca	142.891	171.959	137.586	190.874	199.21	49.8358	40.1978	25.1075	54.9938	57.6646	67.66	88.1349	120.171	105.164	86.5368	95.969	163.529	44.456	53.1913	51.7986	76.1222	63.7286	57.6599
Cnih3	316.374	416.268	389.316	447.598	530.151	37.7984	52.839	17.7256	28.915	32.9457	54.5895	144.446	216.816	126.645	221.832	227.891	313.118	67.7404	70.7172	84.5153	158.249	152.369	63.7602
Slc24a4	362.267	445.075	391.885	425.516	444.412	98.9517	64.9159	94.4294	74.7238	108.331	110.801	179.476	173.086	228.331	192.498	216.246	354.511	214.494	144.875	128.341	233.967	249.316	193.182
Epha4	827.347	855.53	884.172	989.687	797.169	131.624	156.042	149.067	138.929	161.928	168.2	475.188	696.622	650.531	411.722	383.958	597.732	239.663	243.173	259.214	257.544	316.23	253.92
Fosl2	212.698	199.938	213.798	263.791	226.215	68.7506	55.6329	60.7498	69.0078	70.6966	80.5947	86.7019	150.541	109.248	126.109	121.459	173.169	99.5328	103.954	78.0095	94.6058	104.703	88.2976
Pou3f1	128.08	143.905	131.936	156.098	148.533	63.5166	55.0585	58.1203	70.191	67.1972	65.4509	88.4645	107.71	102.578	94.778	83.5834	100.721	83.7382	80.7092	62.8384	98.9954	107.535	78.7706
Rap2a	209.566	217.998	181.545	213.464	213.462	59.9152	108.595	85.1656	98.1594	111.475	121.931	100.139	145.751	99.7179	120.569	123.499	158.227	110.077	130.019	103.755	114.317	142.451	127.852
Igfbp4	258.005	265.721	255.325	297.381	252.681	77.9	64.9287	48.9235	86.0866	60.4927	82.3296	102.148	123.288	142.181	128.815	144.497	135.867	77.2285	94.2877	85.1647	100.242	88.2749	91.4021
Sez6	554.652	673.021	594.864	665.199	643.385	176.197	285.738	249.375	388.23	343.009	350.987	373.724	445.542	585.63	418.173	451.286	689.358	330.648	359.588	329.969	365.959	396.233	345.128
Kcnk4	317.683	303.778	232.071	330.017	254.1	51.6709	67.8423	60.7792	66.7927	78.8785	66.4921	137.586	194.001	194.668	137.329	111.805	167.471	156.943	92.7095	111.869	144.175	126.361	117.139
Hrk	108.158	180.27	139.283	197.922	166.013	21.14	24.9799	36.2607	31.8468	34.8994	36.9869	33.721	62.8291	62.7161	71.5105	62.8508	102.265	24.1291	28.4909	34.8214	42.7006	36.2362	44.4255
Grin2b .1	566.757	620.128	615.103	603.858	573.604	59.5792	82.1661	67.093	63.8081	63.3819	79.3823	286.919	334.577	371.751	236.338	239.439	487.411	141.669	133.986	130.669	152.371	184.219	129.356
Neurod6	235.63	257.609	224.652	290.99	221.39	34.6863	30.4184	24.3191	22.4584	25.8948	26.0536	32.5515	185.101	42.1347	42.8102	35.5819	99.0935	27.3334	38.7827	34.9552	34.7618	30.4403	32.8437
Csmd1	392.735	378.325	399.885	397.396	379.326	90.0893	123.918	110.68	101.764	98.3307	111.22	194.105	265.626	193.28	176.164	186.744	276.723	137.497	149.442	149.786	147.345	153.718	131.03
Fbxo41	201.827	181.593	207.983	215.264	214.762	96.2941	101.484	81.6609	111.84	114.624	126.317	110.15	157.325	125.47	127.593	139.843	190.999	116.29	126.338	89.2421	143.051	125.94	126.601
Arf3	815.59	959.727	875.985	943.572	926.398	225.576	309.605	235.205	406.53	333.599	355.998	570.514	715.555	644.495	596.516	541.44	774.58	539.592	437.044	413.746	563.314	570.346	500.548
Sstr4	242.454	273.183	275.085	277.265	297.524	83.1479	66.1516	41.5491	40.993	47.7685	40.8872	81.0628	142.511	110.384	82.1652	102.604	197.817	96.776	100.548	58.6363	68.5721	77.9002	67.5418
Cacna1b	437.728	478.635	392.928	443.435	446.685	187.271	239.372	200.558	270.298	247.05	274.84	303.728	349.631	312.506	300.299	335.676	421.089	311.039	284.48	295.022	295.805	306.313	287.27
Dcx	121.918	175.979	165.578	164.173	182.197	60.1613	61.3898	74.8718	50.3101	65.5545	56.8758	85.2499	113.645	83.2023	102.741	99.8093	122.617	94.0627	83.0139	71.7303	96.5197	105.914	86.2904
Cdk5r2	571.819	564.65	474.653	553.208	608.871	112.004	161.951	146.14	222.411	183.355	191.884	306.576	354.38	356.586	316.575	304.278	438.647	305.926	284.415	206.784	336.939	314.556	269.328
Adra1d	166.324	217.864	189.741	222.876	248.887	46.1016	25.6387	51.2612	62.7211	57.5572	62.5994	60.7782	117.606	79.9505	78.3286	84.4486	124.622	73.7865	41.9367	42.6117	66.2676	72.1391	83.047
Rab26	143.658	190.173	167.188	214.858	232.272	51.69	49.7162	59.2281	74.7509	79.1958	70.1959	87.1187	109.008	63.5943	107.49	120.394	142.887	60.5698	64.9582	86.1563	74.7715	95.0714	65.4271
N28178	966.109	960.275	863.123	891.745	897.813	202.816	244.312	236.921	338.808	283.775	327.779	479.081	597.849	659.119	502.494	490.288	624.766	542.858	434.53	468.372	549.924	513.917	442.532
Pi4ka	1605.25	1648.12	1626.33	1730.36	1560.56	943.87	1126.62	1063.2	1214.88	1226.13	1249.99	1355.5	1441.76	1358.79	1311.05	1337.71	1372.79	1237.63	1182.47	1297.13	1337.17	1282.64	1301.34
Fam65b	285.443	434.879	380.874	388.024	418.483	103.6	88.8575	86.5244	90.9531	110.247	125.803	177.918	273.618	247.556	202.299	234.332	439.101	155.091	128.566	155.116	181.012	187.78	139.661
Cacng8	464.603	502.732	431.433	611.69	656.764	67.5017	137.819	115.292	120.677	116.713	128.935	201.758	303.796	201.879	224.81	240.389	471.524	211.603	171.577	145.808	205.423	201.971	156.79
Kcnq3	790.109	904.826	883.87	944.002	887.862	190.178	216.921	245.091	237.199	280.983	243.152	479.349	699.085	678.545	471.502	568.856	770.498	483.526	458.597	370.512	506.337	475.917	394.767
Sh3rf1	238.018	242.371	213.054	306.323	285.185	72.7271	85.4381	63.491	91.0906	88.4398	93.2594	120.329	184.228	145.638	160.994	190.775	237.766	113.831	128.958	115.771	169.071	160.068	127.463
Cspg5	736.153	816.344	805.502	822.408	775.944	265.432	359.175	324.535	317.294	365.142	405.779	468.254	638.627	557.782	586.428	563.58	660.858	414.457	443.32	468.511	461.817	525.676	408.876
Snca	2014.91	2394.45	2528.73	2506.66	2291.38	525.319	666.473	483.682	468.194	609.126	502.274	957.973	1600.31	976.728	1138.89	1071.98	1624.68	838.607	1101.22	902.328	718.507	975.131	749.4
Snx7	178.353	216.59	212.041	185.498	238.315	105.51	82.6151	98.996	59.9441	73.8916	61.4538	136.841	143.583	106.18	129.687	147.666	198.645	124.557	114.274	104.053	141.144	162.991	113.114
Rapgef5	482.279	494.76	564.22	574.56	500.724	100.609	144.336	107.027	107.556	171.84	141.711	239.321	302.526	229.66	291.887	292.225	422.795	253.714	232.967	241.92	266.575	305.019	276.519
Ephb3	141.299	120.822	101.924	135.283	128.246	59.9121	52.7993	52.8486	57.8154	55.251	53.8182	91.6991	89.7491	78.125	71.8095	74.8537	92.6036	90.5848	65.0856	58.4294	77.6776	85.9549	70.9869
Ephb6	258.295	343.443	244.515	283.661	271.844	52.5812	49.5344	51.1407	50.9158	61.2062	61.4726	125.378	158.42	139.658	138.876	158.196	162.386	134.32	114.431	112.98	129.999	147.096	122.422
Syt5	2188.75	2983.6	2852.04	2696.78	2515.33	130.829	373.077	190.289	192.035	278.317	379.097	962.048	1600.3	1052.89	1278.65	1169.66	2001.63	661.788	982.982	891.464	699.593	1176.38	632.193
Cdh11	621.741	667.741	595.461	688.183	611.237	261.835	263.267	282.624	257.998	292.954	260.322	363.756	472.624	400.551	444.691	409.628	545.817	247.03	246.414	299.894	293.659	414.263	374.7
Lrrtm4	297.706	306.265	316.26	310.743	314.928	79.6299	106.478	102.279	67.3119	83.514	93.9859	217.609	228.9	189.138	202.123	206.441	237.453	153.072	140.493	182.171	197.138	198.674	160.12
Rasal1	117.244	197.613	138.249	219.948	229.626	31.991	21.9833	40.1622	32.1789	49.7465	38.4807	59.3668	82.7434	55.5735	81.6508	78.2394	124.217	58.5238	31.7585	32.0194	49.0552	43.889	47.2357
Mast3	618.429	640.807	608.743	763.186	642.278	78.5464	120.77	98.571	186.163	170.818	186.574	255.229	336.474	360.586	327.672	354.753	483.821	275.006	303.644	186.232	279.661	301.25	229.345
Zdhhc23	373.977	369.116	314.086	370.952	400.859	103.333	66.6465	66.0048	58.9336	70.0324	68.5386	90.1009	215.803	151.724	114.527	121.61	215.978	73.7364	92.5153	73.6224	76.5264	90.2849	72.1631
Ppp1r1a	235.256	309.639	259.362	292.91	362.066	55.6505	86.5305	67.4133	64.6189	98.0832	73.0697	140.186	231.139	226.7	175.712	207.979	282.501	123.62	134.737	78.754	165.785	150.773	112.764
Pde8b	272.359	282.029	254.718	283.743	277.734	73.3951	90.5257	47.6472	77.785	84.1216	94.7976	166.143	162.855	156.147	141.122	180.107	204.591	142.584	107.278	136.36	170.228	161.04	125.925
Slit3	330.4	319.534	305.154	341.033	437.152	103.277	119.318	89.2099	126.32	121.462	135.488	142.936	285.932	212.193	169.597	160.626	354.235	141.288	132.19	90.4047	123.442	113.653	126.261
Shisa7	265.471	296.304	250.205	307.875	290.956	26.5211	38.2418	42.6832	63.8962	52.8553	56.7799	128.293	182.795	178.604	147.938	135.002	277.793	98.6693	67.5098	79.5308	134.081	151.898	99.5659
Hs3st4	312.46	527.704	491.714	486.527	417.929	52.0729	90.9861	49.9711	31.4812	75.8743	75.6266	197.826	222.165	184.094	212.662	212.513	291.823	126.245	171.271	132.234	183.98	210.307	119.781
Adcy2	884.149	1007.96	936.515	969.629	1014.56	226.126	252.289	230.955	236.41	275.371	281.517	445.953	704.34	456.58	571.115	557.196	724.806	477.952	433.656	399.137	509.65	533.551	399.093
Chrm1	648.12	659.617	653.798	665.756	629.328	43.3984	41.9297	41.051	32.281	39.9989	41.6408	99.6664	295.782	169.644	136.912	134.441	429.576	46.6554	125.752	75.5482	44.5951	79.3658	27.8919
Numbl	297.276	365.795	336.249	402.962	437.316	160.197	157.796	151.347	192.986	191.104	228.77	190.664	224.889	180.831	217.31	226.475	300.038	172.38	156.051	143.685	186.624	206.934	212.402
Sub1	374.563	422.49	417.138	433.425	460.582	203.925	239.958	205.385	263.305	258.636	259.405	277.447	326.913	289.243	286.68	299.66	342.899	207.94	220.278	225.007	247.081	272.47	245.454
Lin7b	477.354	684.81	575.162	638.144	580.722	87.134	137.366	124.671	150.547	165.878	117.382	327.392	346.346	297.148	336.556	368.43	510.317	353.836	288.025	272.112	378.968	384.097	268.177
Ap1s1	268.978	323.359	273.597	300.902	285.615	88.3165	117.551	115.065	117.63	125.625	146.461	181.622	219.786	196.445	203.655	196.319	255.449	169.975	152.54	158.801	224.225	222.943	171.341
Rgs14	97.5961	148.597	133.168	161.32	161.135	36.0783	27.2798	35.0101	29.1609	38.0849	31.9292	42.7014	65.9441	58.3228	45.8358	44.5591	101.744	32.0774	40.0636	45.1973	36.1618	24.209	30.3703
Actn1	240.819	332.677	302.882	310.591	323.854	58.3178	123.161	96.0794	137.864	131.557	153.691	160.027	180.685	220.259	168.313	209.808	300.869	115.531	135.742	87.3256	154.83	164.298	158.079
Slc25a14	158.911	178.688	148.901	187.779	190.864	84.756	107.729	117.855	105.795	102.514	114.12	88.426	120.264	99.9341	115.113	119.724	121.785	92.508	100.109	105.099	113.897	122.506	96.1307
Atrnl1	376.188	461.938	423.463	489.503	441.127	152.842	201.879	195.029	210.468	222.425	229.685	307.832	285.504	317.043	302.201	325.239	328.045	217.111	180.013	200.304	267.356	246.229	238.548
Rbm24	110.217	148.842	126.263	139.532	138.368	53.3257	52.0559	33.7131	59.2171	49.195	51.634	83.6961	84.1745	65.7478	73.5311	71.3056	88.5776	34.5052	58.1655	54.1829	55.3661	63.1627	53.1787
Camk2a	4112.9	3840.05	3504.1	3627.68	3441.61	442.63	709.196	392.127	486.822	399.637	495.711	1599.47	2661.11	2406.2	1615.72	1698.22	3088.03	780.955	1130.1	745.359	856.885	1107.98	609.454
Grik5	627.827	668.438	565.035	630.7	606.533	186.48	189.033	182.154	270.831	264.146	264.754	320.663	450.739	368.54	373.172	387.004	558.086	284.934	295.692	285.349	326.463	330.099	304.688
Stx1a	449.931	491.713	399.079	491.054	481.007	46.0277	47.5031	59.157	48.327	56.0958	45.2606	78.3606	168.486	92.5558	98.1151	113.501	210.854	67.0495	68.5163	70.6412	91.4007	91.2608	63.3156
Crhbp	164.618	234.936	218.218	258.146	189.264	58.1588	37.7638	37.0799	41.4731	54.5611	43.2278	71.0339	85.8475	65.2785	101.467	83.5119	145.938	50.7576	79.8251	73.0075	93.3701	135.498	85.1856
Tiam2	122.243	119.034	120.301	139.788	120.737	54.7437	52.533	45.8483	56.5195	48.2222	58.225	50.4353	60.9615	74.5027	64.2755	57.2672	98.6403	67.4865	74.1071	41.0684	63.7658	47.459	56.0736
Crym	425.639	479.185	422.353	505.946	617.611	108.336	105.792	126.201	98.427	128.632	127.837	122.902	277.571	158.364	230.895	213.914	380.593	73.4368	106.081	53.5935	53.181	63.954	65.5886
Ociad2	494.341	548.737	562.28	562.955	647.793	101.435	133.778	173.219	210.427	203.386	210.559	261.152	390.371	377.839	329.462	339.349	486.292	265.122	249.989	162.523	284.281	273.263	234.64
Ccl27b .1	404.119	441.075	400.552	420.824	345.87	175.816	156.992	170.699	176.053	179.985	202.428	199.644	273.449	209.486	191.165	217.007	257.119	206.491	191.207	216.416	210.064	213.991	223.508
Bai2	803.45	809.583	736.746	915.746	851.426	134.943	192.848	189.63	246.926	282.345	273.133	451.852	509.031	445.796	466.145	472.471	686.466	321.624	287.306	271.437	399.016	438.278	309.611
Myrip	167.274	198.802	166.671	190.012	210.04	76.6562	85.7994	94.2155	100.582	102.282	122.993	109.002	135.005	119.35	108.716	133.904	158.411	112.442	116.844	105.482	111.969	117.783	117.082
Gda	356.654	435.072	485.037	424.902	401.531	39.2536	40.6375	43.3921	28.3249	32.0555	30.7119	74.7745	133.181	70.5636	98.7878	116.412	243.557	45.7495	65.5321	59.4943	46.0743	70.7436	25.4643
Cacnb1	352.229	345.842	345.7	388.106	362.003	83.1846	100.894	105.163	118.931	125.085	123.742	183.34	215.093	204.61	200.678	233.466	322.728	147.959	152.191	168.797	189.857	182.689	168.563
Celf5	352.885	432.47	329.624	410.869	570.087	119.123	96.2999	102.17	123.275	99.3342	127.376	174.57	259.881	222.118	155.169	148.637	296.276	127.646	131.955	108.177	132.702	156.894	116.317
Chrm4	118.677	181.88	136.117	195.5	210.724	30.0367	23.7687	34.9707	36.9221	28.1658	28.743	40.5498	61.0026	66.7198	43.6178	58.528	109.689	42.9624	47.988	47.8047	47.6081	34.6618	31.9657
Slc2a13	549.879	568.696	528.19	599.841	568.299	227.159	271.519	233.604	272.13	265.223	269.163	349.595	488.612	446.355	342.507	379.169	489.503	271.521	277.409	253.594	263.02	303.212	275.864
Mmd	135.363	185.164	146.98	157.564	169.531	31.5059	38.3663	33.6005	34.2972	36.1915	48.5784	59.3896	95.7607	66.7402	77.7977	84.502	121.294	50.4569	51.5982	42.3495	56.1821	66.061	51.3083
Xkr4	356.845	413.774	438.74	455.522	442.669	131.58	218.307	191.967	185.34	188.171	217.538	247.653	327.784	289.087	265.913	296.159	399.926	171.885	187.251	224.139	213.813	249.522	216.528
Gucy1a3	378.893	477.443	458.732	424.126	484.718	118.897	155.631	153.042	151.814	171.308	178.355	214.502	238.113	204.688	229.253	224.141	346.167	215.544	262.883	200.488	220.855	245.083	212.421
Erc2	508.129	514.942	529.121	562.65	613.309	112.518	146.997	136.813	170.376	144.643	200.737	246.56	353.201	303.344	281.538	297.264	444.931	180.992	223.258	222.829	219.449	235.807	195.9
Khdrbs3	745.656	847.287	826.513	854.648	706.485	81.6688	128.929	128.019	112.583	169.656	162.449	247.893	446.651	298.057	344.254	300.515	417.111	239.621	230.783	223.441	248.715	321.587	280.068
Ankrd45	325.817	411.411	361.475	406.128	389.01	131.963	121.046	100.644	138.909	141.023	151.892	238.153	318.859	251.291	274.897	254.298	317.524	198.894	188.365	176.547	226.247	251.039	211.386
Hn1	229.487	261.548	255.678	264.046	252.551	127.795	131.056	116.366	137.996	132.149	149.297	145.47	204.298	149.598	167.213	177.352	240.862	152.38	181.506	161.062	163.548	168.121	149.466
Ptk2b	1075.21	1206.69	1101.92	1318.17	1424.43	37.0855	58.0245	25.6764	36.7772	49.8165	55.3382	260.909	669.122	565.762	363.604	380.833	859.271	70.2635	104.598	71.6354	113.137	112.723	63.0353
Fam19a1	326.771	334.306	345.044	381.07	346.656	62.0103	68.766	49.5415	33.1055	62.2802	57.672	176.871	189.163	115.46	157.294	183.91	222.497	109.615	126.633	135.131	169.984	184.81	111.577
BC068157	307.137	289.53	241.744	338.705	321.651	66.703	65.2807	72.8638	91.7708	83.1413	100.287	113.838	196.159	99.4334	147.575	149.595	196.573	76.9836	58.9342	69.4215	99.375	136.172	113.341
Alox12b	88.423	95.0387	85.585	129.904	127.346	33.211	25.9478	30.6102	26.0214	31.2989	23.5702	42.7064	53.6953	36.1587	47.983	43.5588	70.5152	53.7862	36.2741	47.2126	44.6853	46.9438	41.4974
Lmo3	232.369	223.08	253.85	301.814	329.422	42.5949	64.3935	39.7214	42.8502	42.6226	31.8051	125.259	168.413	175.353	151.385	151.836	282.547	67.9371	109.517	93.8079	98.9762	135.8	76.1745
Rab40b	57.2586	75.8517	73.8126	100.443	102.94	20.4321	19.8153	21.2489	15.8356	14.4222	23.156	20.6367	31.4	23.7771	35.2666	34.191	63.3471	25.2136	26.4845	14.5358	17.5628	17.3215	18.0055
Mpped1	405.085	401.705	328.195	384.166	437.905	35.4635	42.1616	30.1654	43.9082	55.6621	54.4757	106.81	179.167	85.0506	129.311	132.907	213.533	176.174	98.3831	48.0219	137.558	139.488	99.7932
Tbr1	260.882	287.687	139.174	223.338	225.925	29.4633	20.8048	38.9757	26.1516	28.8918	29.1863	34.7962	109.68	72.6536	41.2962	43.1161	93.8795	40.8793	37.1933	29.9538	25.9762	27.3046	24.2951
Satb1	411.462	358.15	422.633	407.919	331.512	164.774	101.814	125.555	151.484	156.475	144.692	147.728	210.705	111.727	149.84	153.304	224.289	179.694	137.09	113.154	116.492	159.16	143.58
Zeb2 .1	321.392	329.615	334.905	391.945	338.133	153.884	183.904	173.151	168.069	187.187	197.245	217.885	254.78	219.391	251.349	264.342	296.566	252.673	208.045	223.994	218.131	250.717	237.192
Plxna2	531.492	593.939	593.047	644.357	608.201	148.99	234.103	243.273	233.152	279.224	308.109	246.642	378.986	341.993	266.201	317.204	426.076	280.202	277.724	234.551	359.316	364.092	333.586
Prss12	205.447	240.243	210.575	219.022	228.763	78.5046	110.545	76.5864	51.4307	78.0166	56.4365	117.608	151.645	134.147	87.1706	83.0418	117.54	123.563	125.986	107.645	95.7413	95.5391	92.6074
Cdkl4	152.131	192.513	180.809	178.489	272.194	45.9124	38.4533	42.1874	20.79	42.6289	35.683	62.1192	131.547	81.816	77.3867	100.597	128.593	71.0819	48.6127	50.9844	80.0871	94.1958	67.7489
Pnmal1	381.435	548.536	491.668	595.699	576.962	99.689	172.98	125.216	143.235	187.733	202.504	341.668	358.467	289.068	367.437	303.67	397.924	226.796	251.32	224.935	287.993	316.578	223.888
Ddn	957.464	1192.76	1061.02	1218.19	1288.77	28.4552	21.2369	21.3433	18.1466	19.2828	20.7034	238.393	625.394	291.245	279.088	255.57	597.277	36.8451	146.669	31.5913	30.7636	87.9525	26.7923
Kctd16	689.431	790.133	815.298	804.021	798.922	93.5481	115.226	73.8641	74.514	83.5436	123.17	338.269	515.949	417.901	354.773	405.548	574.887	157.434	159.124	262.898	284.655	291.839	189.111
Mkl2	970.457	975.671	998.05	1145.02	1020.78	287.122	260.357	268.765	353.106	340.549	377.42	458.583	701.916	734.98	528.046	537.174	797.239	428.768	373.176	381.317	466.151	497.645	464.763
Scube1	206.123	286.75	173.127	272.084	299.372	54.975	37.8036	53.9065	46.1262	65.8119	43.9984	99.2668	123.691	74.3145	86.0991	102.608	179.182	109.024	104.31	71.5893	88.9079	96.8858	85.3568
Kcng3	88.7501	118.216	100.042	121.254	135.716	49.5624	34.3369	37.8673	36.7016	40.8115	32.4077	58.7522	65.2276	55.5286	57.7019	48.0831	84.9742	48.3633	47.1036	47.0818	39.0588	41.461	36.418
Camk2n1	1351	1626.92	1514.43	1503.15	1480.59	364.312	539.562	448.734	601.172	587.132	601.071	831.605	928.138	822.302	810.017	941.495	996.796	529.965	700.952	618.669	677.973	775.027	613.748
Sgtb	762.286	969.801	933.607	908.612	919.959	273.873	317.632	309.357	408.475	419.987	447.647	540.524	595.868	544.817	515.486	559.923	699.186	500.435	389.3	336.931	524.116	532.78	453.283
	NBH Cortex (iii)	NBH Cortex (ii)	NBH Cortex (i)	GSS Cortex (i)	GSS Cortex (iii) r2	NBH Cerebellum (iii)	NBH Cerebellum (ii)	NBH Cerebellum (i)	GSS Cerebellum (iii)	GSS Cerebellum (ii)	GSS Cerebellum (i)	NBH Thalamus (iii)	NBH Thalamus (ii)	NBH Thalamus (i)	GSS Thalamus (iii)	GSS Thalamus (iii) r2	GSS Thalamus (i) r2	NBH Brain Stem (iii)	NBH Brain Stem (ii)	NBH Brain Stem (i)	GSS Brain Stem (iii)	GSS Brain Stem (ii)	GSS Brain Stem (i)
	504.291	568.969	531.127	584.885	568.407	121.042	149.794	131.658	150.793	158.323	166.754	246.876	348.648	291.559	275.294	277.072	412.937	214.32	208.62	197.07	236.265	254.088	209.382
Group 2
Name	NBH Cortex (iii)	NBH Cortex (ii)	NBH Cortex (i)	GSS Cortex (i)	GSS Cortex (iii) r2	NBH Cerebellum (iii)	NBH Cerebellum (ii)	NBH Cerebellum (i)	GSS Cerebellum (iii)	GSS Cerebellum (ii)	GSS Cerebellum (i)	NBH Thalamus (iii)	NBH Thalamus (ii)	NBH Thalamus (i)	GSS Thalamus (iii)	GSS Thalamus (iii) r2	GSS Thalamus (i) r2	NBH Brain Stem (iii)	NBH Brain Stem (ii)	NBH Brain Stem (i)	GSS Brain Stem (iii)	GSS Brain Stem (ii)	GSS Brain Stem (i)
Vmn1r62 .1	65.4784	49.4793	49.5307	46.1485	46.3783	111.317	115.405	98.1015	41.3632	68.5845	54.631	52.1506	55.957	66.3172	41.289	39.0239	43.5087	64.0578	85.3355	96.1533	41.522	36.5388	39.9367
Vmn1r111 .2	122.288	106.198	97.532	49.0192	51.8105	258.882	253.096	257.432	69.464	107.517	69.6124	138.467	119.801	102.067	83.3931	63.1615	60.8057	142.904	151.845	169.759	64.8811	73.6036	88.4886
Olfr8	116.521	82.8893	125.396	64.5197	64.0423	271.82	356.74	199.102	71.5705	93.5998	73.68	146.772	139.22	127.154	72.3641	53.7654	88.2397	129.278	217.918	205.206	72.9402	103.12	68.3211
Mup8 .1	313.326	243.065	302.385	137.101	132.608	833.161	807.909	692.541	167.729	266.907	198.355	407.537	342.842	386.863	179.188	142.629	183.929	423.39	548.286	502.252	157.486	193.681	173.002
Vmn2r42 // Vmn2r42 .1	545.8	306.579	444.313	197.488	170.072	1117.41	883.821	1050.71	263.846	409.001	288.557	560.008	506.846	632.513	260.929	196.064	222.418	530.456	863.336	885.285	242.022	279.435	243.805
Snora19	29.5911	21.8234	29.6654	26.0815	22.1914	53.5404	47.0911	44.3259	27.6088	27.357	27.4286	32.67	27.5489	40.5591	24.5539	24.3912	19.5331	33.1019	37.7615	37.5566	22.6387	22.6012	22.8471
Vmn1r132 .1	191.276	142.639	166.465	75.7238	77.6894	426.383	370.499	396.877	123.488	165.063	107.562	213.811	167.805	217.496	102.853	82.7066	90.3162	205.333	255.654	286.817	95.9141	121.14	108.032
Vmn1r135	116.589	95.7958	102.531	46.2144	47.3543	262.106	261.328	260.889	78.3342	118.195	64.2625	128.776	105.147	142.126	79.6728	68.8551	58.8037	142.126	183.97	171.92	59.7672	84.9386	86.556
Amy2a5 .2	311.028	169.83	221.712	124.915	122.122	603.602	510.423	553.261	158.161	233.209	168.772	348.524	264.983	292.431	165.9	136.015	140.151	267.18	431.147	381.927	138.97	170.387	154.707
Mup13	310.169	230.588	287.199	126.525	105.798	828.301	769.237	685.168	175.481	257.165	194.163	394.383	333.393	457.371	176.365	141.349	144.057	395.502	554.875	581.424	146.672	174.982	158.066
Tas2r103	29.5201	26.0321	27.6203	17.3964	15.3226	44.7	51.2255	46.4417	22.9091	31.6982	21.7769	29.6802	23.2352	36.7448	24.4276	18.8318	18.701	24.439	44.9611	33.2702	17.1259	21.3264	16.7188
Vmn2r42 // Vmn2r42	561.435	287.105	415.825	186.969	141.939	1130.88	919.384	1018.21	259.97	416.708	258.44	583.36	515.375	611.674	246.915	174.715	198.576	572.412	820.746	784.029	210.757	260.187	211.742
Vmn1r151	108.946	86.8934	95.6436	47.5163	51.5026	243.047	235.62	225.186	82.665	97.4703	74.1613	122.171	109.746	134.831	75.5835	64.2873	55.0312	127.146	147.712	170.39	61.3889	67.5525	71.3849
Trpa1	54.1305	41.2892	47.6443	37.9919	30.2871	85.4093	63.5914	71.0972	35.8603	48.304	33.8129	58.8951	57.6954	46.6398	43.3379	25.8406	32.168	47.7427	61.0835	72.1486	38.9157	39.635	29.5831
Olfr917	87.7315	52.3626	84.0665	51.7132	50.8962	166.854	134.389	157.451	50.88	96.1024	64.7965	95.0118	121.584	79.6208	57.9621	53.3812	53.8857	93.585	118.658	150.258	58.0869	61.2127	57.7109
Vmn1r94	224.524	160.059	191.67	105.048	83.3412	408.659	363.238	434.962	135.188	197.556	112.783	304.034	201.203	217.056	106.721	77.4243	112.535	213.896	292.464	344.925	119.544	152.776	144.49
Vmn1r119 .2	147.234	102.304	108.766	49.6401	52.7708	269.696	304.168	262.537	74.6785	125.94	74.2408	147.791	131.184	164.625	69.1347	62.7347	65.2854	158.044	201.268	198.813	78.2721	79.9642	69.958
Defa5	158.54	102.573	109.337	69.5985	89.1541	369.013	299.022	341.196	80.5017	126.135	64.5681	190.374	153.77	187.378	94.8885	65.5531	60.011	166.42	180.266	230.184	73.372	82.6413	66.9686
Olfr771	68.7318	34.5907	46.3806	33.2589	26.0466	85.9653	73.8771	95.4841	46.7478	47.3753	44.7408	71.2931	48.8251	48.2607	49.8365	31.6304	41.8219	60.6582	69.9143	82.3834	43.1777	42.1242	37.368
Vmn1r118 .2	122.885	103.912	97.3209	47.964	50.8571	278.433	252.775	239.363	65.6313	116.616	63.863	139.055	119.174	101.556	80.3301	61.8018	55.4679	141.541	143.807	159.02	65.9748	73.3481	86.0644
Vmn1r101	170.887	137.844	148.519	65.9958	69.4082	364.716	380.775	349.354	100.766	168.263	93.7264	178.47	159.128	178.743	103.355	89.038	101.086	219.13	221.431	248.103	90.9925	108.029	102.737
Vmn2r38	107.829	75.2752	108.672	52.6307	42.1333	210.997	256.355	159.833	59.8647	72.1257	64.964	118.926	91.0974	122.807	57.4085	29.7698	48.1814	73.6927	138.955	171.247	45.2828	56.8327	50.5067
Olfr447	62.2636	34.0014	50.7583	37.81	34.3701	87.3231	104.893	97.2849	36.5776	46.2957	41.5209	43.7684	66.8015	51.5309	42.9931	33.6749	31.4923	66.3786	70.5888	70.6518	46.1758	43.5401	44.3437
Tas2r113	52.289	28.409	31.3649	31.4373	26.488	74.8794	89.9548	76.1079	32.8651	33.6888	32.2573	41.992	40.3918	39.296	24.6029	30.8504	26.6822	44.0312	90.7111	82.7439	25.7473	25.5659	24.6045
Mup7 .2	339.286	269.593	320.813	144.771	118.713	904.545	855.257	739.277	190.729	305.33	220.614	441.06	388.98	484.532	186.863	156.766	163.996	460.033	632.63	628.28	171.73	187.408	188.213
Vmn1r117 .3	140.046	108.773	110.863	64.0379	56.5757	276.678	358.572	334.126	102.844	132.514	86.3552	153.095	126.039	165.744	76.8476	89.1824	82.3723	146.873	218.109	204.723	86.4045	90.402	98.6442
Cdh17	38.4852	32.7427	32.9089	29.2183	28.0611	43.3129	50.9314	48.3141	28.9059	35.102	27.1265	38.8392	33.7126	38.4336	28.3922	29.9563	24.7822	36.8492	42.3874	38.6555	29.4021	33.4645	26.2371
Vmn2r34	519.53	330.598	409.72	198.586	159.311	1025.48	926.595	1073.91	272.671	432.395	290.026	581.183	531.631	659.203	243.08	171.965	228.545	525.251	768.833	812.148	259.358	248.536	237.031
Olfr607	60.0202	44.9256	36.3627	23.8502	30.6427	118.303	90.5356	94.5439	38.4449	44.4977	44.1367	56.2185	49.4735	66.3608	37.5884	32.5373	32.696	69.1536	60.6389	66.5771	30.2121	38.0041	25.6804
Spink6	53.5292	49.7292	52.2455	31.6821	29.589	87.6868	97.9283	88.5249	48.4928	54.5358	43.9672	55.9714	60.1226	48.3129	40.1258	43.4249	42.0049	62.5207	69.0302	87.578	34.7557	32.9014	38.1435
Olfr177 // Olfr177	107.056	69.5965	85.2083	57.5628	51.5407	259.351	208.227	237.146	59.6984	99.9252	65.6432	137.208	84.7537	129.602	63.4892	55.9057	50.9738	138.733	153.415	174.707	55.5059	63.5033	65.6762
Vmn2r21	80.3426	58.7186	66.1017	52.7719	49.6525	128.063	136.791	130.003	55.2159	75.4958	56.1585	93.3023	70.0908	104.107	58.5961	46.726	47.882	86.3674	104.266	105.382	60.6527	48.5693	43.6383
Vmn1r142	162.121	144.516	134.698	70.6739	70.724	357.55	374.134	357.733	103.921	167.586	97.6821	202.224	163.858	197.368	102.653	88.0308	77.1788	194.989	235.05	271.133	101.821	106.177	107.502
Prl7c1	147.733	103.827	118.566	68.8562	78.6598	365.662	312.085	321.047	100.133	162.663	140.704	204.935	147.698	159.562	92.0822	66.5436	69.3679	149.217	192.732	238.868	88.1368	78.1077	71.7638
Vmn1r143	203.107	158.83	164.724	78.0944	105.559	467.35	485.66	474.744	143.284	201.829	111.936	217.356	190.017	239.45	125.469	121.349	101.65	236.352	356.783	303.978	105.342	132.962	121.429
Mup15 // Mup2	363.658	245.11	320.645	143.535	137.667	879.597	867.026	708.614	193.21	300.346	218.161	437.18	417.399	477.008	188.494	147.062	177.674	436.349	646.763	480.085	162.001	177.477	162.526
Vmn2r43	338.881	207.267	260.037	135.102	121.147	689.031	625.053	696.343	199.658	297.891	185.901	343.749	332.012	424.044	180.126	143.333	133.826	374.068	504.628	485.127	144.259	161.91	153.348
Dbf4	51.4352	50.9163	38.2924	32.0578	32.0145	83.325	73.8945	81.8636	41.4385	49.7545	31.6914	47.4576	55.1963	50.403	34.1727	29.9942	29.4427	51.4345	47.0808	51.9856	37.5286	37.7986	40.4104
Spata4 // Spata4	70.251	49.9672	66.9992	40.2189	41.1222	116.28	117.693	110.663	42.7656	56.6096	36.7041	70.7789	47.3858	49.3051	36.4198	39.7607	53.7616	72.9505	91.1942	72.8682	48.6985	37.6232	33.9568
Vmn2r34 .1	552.7	291.009	431.077	191.334	139.821	1131.3	885.295	1036.48	273.619	443.392	278.461	561.568	512.165	587.645	254.605	187.888	206.154	516.559	869.259	860.921	234.958	263.188	247.541
Vmn1r111 .1	122.288	106.198	97.532	49.0192	51.8105	258.882	253.096	257.432	69.464	107.517	69.6124	138.467	119.801	102.067	83.3931	63.1615	60.8057	142.904	151.845	169.759	64.8811	73.6036	88.4886
Vmn1r112	144.567	98.8946	108.409	56.8365	57.7197	286.162	282.534	296.413	96.4318	117.532	83.0632	144.348	129.647	143.355	91.3866	72.1093	56.5846	134.816	173.762	225.992	73.939	91.3881	82.4067
Vmn1r130 .1	197.697	156.317	164.697	70.7197	90.9007	460.449	443.623	451.608	130.091	199.034	120.738	230.597	189.419	230.701	110.947	116.049	89.6077	231.487	355.187	289.714	104.368	139.803	105.295
Vmn2r58	298.03	177.181	185.042	153.494	108.713	473.971	384.133	469.367	167.514	209.45	197.283	255.932	228.802	237.594	138.753	81.9309	134.16	242.201	314.758	420.734	159.375	135.972	140.894
Amy2a5 .1	307.13	171.921	210.439	121.251	118.091	593.265	505.902	531.828	156.293	235.273	162.815	341.468	264.595	287.018	161.906	129.866	135.826	264.195	427.016	385.594	137.856	166.414	153.469
Vmn2r29 .1	318.745	194.524	283.665	119.453	121.839	696.704	579.011	607.586	180.841	253.95	176.699	357.371	313.538	344.289	152.947	134.459	133.005	344.425	497.803	519.601	139.416	163.171	164.299
Taar2	49.9127	38.3206	40.0569	26.3221	28.3145	87.775	76.7871	71.1575	31.4607	36.6011	31.0138	51.2958	55.9573	40.0851	23.7178	25.6238	20.9438	50.4925	56.6294	65.6162	26.4335	28.9416	20.8195
Igkv4-70	114.599	55.3066	71.6122	42.9787	24.3529	169.072	155.124	166.407	58.7731	60.8411	57.646	112.594	72.953	99.3757	52.1306	35.5086	36.5163	90.103	117.179	137.357	33.8477	48.8232	45.0463
Igh-VJ558 // Igh-VJ558 .4	134.561	89.7735	122.58	72.796	54.3026	269.943	244.823	249.724	90.769	124.941	94.4734	156.321	123.008	153.758	93.4547	74.5418	65.3191	137.149	203.398	212.366	76.7553	88.2453	77.2547
Tmem207	46.1545	36.4587	46.6305	37.9964	26.7151	109.025	100.642	101.128	50.6525	62.3565	36.6362	59.796	53.8119	59.261	32.0935	33.9925	31.4952	59.8041	58.2135	54.5372	32.8092	49.0467	42.3774
Mup1	270.97	232.444	301.383	129.567	123.085	809.805	789.776	649.912	183.262	283.427	213.695	398.239	344.895	420.164	183.707	139.724	157.486	409.147	514.685	456.201	150.623	192.701	168.217
Vmn1r120	90.5587	77.7739	79.7106	42.0944	41.2997	155.698	185.066	177.46	60.255	92.1769	49.3797	99.065	77.1378	92.4416	59.8488	47.486	46.7519	83.248	113.865	122.494	53.7595	63.3045	57.8542
Cyp3a25	42.2308	17.1366	27.0394	18.7409	20.3461	76.2766	71.0125	76.1214	14.5985	25.0453	19.3985	50.0598	39.4322	42.7875	22.6132	17.4095	21.165	46.3167	49.8076	57.1412	8.84198	33.2764	19.7194
Vmn2r29 .2	318.745	194.524	283.665	119.453	121.839	696.704	579.011	607.586	180.841	253.95	176.699	357.371	313.538	344.289	152.947	134.459	133.005	344.425	497.803	519.601	139.416	163.171	164.299
Vmn1r158 .1	185.763	126.034	134.302	60.6595	77.5878	289.841	368.023	316.469	103.067	143.836	96.8479	176.235	166.466	194.14	108.83	88.72	80.4838	202.725	224.742	196.708	90.34	102.654	90.1664
Vmn1r152	97.3901	77.5673	87.7378	37.6391	40.3475	223.51	212.623	235.19	72.5743	106.156	68.9857	102.459	80.1745	118.116	57.2981	68.379	52.9024	89.3501	174.402	129.502	51.8171	67.2006	66.9497
Olfr1477	75.1637	65.9638	63.0061	45.6747	48.9673	124.459	117.664	126.783	50.8663	69.313	60.776	81.5355	62.7779	68.5563	51.264	60.623	60.1769	79.7025	96.2023	103.538	53.7449	55.0373	54.4686
Olfr198	40.7343	31.0331	42.1067	17.7959	26.239	65.0352	71.4729	72.5364	23.7568	35.6583	35.3965	34.5233	37.8473	42.793	23.0217	24.2758	24.1731	49.7495	44.75	46.3756	18.0921	19.1354	21.6374
G630055G22Rik	43.8409	30.2178	40.7275	35.8902	25.4417	90.8121	77.0311	75.6067	32.4543	38.1802	38.4849	66.1014	57.4681	55.0414	28.7445	20.7617	31.7339	52.9642	68.1776	45.8911	29.377	32.6293	31.5628
Vmn1r118 .3	124.241	104.501	97.4721	47.964	50.5202	273.941	245.752	239.195	65.1926	111.618	63.9353	138.382	119.727	101.232	83.1304	61.8018	58.2707	138.376	151.962	166.459	65.767	71.7181	86.0644
Vmn1r174	97.3312	73.4627	73.4203	49.1152	51.5219	173.703	117.18	170.074	67.9981	84.8975	62.6449	107.315	106.8	109.892	63.873	55.9931	62.6587	109.106	122.919	122.619	54.3634	61.3997	61.3184
Olfr1162	143.984	80.7116	100.608	59.6163	41.0688	249.99	222.016	239.59	62.8025	116.897	77.3975	136.163	112.584	124.876	75.8721	65.7669	52.939	145.311	156.967	181.324	66.4103	65.3519	59.8437
Defa17	89.278	85.0503	82.7397	40.7641	39.5477	163.066	159.644	166.724	46.4211	66.3611	50.5513	99.3848	93.7088	108.307	53.7649	39.1556	38.8925	61.7219	116.874	113.047	39.8507	76.6634	42.0976
Olfr1467	53.346	42.5539	43.9076	37.1911	37.3288	94.8773	87.5593	104.018	39.5434	55.438	37.6479	59.553	47.4667	60.118	27.542	36.3103	28.4654	45.9209	63.1776	68.4906	30.5168	34.3403	39.3946
Vmn1r32	36.3828	40.8279	42.5689	28.5026	21.1217	77.9765	75.3487	86.3569	38.0673	41.0523	32.793	49.3035	37.9823	54.7369	32.1358	25.8889	30.5928	33.8851	65.1823	64.3673	25.6004	39.5213	35.3169
Slco1a6	42.1623	32.8701	34.5061	33.8504	28.3967	70.7259	60.974	58.5024	34.2579	39.4007	38.5822	35.8242	45.4149	37.9569	34.0824	33.1694	23.3235	46.9057	63.0239	44.6486	27.5347	27.4368	24.2059
Vmn1r129 .1	175.561	137.385	131.883	84.5173	67.0177	386.304	443.306	417.441	117.517	158.809	101.332	156.722	175.391	200.216	97.9844	91.1664	90.7923	200.322	219.836	246.716	107.851	116.147	122.662
Vmn1r62	65.4784	49.4793	49.5307	46.1485	46.3783	111.317	115.405	98.1015	41.3632	68.5845	54.631	52.1506	55.957	66.3172	41.289	39.0239	43.5087	64.0578	85.3355	96.1533	41.522	36.5388	39.9367
Snora19 .1	29.5911	21.8234	29.6654	26.0815	22.1914	53.5404	47.0911	44.3259	27.6088	27.357	27.4286	32.67	27.5489	40.5591	24.5539	24.3912	19.5331	33.1019	37.7615	37.5566	22.6387	22.6012	22.8471
Ifi203	44.0198	38.1044	41.0033	33.0846	30.4176	77.8629	94.5781	83.2319	36.3873	41.9271	41.8278	55.604	49.0558	60.7527	35.4966	31.8938	39.1398	72.7858	63.1318	75.8035	30.4036	35.4576	32.3058
Rp1 // Rp1	34.9767	28.5663	33.2893	28.6447	20.6197	76.1446	66.5361	69.1436	26.3577	35.2574	26.697	40.2992	44.2911	43.8723	31.8601	22.906	20.8312	42.4972	59.4359	43.8266	24.2922	23.2474	21.4642
Mup7 .1	293.375	242.432	299.243	132.848	123.646	761.548	790.941	564.581	192.775	269.027	190.813	383.736	303.897	425.751	183.871	125.684	156.633	404.516	499.829	481.979	157.965	197.393	161.663
Vmn1r117 .1	137.765	99.2395	110.233	69.9219	81.009	222.431	312.6	264.455	101.038	114.485	92.0778	150.393	125.323	141.573	83.8246	79.433	64.2472	143.907	233.995	215.035	87.0978	84.4986	85.9133
Mup19 // Mup16	405.245	245.393	314.989	144.372	127.196	881.08	875.269	725.696	185.678	297.822	215.979	441.068	437.056	531.624	193.018	146.259	173.667	463.05	550.147	577.908	171.646	181.377	164.952
Vmn1r129 .2	175.561	137.385	131.883	84.5173	67.0177	386.304	443.306	417.441	117.517	158.809	101.332	156.722	175.391	200.216	97.9844	91.1664	90.7923	200.322	219.836	246.716	107.851	116.147	122.662
Vmn1r158	185.763	126.034	134.302	60.6595	77.5878	289.841	368.023	316.469	103.067	143.836	96.8479	176.235	166.466	194.14	108.83	88.72	80.4838	202.725	224.742	196.708	90.34	102.654	90.1664
Rpl31-ps21	31.1941	23.7291	31.3054	21.8256	19.0141	52.4648	51.8646	43.2989	28.2323	28.8576	25.2272	29.5764	36.3721	36.7203	22.606	17.5547	19.7314	38.0157	44.2474	50.1667	31.0925	22.7659	22.0242
Cldn17	82.8507	49.6106	78.1603	49.7236	24.0598	137.653	148.679	166.764	47.0345	69.6978	50.2078	85.5309	85.5944	94.517	45.0665	29.602	42.4115	86.2011	87.4907	105.576	32.6862	37.5514	34.8751
Amtn	46.5812	51.5118	45.5792	40.4387	40.5697	89.1251	98.2495	74.7485	39.7819	49.214	51.471	57.3102	49.7179	65.8542	35.8604	30.9728	34.3432	71.3796	62.9389	63.7448	35.2381	37.5181	35.4209
Olfr1260	23.1815	19.6113	19.0474	14.9617	17.4505	40.1016	38.0644	43.418	17.1474	20.109	15.9108	26.0022	25.0978	18.2729	20.8206	15.3125	21.4136	26.5619	28.548	36.3862	17.8815	12.1463	15.1332
Vmn1r118 .4	124.883	102.158	109.931	48.1444	53.4286	264.496	251.486	258.931	79.9622	100.195	69.6672	135.124	116.36	115.327	75.216	60.1224	61.2539	135.261	222.107	181.778	74.0415	82.431	73.179
Amy2a5 // Amy2a5 .1	96.4655	91.7065	78.6719	51.5093	57.9427	245.061	227.295	195.58	60.7897	105.048	78.457	112.968	112.888	109.906	74.5076	58.134	55.9443	109.266	126.185	149.649	61.8065	78.9265	51.8445
Vmn1r159	301.854	205.248	201.382	112.506	102.054	402.135	430.893	422.709	185.078	197.637	155.141	233.82	180.404	287.392	148.772	111.321	130.812	273.763	318.431	327.453	135.238	148.279	137.287
Mup8	276.162	214.35	269.39	123.624	124.389	699.805	704.964	582.754	179.43	223.915	174.305	353.745	278.474	354.426	158.621	125.418	157.4	357.177	465.745	419.663	137.923	155.213	135.719
Vmn1r120 .2	90.5587	77.7739	79.7106	42.0944	41.2997	155.698	185.066	177.46	60.255	92.1769	49.3797	99.065	77.1378	92.4416	59.8488	47.486	46.7519	83.248	113.865	122.494	53.7595	63.3045	57.8542
Zfp600 // Zfp600	184.041	119.065	171.341	45.4537	69.3976	439.122	315.067	317.827	127.243	116.567	82.7952	172.723	123.371	191.843	73.775	80.4328	74.1911	279.337	246.145	244.376	85.0852	140.942	119.521
Bub1	31.9558	26.9622	27.3563	17.1775	22.0371	45.5375	55.882	41.2386	22.4315	24.6675	21.8373	24.7964	24.7398	33.8867	26.5445	22.2845	21.3762	33.9331	33.2861	37.9107	21.8825	22.1051	22.3289
Mup13 .1	308.081	232.222	317.078	146.358	125.062	803.215	756.172	601.453	220.547	265.423	205.68	398.076	354.671	396.302	202.927	146.724	158.855	419.142	525.308	581.273	167.789	193.542	156.179
Zfp640 // Zfp640	32.522	19.4794	20.2722	13.6301	17.9329	54.7396	57.2328	60.7284	21.7834	20.1906	17.886	27.5753	23.8622	38.3688	21.1225	11.0946	11.1129	38.1333	32.7112	27.4772	16.3299	23.5048	18.4261
Igh-VJ558 // Igh-VJ558 .5	134.561	89.7735	122.58	72.796	54.3026	269.943	244.823	249.724	90.769	124.941	94.4734	156.321	123.008	153.758	93.4547	74.5418	65.3191	137.149	203.398	212.366	76.7553	88.2453	77.2547
Igkv1-133	96.2123	58.4985	57.105	43.1862	28.1082	128.826	175.21	128.955	54.2774	59.3876	69.7633	90.0736	91.231	88.7177	56.8514	39.1837	42.425	79.3829	141.26	132.868	58.1516	51.077	60.2415
Vmn1r-ps79	99.6334	99.1965	103.084	63.7292	70.6399	224.164	245.109	230.979	71.6921	126.602	74.4657	132.141	123.083	158.673	65.363	70.7779	61.9578	132.261	143.116	179.017	77.6837	84.7771	68.3025
Vmn1r130 .2	197.697	156.317	164.697	70.7197	90.9007	460.449	443.623	451.608	130.091	199.034	120.738	230.597	189.419	230.701	110.947	116.049	89.6077	231.487	355.187	289.714	104.368	139.803	105.295
Vmn1r118 .1	124.883	102.158	109.931	48.1444	53.4286	264.496	251.486	258.931	79.9622	100.195	69.6672	135.124	116.36	115.327	75.216	60.1224	61.2539	135.261	222.107	181.778	74.0415	82.431	73.179
Xlr	127.957	100.2	126.93	48.0358	62.1837	210.466	201.803	234.827	53.5418	96.8688	65.471	148.296	81.136	130.068	66.3973	54.2835	54.3639	101.654	146.475	108	63.3107	68.0096	55.0296
Vmn1r107 .1	187.962	150.042	158.069	67.8098	86.1815	431.56	437.711	429.371	122.017	188.022	107.392	219.242	186.538	208.897	103.602	113.566	94.79	218.833	337.043	275.449	98.5112	132.919	95.971
Ccr2	31.7484	31.6898	43.5008	28.5412	30.4845	80.5858	86.6067	71.6778	32.2316	41.1081	37.4498	52.3694	51.4107	60.5395	32.5363	30.1583	27.7515	50.2411	62.5846	73.8759	28.687	36.9396	26.8006
Tdrd12	26.3977	25.9919	27.5552	17.4385	23.6368	52.5893	40.0972	45.7886	25.2183	23.2586	20.3177	31.5111	27.4502	30.4971	23.7755	19.9323	18.1014	37.1462	36.4437	32.0569	21.9271	20.2781	20.0894
Olfr1447	21.8463	19.854	14.6658	16.7802	15.7855	34.0612	37.7506	34.8807	17.8915	19.8981	13.7862	22.0468	26.4546	25.1916	11.7348	16.9379	13.9103	22.9329	20.6731	31.7544	13.8138	16.9951	15.2891
Aspm	37.4202	28.945	28.8414	26.2932	27.0655	51.4734	60.9597	49.4497	23.284	28.2289	20.6284	37.1339	28.2048	30.7015	28.6926	21.2606	21.8781	28.1328	42.1697	43.0263	27.0633	26.7895	25.4893
Vmn1r118	124.241	104.501	97.4721	47.964	50.5202	273.941	245.752	239.195	65.1926	111.618	63.9353	138.382	119.727	101.232	83.1304	61.8018	58.2707	138.376	151.962	166.459	65.767	71.7181	86.0644
Vmn1r132	97.0157	79.5994	79.8125	40.3243	33.6886	216.053	200.645	188.504	63.2813	88.5168	66.1999	104.669	92.1167	116.256	64.6511	48.4812	45.0264	115.329	144.879	149.925	57.2103	61.5725	62.2756
Vmn1r93	103.327	89.7269	85.5104	53.4424	63.8543	252.692	255.457	248.387	70.1723	107.443	68.9062	112.993	101.167	130.731	59.9087	59.1767	47.2637	126.466	145.852	149.837	56.276	79.6089	54.7765
Vmn1r130	197.697	156.317	164.697	70.7197	90.9007	460.449	443.623	451.608	130.091	199.034	120.738	230.597	189.419	230.701	110.947	116.049	89.6077	231.487	355.187	289.714	104.368	139.803	105.295
Olfr1052	109.316	63.7027	92.5622	54.7058	55.3759	291.05	200.184	225.211	83.4964	113.867	89.3407	131.09	109.954	124.231	61.6104	53.5637	56.5176	109.017	161.593	139.66	47.5499	64.8103	49.9465
Mup7	282.287	224.768	299.664	130.933	120.627	747.537	714.174	595.783	168.206	275.109	189.172	375.146	336.355	416.707	177.716	138.346	173.866	403.391	509.642	453.971	152.739	196.469	159.476
Vmn1r111	123.94	106.578	98.2707	48.9576	51.8285	273.056	255.927	257.432	67.097	108.97	65.3488	133.774	121.527	101.655	82.862	63.082	60.6085	141.484	155.345	169.208	65.3054	74.0949	88.3018
Amy2a5 .3	295.908	170.17	217.589	121.433	120.52	577.594	499.162	550.185	159.607	226.387	167.796	320.104	255.993	290.048	159.427	138.716	135.338	261.528	418.823	360.463	135.605	168.132	143.57
Vmn1r127 .1	124.457	106.004	102.485	53.0875	55.1906	274.824	287.918	241.244	79.6348	131.23	68.7849	139.753	116.695	152.74	79.5967	65.2021	61.8943	142.366	178.834	180.571	76.8321	89.2765	79.6964
Hmgb1 .2	2255.62	1950.87	2059.12	1481.58	1326.52	3600	3257.68	3171.5	1622.65	1969.63	1665.43	2568.77	2149.94	2573.83	1372.66	1220.55	1171.33	1993.05	2567.25	2952.23	1277.19	1388.21	1431.23
Vmn1r100	117.155	92.6483	107.8	54.9099	57.1089	253.485	318.005	283.068	97.9212	122.431	83.5891	132.36	118.541	107.989	83.739	74.9891	62.8155	149.38	187.347	164.401	72.5003	91.713	86.5777
Ncapg	41.2565	33.245	52.7062	27.531	40.1324	79.0785	85.6807	76.1156	42.0149	56.5125	35.043	47.2996	47.3884	68.2106	35.1561	35.0303	35.1939	57.738	61.6603	58.3464	35.6462	37.5256	35.1574
Vmn1r117 .4	137.765	99.2395	110.233	69.9219	81.009	222.431	312.6	264.455	101.038	114.485	92.0778	150.393	125.323	141.573	83.8246	79.433	64.2472	143.907	233.995	215.035	87.0978	84.4986	85.9133
Vmn1r117	140.046	108.773	110.863	64.0379	56.5757	276.678	358.572	334.126	102.844	132.514	86.3552	153.095	126.039	165.744	76.8476	89.1824	82.3723	146.873	218.109	204.723	86.4045	90.402	98.6442
Vmn1r103	194.505	148.966	136.059	65.2097	59.7743	433.437	290.367	383.426	118.145	158.882	119.67	195.022	143.639	163.075	94.2394	76.3834	82.6717	227.389	282.81	279.701	100.023	108.036	116.276
Olfr868	23.1464	20.1612	23.8631	19.2099	17.1661	44.0008	44.1144	38.1609	18.4579	22.1396	23.4239	24.2639	23.655	27.5144	16.9769	15.5068	19.438	25.6955	27.7798	29.5112	18.3671	18.5532	22.1977
Vmn1r111 .3	122.288	106.198	97.532	49.0192	51.8105	258.882	253.096	257.432	69.464	107.517	69.6124	138.467	119.801	102.067	83.3931	63.1615	60.8057	142.904	151.845	169.759	64.8811	73.6036	88.4886
Vmn1r63 .1	82.5164	56.0791	57.9983	53.7662	46.0376	138.699	149.596	105.648	61.6683	80.0485	61.1916	71.6105	70.7758	86.5366	57.4763	35.8729	53.0664	82.1604	116.77	100.753	47.7056	53.3066	48.2444
Vmn1r93 .1	103.327	89.7269	85.5104	53.4424	63.8543	252.692	255.457	248.387	70.1723	107.443	68.9062	112.993	101.167	130.731	59.9087	59.1767	47.2637	126.466	145.852	149.837	56.276	79.6089	54.7765
Vmn1r135 .1	116.589	95.7958	102.531	46.2144	47.3543	262.106	261.328	260.889	78.3342	118.195	64.2625	128.776	105.147	142.126	79.6728	68.8551	58.8037	142.126	183.97	171.92	59.7672	84.9386	86.556
Olfr355	41.6792	45.8159	52.4512	27.6899	24.4869	88.9423	89.0551	99.2456	33.8204	38.0406	31.2978	59.9943	43.0329	48.9713	38.4531	24.615	18.699	56.7871	64.6608	60.1132	30.2553	35.7811	36.3434
Lrriq3	36.9038	31.9934	29.7095	31.2902	25.4899	67.6344	65.7613	66.8017	34.9045	35.0471	33.0054	42.8762	34.1023	41.731	29.733	26.807	26.0152	34.8094	44.3075	47.4919	35.0874	26.1115	32.4616
Vmn1r126 .2	101.668	84.6705	85.5909	54.906	62.9601	236.415	248.053	234.105	67.0248	95.5943	65.5386	107.339	95.0915	123.921	55.781	58.8064	45.6941	109.27	122.195	128.367	52.6284	77.6632	53.1808
Vmn1r104	120.154	98.113	101.78	47.6088	57.6435	267.229	253.832	282.894	85.3305	124.74	80.6771	127.961	102.536	141.654	64.9616	82.3551	62.1639	126.856	215.743	154.187	64.1182	79.9952	81.2872
Vmn1r77	97.3644	76.249	77.4363	48.812	56.1259	196.719	192.46	205.525	44.1885	102.362	72.3834	66.8283	97.5675	99.4318	47.0887	42.2187	54.3759	109.624	112.767	136.612	45.0425	46.4323	42.6598
Defb12	43.7906	27.0385	27.8453	21.8968	16.9575	69.0512	56.2909	54.6424	31.5245	31.7715	27.2164	44.5798	37.5308	35.3721	26.166	14.6328	28.4712	33.9704	54.3404	41.0851	22.6965	18.9184	21.5902
Tlr4	89.9173	60.722	64.7427	41.8734	58.4948	160.582	124.908	134.129	60.9279	73.0387	69.9766	79.9155	77.295	86.7985	55.4411	50.4864	45.8295	71.1115	79.8751	105.895	50.0444	64.7997	67.3005
Vmn2r6	87.0952	69.48	90.5449	41.6021	40.6783	163.342	177.739	129.999	82.2643	92.1239	56.0191	111.155	92.4634	117.162	52.3612	50.9384	35.9482	80.2399	148.701	138.724	46.115	41.6021	48.5116
Vmn2r42	354.847	236.881	290.099	127.355	117.724	750.424	585.649	717.981	191.481	256.768	191.643	381.346	337.688	404.831	174.126	144.361	138.962	354.316	520.675	557.604	173.182	193.131	152.715
Cd36	50.2753	40.9294	43.7068	35.3532	26.061	82.9786	91.1192	70.4039	30.2234	50.4342	40.7207	41.969	45.3804	52.5652	37.3532	37.1582	36.9931	46.5138	55.283	58.4475	42.232	36.5773	33.4538
Vmn2r9	92.8313	65.5646	69.534	39.846	47.0434	128.892	152.694	129.932	47.0093	70.6076	65.7346	89.8042	58.4589	88.7763	49.8842	63.3285	51.0794	88.6062	96.553	96.389	48.6895	74.9284	38.6883
Vmn1r126 .1	101.668	84.6705	85.5909	54.906	62.9601	236.415	248.053	234.105	67.0248	95.5943	65.5386	107.339	95.0915	123.921	55.781	58.8064	45.6941	109.27	122.195	128.367	52.6284	77.6632	53.1808
Amy2a5 // Amy2a5 .3	96.4655	91.7065	78.6719	51.5093	57.9427	245.061	227.295	195.58	60.7897	105.048	78.457	112.968	112.888	109.906	74.5076	58.134	55.9443	109.266	126.185	149.649	61.8065	78.9265	51.8445
Olfr782	84.5565	60.9556	79.4569	60.8799	30.6072	123.264	128.159	124.349	49.8953	76.4308	60.1978	101.595	83.7788	77.0981	56.4294	38.6602	35.0839	95.2724	97.8238	127.79	44.0951	34.7047	44.0119
Vmn1r126	99.5706	86.6404	82.7294	55.8205	62.1177	245.543	249.95	227.371	67.5837	103.536	67.7537	105.181	97.0168	125.964	56.1433	59.1794	46.0382	109.651	125.495	127.173	54.2301	78.1557	61.6662
Slc30a8	50.709	36.8185	39.2763	24.8	38.481	101.361	79.6116	85.3307	36.0091	46.4209	39.9222	69.931	56.3521	62.3192	37.3473	29.2296	30.915	51.956	83.0995	55.808	38.1901	39.9551	34.8678
Amy2a5	296.441	175.935	228.606	119.742	125.478	586.591	519.408	541.201	161.676	238.554	158.289	330.833	259.254	291.281	159.523	127.163	133.786	255.438	416.294	397.811	133.42	172.819	149.425
Vmn1r119	147.234	102.304	108.766	49.6401	52.7708	269.696	304.168	262.537	74.6785	125.94	74.2408	147.791	131.184	164.625	69.1347	62.7347	65.2854	158.044	201.268	198.813	78.2721	79.9642	69.958
Vmn1r114	99.0412	85.765	81.9636	55.5237	62.6702	242.632	245.876	226.162	67.195	95.6891	66.9503	106.365	96.5779	125.124	57.4816	58.8648	45.7083	119.2	124.624	127.022	54.2247	77.6632	61.3872
Amy2a5 // Amy2a5	96.4655	91.7065	78.6719	51.5093	57.9427	245.061	227.295	195.58	60.7897	105.048	78.457	112.968	112.888	109.906	74.5076	58.134	55.9443	109.266	126.185	149.649	61.8065	78.9265	51.8445
Vmn1r63	82.5164	56.0791	57.9983	53.7662	46.0376	138.699	149.596	105.648	61.6683	80.0485	61.1916	71.6105	70.7758	86.5366	57.4763	35.8729	53.0664	82.1604	116.77	100.753	47.7056	53.3066	48.2444
Vmn2r45	308.714	164.255	206.056	130.34	98.5003	493.587	340.24	449.34	127.197	177.689	145.209	248.417	182.27	310.634	102.768	117.369	138.974	198.667	271.806	358.75	135.272	161.794	115.767
Sprr2a1	115.892	101.677	115.103	75.098	89.9454	190.545	170.181	203.095	83.1917	115.437	100.025	121.75	134.423	136.734	105.654	87.3876	85.1242	145.046	190.591	122.074	78.0402	96.6154	74.8911
Vmn2r33 .1	445.226	264.986	322.346	129.405	98.7967	913.2	619.566	766.591	191.589	322.349	304.89	448.034	323.699	459.905	181.255	168.49	201.433	388.123	478.701	505.877	166.422	253.092	215.204
Vmn1r117 .2	140.191	110.934	105.538	65.5867	65.4364	283.493	364.989	334.473	99.1344	136.241	86.3893	150.393	121.178	165.277	79.0092	91.0574	84.8221	154.956	193.24	218.823	83.9518	92.9613	102
Olfr1034	126.45	80.5126	83.2075	53.4127	58.7921	310.166	252.902	220.575	91.1259	117.981	85.776	165.958	105.512	124.577	78.9758	60.1875	67.1115	89.7702	164.884	197.262	85.6513	77.0344	67.6067
Amy2a5 // Amy2a5 .2	96.4655	91.7065	78.6719	51.5093	57.9427	245.061	227.295	195.58	60.7897	105.048	78.457	112.968	112.888	109.906	74.5076	58.134	55.9443	109.266	126.185	149.649	61.8065	78.9265	51.8445
Vmn2r32	182.656	131.488	166.579	81.6205	52.7754	311.782	365.264	348.892	106.124	149.8	109.642	249.417	161.779	227.504	101.072	81.0838	85.3864	222.752	247.847	273.288	82.172	103.776	97.1352
Vmn1r-ps79 .1	99.6334	99.1965	103.084	63.7292	70.6399	224.164	245.109	230.979	71.6921	126.602	74.4657	132.141	123.083	158.673	65.363	70.7779	61.9578	132.261	143.116	179.017	77.6837	84.7771	68.3025
Olfr884	154.04	97.8833	119.006	88.1687	70.4128	219.14	203.385	188.17	108.434	127.803	109.714	136.103	117.488	122.327	111.378	53.4357	85.8823	100.367	161.857	190.13	112.262	100.22	84.6771
Spt1	50.0636	50.6854	44.6545	33.9699	42.8467	110.753	119.311	91.4483	50.7399	49.3678	50.2459	65.0352	51.8427	63.9959	39.4956	47.0947	35.4981	62.5038	66.3945	78.3633	40.4701	41.57	36.2949
Ms4a2	36.0764	30.9197	31.977	21.5657	19.9333	47.7318	51.3158	52.2683	26.0006	27.6951	29.6649	34.2932	38.8147	38.8569	22.3488	21.5478	25.0673	33.0664	38.3203	42.2358	25.4869	29.148	22.273
Vmn1r127 .2	124.457	106.004	102.485	53.0875	55.1906	274.824	287.918	241.244	79.6348	131.23	68.7849	139.753	116.695	152.74	79.5967	65.2021	61.8943	142.366	178.834	180.571	76.8321	89.2765	79.6964
Vmn1r107	187.962	150.042	158.069	67.8098	86.1815	431.56	437.711	429.371	122.017	188.022	107.392	219.242	186.538	208.897	103.602	113.566	94.79	218.833	337.043	275.449	98.5112	132.919	95.971
Vmn2r33	578.266	328.209	454.135	165.975	182.631	1128.74	945.279	1071.7	310.649	473.734	286.468	583.101	491.644	618.735	262.158	190.443	210.776	555.656	816.549	863.93	241.778	265.004	240.022
Cntnap4	208.945	207.437	173.249	211.702	200.535	411.92	506.273	522.959	626.379	537.3	505.857	275.64	206.547	163.99	262.395	300.887	238.201	296.945	294.327	304.225	250.855	255.798	349.119
Odz1 .2	138.649	188.234	208.861	191.302	207.535	467.475	538.435	509.979	699.913	583.29	697.358	213.38	183.765	194.707	271.442	284.156	241.047	128.739	162.854	144.961	178	182.147	340.132
Gprc5c	44.0938	39.619	39.6744	37.3108	34.0093	115.909	91.736	93.2129	133.627	122.061	145.203	45.7238	46.6247	49.8252	52.5549	47.7955	39.3554	43.1377	56.681	41.4551	41.6945	37.0993	69.5062
B3gnt5	36.6821	26.4207	33.1403	26.3425	22.2657	129.321	138.75	117.332	192.065	140	152.341	52.872	38.884	39.3967	55.9432	49.7384	34.1809	42.9165	54.6176	54.8223	30.3805	32.2106	100.915
Neurod1 // Neurod1	31.3222	29.0102	29.3596	28.0541	35.0476	84.2032	91.8381	97.1804	138.67	108.524	155.571	32.2136	34.4675	43.3536	36.9658	46.8949	19.9383	31.4486	43.7483	31.5072	25.7443	24.9021	74.7452
Cdh7	212.995	167.562	194.667	182.053	185.747	266.05	360.511	369.755	473.176	430.151	483.34	209.526	160.499	145.051	221.206	211.589	179.362	198.68	230.174	156.432	222.481	224.021	257.606
Ep400 .1	798.157	878.004	1080.89	816.22	622.269	1039.82	1152.82	1411.77	1549.07	1405.07	1618.83	729.206	742.557	612.582	887.62	810.664	644.922	534.85	918.938	611.894	714.905	762.181	924.798
Hsd11b1	58.0595	47.6584	51.9056	56.7933	39.6103	112.068	100.106	90.9386	113.536	107.621	122.867	54.5984	49.1348	55.7368	62.6743	67.638	41.396	67.2671	69.6869	56.1595	70.69	51.4924	84.0952
Pde9a	207.063	251.97	259.692	227.853	272.608	392.158	447.677	508.714	686.71	566.604	580.988	231.582	225.735	187.439	292.101	279.272	303.808	205.289	212.955	120.251	250.19	245.413	396.944
Ablim3	120.447	126.324	119.825	163.526	160.197	261.537	270.816	302.356	436.8	316.783	422.924	138.249	180.354	167.08	162.595	194.187	206.44	104.114	156.854	103.977	141.456	151.691	264.989
Abhd16a	157.098	214.468	201.901	192.646	214.578	315.345	288.725	333.153	413.04	348.905	362.462	205.163	175.805	146.782	184.376	220.377	200.5	214.608	175.823	140.577	193.581	190.178	229.669
Inpp5a	216.949	232.42	226.096	248.759	238.564	765.219	821.893	836.149	1212.05	895.622	1119.72	373.545	303.599	376.845	452.796	437.506	322.798	245.078	308.073	214.686	316.001	304.752	619.726
Appl2	274.517	325.955	324.568	331.904	363.038	907.04	908.681	855.03	1034.53	923.837	1008.55	411.975	411.958	484.667	495.075	525.953	436.897	403.45	431.305	299.16	440.481	403.505	715.558
Darc	331.461	371.597	339.304	434.901	338.08	614.891	563.588	615.202	1000.17	573.16	802.198	295.957	295.695	226.424	355.307	329.71	390.642	386.024	311.701	213.774	414.356	371.905	709.637
Hs3st1	63.8559	65.2687	64.6154	69.8397	56.4471	114.545	94.5978	126.422	169.427	103.523	155.127	65.5044	75.2696	76.7035	93.9035	83.1546	85.9463	71.5235	71.5388	56.9193	77.1036	76.2487	118.338
Zic1	66.4709	84.7615	57.8838	74.3184	105.753	1503.07	1654.82	1568.97	2158.29	1764.62	1945.18	412.786	402.635	565.484	605.929	557.67	354.385	214.45	446.728	207.486	377.195	222.631	1185.52
St8sia5	678.171	660.707	636.265	722.558	586.083	1254.1	1275.33	1417.74	1775.92	1430.14	1532.35	412.619	449.317	375.586	574.451	573.351	469.601	446.847	557.096	318.897	482.645	399.433	940.534
Arhgef33	56.8847	34.2666	45.4053	38.0899	33.427	811.281	938.135	1073.96	1533.24	1201.83	1520.17	158.689	62.4955	42.0053	260.866	234.244	52.1189	65.7121	170.728	64.896	63.3598	67.6839	499.983
Zbtb46	67.1267	68.7586	68.4514	72.2012	70.5803	130.584	101.475	142.147	175.005	135.963	179.065	54.2644	61.7567	47.3647	64.8995	72.5826	54.2885	52.1912	79.6871	51.6685	49.4845	44.6217	100.83
Pkib	55.4879	53.5929	57.0619	66.8857	52.9721	122.117	125.755	176.294	195.955	174.906	170.981	56.2591	66.1599	76.5207	66.4514	63.8016	64.2475	57.4026	71.5753	53.2362	61.884	59.4557	94.9607
Nhlh2	50.1126	37.7698	52.2787	41.4752	47.9113	158.017	123.047	158.625	240.072	220.481	248.475	79.9455	87.6105	74.3255	100.831	92.6675	82.9957	65.1961	119.819	85.8161	71.901	102.846	140.431
Fut8	449.116	496.185	470.15	600.1	537.022	701.251	769.044	822.309	949.031	889.226	916.026	432.705	449.598	420.512	601.323	633.131	522.602	392.285	447.9	406.38	491.387	511.37	663.423
Bmp1	265.821	299.688	245.718	307.736	332.325	571.324	532.952	614.801	779.634	708.738	781.394	216.468	217.77	211.419	302.833	330.179	273.053	174.857	223.222	138.015	246.638	203.859	445.309
Prom1	50.1357	63.2291	43.9724	51.3721	80.8515	111.871	102.541	112.674	121.877	119.425	124.89	63.7541	51.9283	43.7784	66.3836	85.8165	63.3713	66.0112	68.0644	51.2556	67.3855	66.9552	94.9784
Cnksr3	73.5734	56.8976	46.8762	52.4717	64.1485	224.843	251.23	289.691	483.873	384.692	374.365	97.0526	94.4257	100.17	135.147	148.074	108.485	61.5164	110.535	77.566	71.5008	75.3242	195.044
Als2	223.186	220.132	213.14	235.236	248.54	639.437	706.186	752.822	901.164	744.961	819.123	223.115	177.492	156.574	281.336	284.506	207.594	165.142	229.024	162.882	203.702	200.752	450.933
Atl2	328.522	400.138	461.356	418.349	374.795	578.931	674.113	703.231	931.57	826.902	882.469	361.316	353.123	371.26	483.019	467.108	404.904	408.942	330.931	319.387	417.248	430.585	571.728
Sphkap	609.393	623.803	700.316	662.181	797.033	1286.14	1404.62	1461.88	1811.31	1441.24	1644.1	698.302	546.397	401.621	747.474	743.94	630.275	581.253	571.013	491.948	724.451	653.249	1117.83
Pde3b	111.442	123.355	149.955	117.96	167.521	195.701	278.116	268.99	335.124	273.231	310.141	116.448	104.398	93.2443	160.301	185.31	137.255	111.739	133.927	77.9899	148.194	157.494	187.894
Tmem90b	263.441	287.747	304.174	267.888	290.925	363.314	378.565	426.882	456.395	408.354	472.233	283.962	250.693	233.043	280.237	272.243	246.056	244.33	287.569	266.411	285.126	257.637	362.398
Grin2c	82.5895	97.5087	69.1656	110.547	128.086	242.284	290.195	304.901	433.464	350.588	431.379	101.768	95.1157	115.459	155.458	171.687	111.957	82.4393	98.1819	70.3021	110.131	99.1217	214.586
Ctbp2	67.3682	63.1172	70.4774	77.1229	83.3522	125.248	137.747	152.268	191.129	163.098	195.647	89.0988	88.6675	62.2835	100.615	101.276	86.8966	81.2604	101.62	80.6395	106.771	98.136	130.374
Car8	72.7837	106.164	96.6217	99.2746	99.3315	1917.06	1903.78	2146.72	2725.92	2197.11	2209.55	521.788	81.1902	77.0614	640.58	742.563	104.906	110.839	367.487	102.024	161.708	125.172	1226.46
Lin7a	302.251	371.935	360.116	398.84	365.688	922.34	783.763	889.021	1331.22	1084.07	1105.32	325.491	259.153	225.6	477.74	449.779	341.244	276.473	312.459	205.867	361.707	382.467	669.547
Tas2r143	27.0601	29.1627	25.1893	20.2892	29.3263	57.9535	72.931	69.3771	73.2069	73.7592	74.5087	36.4269	18.1205	33.1034	30.4491	29.3363	21.1725	24.6731	32.9871	35.6882	17.2702	20.9683	39.7236
Tspan9	119.923	150.147	144.821	181.47	186.414	494.342	498.047	490.258	669.672	695.115	700.656	246.129	181.852	189.673	290.083	245.264	174.93	170.574	228.752	168.127	221.586	200.957	328.639
Gabra6	16.8748	20.9148	23.8527	14.324	11.8578	1531.32	1551.85	1919	2167.66	1714.76	1945.83	219.941	23.2062	18.1607	427.841	473.539	12.8977	26.6259	232.235	31.2636	62.8674	15.5278	969.822
Lrch3	396.849	462.407	493.224	441.685	486.465	729.355	729.669	747.339	820.57	850.028	878.751	534.016	531.727	466.679	610.408	579.411	596.389	565.436	503.635	424.803	514.703	606.046	672.392
Tmem51	42.2158	31.5861	37.6407	50.1247	46.615	90.135	99.3278	83.4873	161.425	116.837	148.948	48.2472	43.9419	42.7292	73.5552	71.3863	56.6388	37.5079	40.896	38.6311	53.6095	45.7399	72.9114
Rif1	94.8782	123.919	143.392	139.806	136.252	304.517	416.152	455.372	470.835	431.514	496.788	136.73	102.52	100.642	175.257	193.695	133.135	107.871	131.004	83.905	124.939	174.144	252.725
Cdkn1b	106.47	128.534	121.785	152.071	137.907	244.859	257.92	315.995	439.33	353.526	391.704	144.533	133.129	134.359	208.526	192.767	160.508	132.353	116.758	110.359	174.672	174.323	259.822
Plk5	111.952	146.819	120.786	125.145	148.611	243.87	273.101	302.085	403.363	356.725	432.319	127	136.64	118.744	172.301	160.087	189.771	61.8033	108.572	90.1348	126.304	145.025	180.394
Etv1	208.622	180.125	200.264	165.217	214.671	491.242	470.924	604.72	604.965	452.903	555.123	197.201	215.518	119.317	218.755	214.738	183.624	85.6601	167.699	102.816	100.509	111.459	310.113
Cntn6	93.8168	140.69	119.185	131.738	135.496	284.491	449.615	405.291	446.498	387.404	466.822	161.433	142.368	119.57	207.628	251.653	172.204	103.736	136.257	129.257	166.05	175.461	244.521
Nsg1	909.257	1058.96	1052.01	1042.64	1052.96	1543.86	1788.99	1818.46	2283.5	1656.42	1861.15	1263.93	1192.28	1031.17	1329.03	1314.58	1210.54	1243.72	1237.37	1187.61	1308.7	1293.78	1439.63
Group 4
Name	NBH Cortex (iii)	NBH Cortex (ii)	NBH Cortex (i)	GSS Cortex (i)	GSS Cortex (iii) r2	NBH Cerebellum (iii)	NBH Cerebellum (ii)	NBH Cerebellum (i)	GSS Cerebellum (iii)	GSS Cerebellum (ii)	GSS Cerebellum (i)	NBH Thalamus (iii)	NBH Thalamus (ii)	NBH Thalamus (i)	GSS Thalamus (iii)	GSS Thalamus (iii) r2	GSS Thalamus (i) r2	NBH Brain Stem (iii)	NBH Brain Stem (ii)	NBH Brain Stem (i)	GSS Brain Stem (iii)	GSS Brain Stem (ii)	GSS Brain Stem (i)
Rab7l1	41.0152	39.8704	43.7871	48.4493	51.5097	45.0353	36.914	41.6034	45.4662	55.0216	48.8455	39.3725	44.858	42.9189	77.1924	78.6551	50.5354	54.3756	44.0314	47.8748	63.4433	96.3709	76.9394
Gusb	117.672	114.632	93.4594	123.335	160.903	110.13	93.2187	96.4614	125.011	166.131	144.805	107.24	131.098	136.463	253.121	253.648	141.749	125.947	112.524	118.08	213.509	263.312	209.068
Ctsh	45.7046	73.05	63.0094	73.5377	96.0108	52.3611	55.042	64.487	84.5147	142.812	95.3865	65.3087	57.3102	73.7771	193.011	182.875	107.087	82.3312	59.4397	55.9337	181.485	283.216	197.808
Apobec1	38.8295	39.6548	38.3628	36.5751	35.9427	34.0239	37.2472	34.2652	50.0917	88.8993	53.0955	42.4832	35.5367	38.0446	110.196	115.684	55.6646	38.9926	50.7501	40.9963	110.93	163.307	124.452
Csf3r	69.5023	62.0973	61.8335	85.1058	93.8458	59.9221	54.339	45.0725	66.259	79.2503	77.8554	60.6304	56.2029	68.0859	165.757	162.05	88.4786	74.3862	76.7391	78.2929	142.176	162.408	177.418
Grn	164.444	190.79	161.418	190.106	247.492	100.034	107.686	111.447	202.441	327.911	234.333	137.71	183.799	194.317	527.28	517.771	282.255	187.13	143.65	133.04	478.352	583.706	488.789
Inpp5d	78.0884	79.525	67.5543	102.071	121.733	43.0114	49.1048	30.8334	57.9795	78.7459	58.7965	57.9289	64.7881	86.8274	190.305	204.614	92.583	47.8651	65.3245	32.6445	151.573	182.758	122.462
Ifi30	36.9151	48.4198	41.0296	58.1291	71.6619	42.4758	37.2396	42.0619	84.1046	90.6397	82.6434	53.7865	68.2702	62.6635	214.081	199.882	93.5119	61.9562	59.7511	49.1511	201.291	244.16	202.179
Cd180	22.9691	25.2674	16.4198	27.5382	36.4295	20.9372	16.0501	19.8584	17.7379	45.229	29.4308	18.8257	23.1375	18.0165	108.119	97.0276	40.1451	28.8682	17.1647	16.8758	80.7348	114.013	97.0421
Unc93b1	59.4566	60.5721	69.9192	81.0452	104.706	42.1327	43.446	42.4012	66.4376	98.4071	71.9674	76.2555	79.2016	65.6743	209.799	191.197	95.3265	81.7146	48.261	37.8519	187.786	222.174	182.267
C1qb	200.222	246.82	235.971	296.754	432.974	78.5572	96.5814	91.1342	250.008	614.169	287.871	220.435	216.549	220.569	1250.8	1022	455.423	243.09	157.376	135.748	895.531	1298.43	891.099
Tagln2	51.888	41.749	43.9809	45.111	56.2967	39.5446	38.3695	39.5302	44.0814	57.2712	47.6248	44.3924	43.27	44.231	83.0038	79.8393	49.5964	52.1003	34.2052	37.6581	82.6298	93.6891	75.6221
Fxyd5	98.1757	119.886	88.2469	113.912	133.498	55.5842	66.8301	60.6307	107.21	131.588	105.075	97.7897	112.831	104.483	244.721	231.755	128.421	99.0422	84.7525	81.2515	216.794	226.741	195.192
Casp8	42.714	33.0013	34.3297	41.0613	71.4351	36.7487	38.9329	37.7853	59.629	64.5267	43.2195	44.7357	42.3045	56.0943	107.522	103.085	72.482	37.9927	45.1324	26.2533	85.6065	116.129	83.5943
Cd9 .1	99.5708	110.928	93.7719	148.435	142.793	123.786	128.407	120.287	133.33	237.447	181.433	170.214	139.167	174.653	343.224	300.462	154.637	151.207	159.064	154.53	244.869	401.567	328.589
Dhrs1	1185.17	1083.93	1157.15	1262.43	1232.96	825.612	833.726	805.793	1158.66	1718.57	1113.87	1243.25	1330.88	1423.09	2869.25	2785.36	1677.9	1621.5	1171.99	1246.08	2742.39	3238.86	3262.18
Ecm1	57.8119	61.1373	56.0912	77.8731	72.4387	55.021	45.8505	55.0457	78.0411	91.8508	68.939	63.944	80.7809	78.6862	176.888	224.561	79.6913	60.5945	63.4449	75.3191	156.02	163.124	115.904
Hexb	330.25	516.797	464.408	490.334	640.251	209.994	225.378	248.694	385	739.462	457.08	435.962	394.445	415.568	1297.56	1269.77	682.433	410.98	334.289	385.949	1094.54	1269.14	1028.79
Gfap	114.252	94.7688	128.416	143.51	209.859	106.442	113.506	125.204	203.634	426.111	251.06	182.15	160.399	224.622	609.324	712.934	261.79	229.912	198.246	202.256	533.631	723.83	678.175
Ctsz	316.034	306.036	284.278	337.503	380.271	269.023	279.893	290.683	411.419	596.173	407.884	342.214	320.48	332.41	801.678	910.569	456.329	358.981	298.55	264.337	853.646	1044.63	796.842
Plek	92.0531	110.515	100.7	104.092	118.476	144.782	116.07	131.978	125.337	184.166	132.971	96.364	87.5372	91.4788	223.089	274.537	131.811	119.441	120.77	112.348	216.311	251.891	214.122
Tmem176b	196.497	188.46	184.493	207.983	279.809	124.102	132.274	147.538	220.786	313.716	225.537	199.963	203.045	278.363	603.525	595.604	416.714	301.483	290.284	275.847	611.058	618.244	617.036
Cd68	93.2468	89.8334	101.133	132.788	202.401	54.4343	76.4074	50.9095	122.599	238.317	143.921	91.3926	110.836	133.246	561.503	595.654	227.637	100.193	84.445	78.5251	483.738	666.962	482.555
Emr1	53.9656	64.7873	61.5631	74.0495	87.0295	48.7498	35.5733	41.5043	53.4671	81.1378	69.0959	44.5777	51.4316	43.2788	132.491	141.102	74.4837	53.5739	59.216	62.6949	90.5165	132.934	100.807
Ctss	105.006	165.002	141.504	146.185	225.89	102.344	79.7932	80.7368	119.052	293.486	156.176	146.174	127.524	128.664	468.169	569.415	238.469	169.473	124.994	124.172	375.815	569.239	439.113
Hvcn1	41.0485	40.1329	37.4166	47.8034	61.1048	35.5975	40.243	36.3539	35.233	50.202	41.9897	45.5135	40.4075	43.9811	102.982	82.8367	62.5186	37.4851	49.4564	35.8065	69.5339	101.082	67.7771
C4b	69.4517	75.7689	54.9836	78.5566	149.118	51.2929	36.3399	46.1434	100.428	201.021	78.704	109.006	80.5898	122.623	485.402	494.581	142.948	112.764	57.631	59.1566	345.641	426.075	339.546
Axl	166.053	194.927	223.316	234.246	266.247	134.4	190.521	153.018	255.525	302.395	252.1	222.208	221.56	230.934	450.8	435.966	320.903	241.005	218.61	205.462	433.391	467.785	394.445
Slc43a3	39.7021	32.9348	45.1185	29.772	43.2836	71.134	49.2262	50.0887	42.8011	134.75	69.0543	38.7107	46.0763	44.623	184.746	173.786	50.8022	52.8815	51.7395	50.1337	155.384	245.489	174.816
Lilrb4	67.8293	71.7208	79.68	30.9347	67.8217	143.574	149.078	130.065	101.786	235.822	124.073	106.681	134.107	125.899	512.034	505.482	124.042	105.335	155.08	87.976	348.378	557.979	396.943
Cxcl13	104.116	69.1281	75.6522	55.039	394.624	103.543	104.2	90.34	88.4257	930.087	111.249	187.565	91.4502	122.766	1501.93	1328.84	255.201	140.606	149.604	111.69	927.951	1543.09	794.939
Lyz2	46.9115	40.7285	56.1365	55.9908	85.3577	64.7556	91.8753	87.3198	117.114	412.718	138.806	106.455	58.6531	43.4988	365.613	451.335	96.7512	93.1866	92.8379	52.8148	312.742	611.607	432.475
Fcer1g	80.6901	87.5371	69.3021	102.005	159.549	59.0875	50.7566	45.2175	99.2034	170.991	95.5694	91.2688	123.751	141.152	403.175	433.381	256.969	131.763	73.2009	74.9361	457.444	529.374	405.952
Dock2	50.6616	45.2588	44.6544	45.1353	47.3533	47.1564	44.0433	38.0761	42.6264	56.44	45.2382	49.1762	43.8087	53.6624	93.468	98.9369	65.1558	45.8161	46.8036	41.2073	84.4561	108.598	82.537
Cd84 // Cd84	47.3912	31.7393	44.1957	36.0539	34.7841	45.3822	42.7403	55.7008	43.1132	65.5648	49.0401	58.5005	52.4445	57.3258	99.0365	102.667	47.0412	48.3139	51.417	37.9687	87.814	124.368	98.6138
Osmr	51.9367	54.5861	45.7509	62.1896	80.6244	37.0829	28.4545	61.131	58.4151	111.784	71.5122	54.6326	53.797	46.0138	171.383	149.83	75.679	53.4918	43.4389	51.3369	178.374	261.168	165.005
C1qa	76.8563	118.752	83.6634	99.3161	140.769	54.6629	61.1871	53.3202	102.501	215.838	111.568	86.6235	91.2929	98.0692	444.512	483.309	137.11	86.7123	72.7347	82.0018	306.206	501.677	277.203
Itgb2	47.013	51.5895	38.4399	59.2078	73.0686	41.0879	36.7877	35.449	60.4095	111.504	69.3749	51.1162	55.1245	48.897	158.119	159.824	80.7599	48.0291	35.5567	41.9176	130.191	214.171	150.226
Slc11a1	37.5713	43.5212	29.2829	49.045	58.9793	37.437	35.7806	36.5128	38.4853	68.8013	37.1306	32.7551	35.8901	45.9972	104.758	114.522	57.8569	55.081	51.1113	37.4306	99.697	110.773	94.9193
Rhoj	112.85	91.0119	74.8775	116.94	130.449	142.538	115.867	107.883	167.238	247.02	197.894	219.002	121.325	127.803	375.93	426.574	187.947	182.079	126.061	156.934	315.289	435.146	322.92
Tlr7	26.5831	43.1551	36.5848	45.2255	71.1561	17.3226	27.409	20.1308	37.6018	56.3647	29.0383	25.0583	33.3142	51.6806	128.028	108.69	47.7551	30.286	30.5823	24.6839	102.858	115.805	80.6917
Irf8	44.3961	55.8733	62.9983	56.7108	63.9658	53.9238	33.0926	30.5083	41.0947	74.3734	55.2481	35.6877	38.6541	38.4295	132.54	144.473	71.8619	48.1227	52.2497	49.0506	98.3366	140.771	112.128
Csf1r	155.26	215.571	190.729	255.629	343.339	64.2735	79.0849	69.5496	151.604	222.262	151.949	154.153	174.265	183.099	499.622	529.164	320.273	171.066	133.36	140.955	429.051	484.348	397.279
Ly86	133.158	162.176	149.177	180.904	234.857	66.9944	92.2348	54.2551	120.616	240.832	160.996	132.313	143	134.737	462.32	470.871	273.626	152.516	107.605	138.94	407.751	572.458	453.041
Flnc	63.6946	57.9736	58.1768	59.9057	76.2083	77.6513	66.9921	54.53	74.6701	103.705	86.9343	66.7302	71.5633	65.1243	122.529	134.351	70.1171	82.363	73.2714	64.608	94.7438	154.053	125.345
Cd53	109.346	127.959	136.387	155.106	161.329	96.7958	91.8797	129.317	104.903	175.143	121.393	102.977	83.0114	96.7248	333.255	271.549	187.795	89.4421	83.4027	92.0857	266.418	342.623	284.098
P2ry6	64.4419	60.4134	60.6154	62.3918	76.4311	53.145	42.6731	45.9225	44.0968	80.3899	52.0848	47.6986	59.5545	61.0852	136.583	142.572	95.1252	49.0776	54.0355	55.5119	133.184	148.678	107.338
Trem2	72.119	93.5955	89.3558	99.6597	93.3466	70.6878	47.5801	59.0629	75.081	135.344	104.214	73.6456	76.702	100.49	235.951	244.437	101.355	52.7843	83.6493	60.6478	196.788	294.019	169.186
Ctsc	70.5704	67.1283	62.4369	84.3538	118.91	79.3454	92.4648	51.2521	67.4178	132.181	104.278	70.5211	64.6959	74.824	200.51	215.428	125.71	74.7814	74.3923	73.4031	174.158	241.835	219.145
Ccl3	32.1326	26.5434	31.0325	27.6845	70.4849	37.8815	35.0602	43.4631	54.6461	96.9638	64.1028	33.8952	31.0947	53.2866	239.979	230.244	128.05	53.8089	49.9392	50.9166	264.613	306.046	285.606
Timp1	12.4789	15.2329	13.5906	22.1008	16.3998	15.4351	18.3596	16.987	18.3023	34.2676	30.7925	18.9354	16.7439	18.0838	52.9436	47.2833	17.8779	18.0273	18.7972	15.6906	37.5334	51.988	46.0096
Anxa3	32.6199	35.4414	28.322	45.6682	71.8809	34.1681	42.6469	50.8082	57.8138	84.7167	65.3856	45.3779	49.943	54.1415	127.362	142.44	63.724	49.2783	46.3184	54.3379	104.378	178.122	138.745
Tyrobp	63.1276	101.672	106.888	104.292	131.271	54.0306	73.0345	58.3853	109.635	294.699	146.302	74.7578	102.338	117.208	573.743	533.043	239.021	118.871	86.1981	58.9268	517.32	791.296	562.966
Pld4	56.2598	81.421	75.4701	101.81	112.428	39.4607	48.7968	31.7657	67.2645	105.024	77.4701	68.3623	75.0639	85.3201	225.486	237.275	142.128	75.7102	72.7792	71.6276	183.247	239.722	210.087
Plau	52.1067	44.7111	43.1516	47.8699	57.5239	44.7207	31.6659	27.0694	38.5983	66.2566	40.9428	23.3432	61.8785	46.2653	101.922	129.302	63.7045	55.4686	38.7796	41.8558	77.8101	129.457	93.7332
Cd109	33.8603	33.8053	32.7577	44.8061	53.3003	41.8043	29.71	38.5909	35.387	66.2127	43.2492	45.7442	41.6104	35.9172	94.3585	113.316	41.2708	40.0326	39.0599	45.2676	61.9693	147.084	92.4265
Laptm5	51.2866	51.6556	38.0753	55.4448	70.5576	30.987	26.9503	15.3462	35.8004	67.0365	41.165	55.0485	47.7583	60.2821	148.891	148.625	83.8494	76.3442	42.3506	43.5874	105.316	151.551	109.122
C1qc	52.4588	45.1678	52.4434	73.1266	75.1759	31.3586	42.207	34.7665	64.7987	84.0069	68.9344	44.7809	48.6757	40.7171	215.952	206.287	75.4212	64.5178	40.3464	36.0593	155.265	194.701	140.699
Itgam	80.3394	94.6724	70.3482	80.4675	110.638	45.9898	43.6455	43.2312	63.9627	97.8773	57.2106	65.4025	91.2369	62.7234	145.793	164.195	100.879	68.6737	88.0426	77.4497	150.232	175.142	133.606
C3ar1	59.2801	61.4932	39.8974	42.4194	75.4864	63.4626	45.6081	50.2813	55.3984	86.9652	77.3516	59.3282	57.2876	51.4434	183.561	209.526	108.945	74.6079	58.5636	62.3103	162.26	216.071	179.046
Gpnmb	82.6371	82.5153	84.5774	90.2005	105.365	79.3959	70.6944	82.4097	143.685	551.677	208.44	93.8268	79.4735	99.704	561.384	527.157	165.742	95.7359	94.2129	107.997	455.656	1127.05	739.634
Nckap1l	94.989	97.1142	110.147	101.97	116.853	69.7225	61.0411	62.9324	78.0705	114.077	69.0204	85.6509	90.8849	93.4318	185.404	204.194	114.726	105.436	84.8119	116.592	196.189	190.127	163.23
Ctsd	1076.73	1133.77	1131.19	1209.4	1361.82	875.167	1091.28	1230.7	1360.92	2422.63	1469.68	1280.68	1014.63	1027.09	3194.31	3286.39	1698.75	1379.44	1288.45	1220.22	2565.92	3537.69	3087.58
Cd52	32.0917	38.3049	24.1487	35.6568	43.6604	37.5811	29.5219	34.6073	43.3574	79.2437	61.2144	35.6031	40.3529	39.2141	126.847	114.437	56.446	41.7788	30.6531	40.1155	77.2431	140.08	105.16
Abi3	67.8541	68.5115	58.3636	82.4145	78.7441	48.0986	45.5238	43.3746	58.9955	72.3809	65.1398	82.7153	60.1097	71.6674	115.855	111.444	85.1242	61.1534	64.2271	52.9765	114.197	130.088	117.702
Cd63	140.424	207.492	162.326	210.408	244.133	131.494	209.284	201.855	249.368	371.535	328.921	214.258	217.461	209.516	464.57	548.505	273.916	233.638	182.345	189.375	429.334	526.872	483.911
Mpeg1	44.5366	48.1397	52.2723	49.6125	70.9987	45.9804	43.7292	35.7265	57.988	172.059	75.7643	79.7555	46.656	42.5287	225.52	245.585	86.4448	61.1638	58.332	71.0823	160.204	312.341	190.423
Crip1	116.333	156.526	125.884	146.836	175.739	88.9712	123.047	129.168	184.012	226.083	211.082	185.06	141.551	176.763	399.353	412.899	237.239	173.395	196.884	151.304	373.663	444.541	338.305
Fn1	182.408	210.482	150.597	256.005	305.013	171.578	191.714	169.734	339.829	402.906	313.305	251.272	292.207	338.306	693.972	609.891	296.762	362.166	264.078	255.086	670.843	800.044	691.111
Gns	643.588	692.37	706.953	715.719	701.109	480.899	581.388	566.459	616.786	752	708.03	655.817	647.269	663.386	1131.94	991.841	794.302	676.238	642.906	623.594	965.707	1017.98	932.996
Cybb	29.1372	33.9139	37.3079	41.1546	74.4905	34.973	68.2282	75.0189	80.8949	153.843	70.9186	57.7985	60.5646	59.6669	213.974	199.478	89.5637	39.06	59.6986	77.2024	187.568	314.196	212.352
Ctsb	1788.13	1785.51	1809.59	1965.16	1688.16	1666.18	1875.32	1714.88	2209.42	2568.29	2165.43	1820.31	1909.51	1875.66	3192.68	3140.44	2418.92	2231.02	1838.08	2000.66	3428.19	3580.73	3360.29
Emp3	40.4247	55.0354	41.1034	55.3065	104.237	56.2899	59.371	83.9797	98.8064	111.768	95.1031	67.9014	82.0096	125.736	237.756	258.69	119.973	85.5709	66.8155	50.285	190.02	239.388	211.124
Cxcl16	97.7887	55.2934	58.5491	68.478	81.5577	60.9331	67.29	64.0589	89.8507	167.445	89.2891	70.8884	82.4263	71.3302	265.817	217.344	115.573	61.7891	93.4332	80.0365	192.416	234.133	191.355
C3	40.4424	45.1629	44.2992	50.5969	61.3028	57.4192	61.3243	50.0503	92.3614	226.882	127.84	69.7405	54.1801	54.8781	277.602	301.075	72.1135	139.282	97.5087	102.847	226.131	445.238	370.004
Cyba	51.2313	76.569	68.7674	87.6263	95.0728	44.7549	40.14	54.791	102.193	124.733	87.1965	61.0898	55.1387	63.054	178.602	196.259	91.9529	56.2869	69.7015	40.3079	177.421	209.584	171.307
Renbp	24.6182	21.6354	22.9209	38.8387	45.4814	27.5277	28.5374	25.3213	38.0478	52.5167	45.6239	31.8323	22.2268	32.3728	78.3337	69.6339	43.4981	27.861	39.7301	27.7139	81.6587	76.3317	83.743
Ctse	42.789	43.5612	34.0846	30.5891	63.3928	46.7502	27.8051	30.3479	73.9897	134.868	81.0124	49.9397	37.0107	38.306	336.275	313.081	88.5923	52.5268	55.6325	58.0615	292.117	350.927	317.764
Csf1	72.5225	77.5063	63.5828	94.9079	84.8599	47.1366	57.4949	54.0037	98.7968	108.528	88.9335	74.5359	77.5123	68.7108	176.66	174.592	118.767	131.137	83.8545	61.15	186.644	224.981	175.928
Clec7a	36.2311	37.0025	27.3168	29.6358	40.5771	55.4067	43.1113	54.9706	48.6217	127.378	61.4559	45.0831	33.3462	38.0649	167.8	149.686	72.1448	46.9133	44.6033	39.0569	148.078	237.431	190.001
Arpc1b // Arpc1b	107.517	110.762	115.888	141.777	161.486	125.286	133.359	189.902	126.799	173.039	150.842	136.955	109.435	120.193	342.104	392.778	188.437	194.038	129.577	205.839	336.424	447.777	385.211
Rnase4	73.6226	87.221	85.8807	92.0681	111.556	44.1173	61.4116	53.9248	82.425	85.0088	55.852	73.8145	75.3396	84.7453	206.752	151.161	96.0137	72.2726	67.0019	54.5573	167.663	171.857	156.959
Itgax	33.0015	29.492	37.1752	38.5467	43.9541	42.6913	38.8186	45.7073	37.9109	98.331	58.3019	46.6622	33.5425	38.137	165.367	177.959	64.1211	48.13	34.286	59.7813	136.263	216.044	174.785
Group 5
Name	NBH Cortex (iii)	NBH Cortex (ii)	NBH Cortex (i)	GSS Cortex (i)	GSS Cortex (iii) r2	NBH Cerebellum (iii)	NBH Cerebellum (ii)	NBH Cerebellum (i)	GSS Cerebellum (iii)	GSS Cerebellum (ii)	GSS Cerebellum (i)	NBH Thalamus (iii)	NBH Thalamus (ii)	NBH Thalamus (i)	GSS Thalamus (iii) r2	GSS Thalamus (ii) r2	GSS Thalamus (i) r2	NBH Brain Stem (iii)	NBH Brain Stem (ii)	NBH Brain Stem (i)	GSS Brain Stem (iii)	GSS Brain Stem (ii)	GSS Brain Stem (i)
Apobec3;17313050	34.683	40.3396	33.7727	40.1856	38.8507	46.6582	31.7664	29.633	45.0656	49.232	43.6297	33.4041	56.5838	50.0677	73.3022	51.9333	51.1907	50.8904	46.7964	40.7861	65.9074	77.8595	63.9958
C4b;17343918	69.4517	75.7689	54.9836	78.5566	149.118	51.2929	36.3399	46.1434	100.428	201.021	78.704	109.006	80.5898	122.623	494.581	204.478	142.948	112.764	57.631	59.1566	345.641	426.075	339.546
H2-Ab1;17336494	19.4953	35.5568	27.1258	30.3221	41.995	41.5843	36.6306	34.076	47.7679	73.2501	54.9706	51.4407	41.4128	40.3453	157.864	56.3323	73.9717	49.6945	48.02	39.0085	123.663	119.66	122.992
C1qa;17431619	76.8563	118.752	83.6634	99.3161	140.769	54.6629	61.1871	53.3202	102.501	215.838	111.568	86.6235	91.2929	98.0692	483.309	182.475	137.11	86.7123	72.7347	82.0018	306.206	501.677	277.203
C3;17346528	40.4424	45.1629	44.2992	50.5969	61.3028	57.4192	61.3243	50.0503	92.3614	226.882	127.84	69.7405	54.1801	54.8781	301.075	93.3287	72.1135	139.282	97.5087	102.847	226.131	445.238	370.004
17306860	1750.56	1770.39	1970	1920.31	2295.99	1768.21	1623.33	1204.03	1819.66	3023.22	1825.1	1857.66	1926.95	2378.51	3863.17	3215.15	2988.88	2974.46	1869.85	2126.51	3849.89	4576.57	3951.65
Laptm5;17419287	51.2866	51.6556	38.0753	55.4448	70.5576	30.987	26.9503	15.3462	35.8004	67.0365	41.165	55.0485	47.7583	60.2821	148.625	77.1927	83.8494	76.3442	42.3506	43.5874	105.316	151.551	109.122
Lrrk1;17491898	34.7465	37.4164	37.8626	40.1597	49.2593	39.9675	40.0546	26.6829	47.7504	44.6455	48.6766	40.3635	38.1845	43.8774	54.5502	50.4954	38.5984	44.7603	41.6909	38.9645	51.8878	64.9519	64.3429
Abi3;17268227	67.8541	68.5115	58.3636	82.4145	78.7441	48.0986	45.5238	43.3746	58.9955	72.3809	65.1398	82.7153	60.1097	71.6674	111.444	75.4587	85.1242	61.1534	64.2271	52.9765	114.197	130.088	117.702
Ctss;17400375	105.006	165.002	141.504	146.185	225.89	102.344	79.7932	80.7368	119.052	293.486	156.176	146.174	127.524	128.664	569.415	271.11	238.469	169.473	124.994	124.172	375.815	569.239	439.113
1700084C01Rik;17219148	63.1981	86.8271	78.3588	92.8133	117.022	76.1121	84.2914	83.3676	114.693	138.579	142.548	93.424	118.163	94.7213	197.918	121.742	136.709	98.6517	78.1047	87.9989	187.014	243.372	216.354
Cd109;17519738	33.8603	33.8053	32.7577	44.8061	53.3003	41.8043	29.71	38.5909	35.387	66.2127	43.2492	45.7442	41.6104	35.9172	113.316	59.8762	41.2708	40.0326	39.0599	45.2676	61.9693	147.084	92.4265
Cybrd1;17371708	43.2454	58.4543	49.417	68.4688	65.2102	45.2358	33.6855	48.4085	50.4284	87.2519	62.7669	51.4263	62.7251	65.9361	116.595	88.8411	97.7691	67.2991	72.9931	56.2272	123.319	172.929	163.645
Crip1;17279509	116.333	156.526	125.884	146.836	175.739	88.9712	123.047	129.168	184.012	226.083	211.082	185.06	141.551	176.763	412.899	242.43	237.239	173.395	196.884	151.304	373.663	444.541	338.305
Snap23;17375083	128.808	145.177	153.081	149.504	156.942	161.473	170.136	131.634	168.432	155.499	175.251	120.442	160.009	173.915	203.403	186.994	164.547	185.284	138.33	163.071	243.165	235.482	234.926
Il10ra;17526492	39.9377	39.6695	30.9894	40.336	43.3572	26.1524	21.5194	21.4531	28.2768	28.9619	28.4019	30.7044	30.2843	30.378	59.2135	41.0714	34.4194	40.6605	38.2585	30.1615	63.8868	70.1197	61.2875
Myo1e;17519022	89.1058	81.1956	92.0076	93.8629	95.0413	57.4559	56.695	61.1524	90.3369	103.079	89.0024	83.4631	71.5759	88.15	163.323	97.5434	90.2773	105.858	87.7395	73.5705	149.035	151.398	172.335
Fn1;17224071	182.408	210.482	150.597	256.005	305.013	171.578	191.714	169.734	339.829	402.906	313.305	251.272	292.207	338.306	609.891	321.345	296.762	362.166	264.078	255.086	670.843	800.044	691.111
Irf8;17506279	44.3961	55.8733	62.9983	56.7108	63.9658	53.9238	33.0926	30.5083	41.0947	74.3734	55.2481	35.6877	38.6541	38.4295	144.473	75.0726	71.8619	48.1227	52.2497	49.0506	98.3366	140.771	112.128
Pdlim4;17262798	60.412	59.3498	52.377	74.9223	71.9489	34.3207	37.3212	39.6463	64.018	69.6874	60.6906	51.0372	70.1156	71.0921	108.496	77.5067	65.9921	64.7639	55.7137	47.74	89.2406	110.433	107.961
Clec7a;17471541	36.2311	37.0025	27.3168	29.6358	40.5771	55.4067	43.1113	54.9706	48.6217	127.378	61.4559	45.0831	33.3462	38.0649	149.686	68.3522	72.1448	46.9133	44.6033	39.0569	148.078	237.431	190.001
Rnaset2b;17332956	648.809	664.544	706.135	700.4	838.154	588.022	640.484	510.005	739.014	848.683	763.39	816.53	842.632	783.084	1462.83	923.762	948.846	723.284	739.014	657.663	1223.93	1202.37	1094.62
Arpc1b//Arpc1b;17548850	107.517	110.762	115.888	141.777	161.486	125.286	133.359	189.902	126.799	173.039	150.842	136.955	109.435	120.193	392.778	220.676	188.437	194.038	129.577	205.839	336.424	447.777	385.211
Sema3d;17434742	64.6114	66.5004	64.1279	65.4061	82.7824	52.379	93.476	74.2426	56.7927	89.7978	82.929	81.8741	60.1867	78.6828	130.232	96.9253	81.2768	89.2115	75.0991	78.4853	102.9	142.929	110.131
Dock1;17484167	119.801	158.054	139.933	160.691	183.223	114.858	120.426	98.3512	152.19	179.358	190.486	169.893	173.452	173.683	263.059	220.499	217.107	186.747	131.731	162.653	241.971	280.307	245.016
Npc2;17282563	185.513	190.825	190.808	215.398	243.133	174.09	200.44	184.478	250.516	282.784	250.532	268.303	255.894	265.668	513.177	325.652	346.631	353.444	315.206	268.059	494.462	528.894	496.812
Igf1;17236288	82.1736	75.3877	86.2106	79.3278	70.1681	79.4082	72.4292	60.0586	72.5778	115.756	72.378	103.562	114.781	123.098	169.581	114.558	105.707	81.2822	97.4182	91.3752	142.21	186.601	166.177
Plek;17260761	92.0531	110.515	100.7	104.092	118.476	144.782	116.07	131.978	125.337	184.166	132.971	96.364	87.5372	91.4788	274.537	169.495	131.811	119.441	120.77	112.348	216.311	251.891	214.122
Gpnmb;17458439	82.6371	82.5153	84.5774	90.2005	105.365	79.3959	70.6944	82.4097	143.685	551.677	208.44	93.8268	79.4735	99.704	527.157	132.412	165.742	95.7359	94.2129	107.997	455.656	1127.05	739.634
Plau;17297537	52.1067	44.7111	43.1516	47.8699	57.5239	44.7207	31.6659	27.0694	38.5983	66.2566	40.9428	23.3432	61.8785	46.2653	129.302	56.9243	63.7045	55.4686	38.7796	41.8558	77.8101	129.457	93.7332
Apobec1;17470580	38.8295	39.6548	38.3628	36.5751	35.9427	34.0239	37.2472	34.2652	50.0917	88.8993	53.0955	42.4832	35.5367	38.0446	115.684	61.7023	55.6646	38.9926	50.7501	40.9963	110.93	163.307	124.452
17306863	884.826	526.542	706.47	626.528	635.122	472.432	487.009	336.235	611.701	892.641	531.001	975.978	910.105	931.547	1517.31	954.927	811.505	870.954	606.774	686.614	1871.7	2159.93	2083.24
Lyz2;17245223	46.9115	40.7285	56.1365	55.9908	85.3577	64.7556	91.8753	87.3198	117.114	412.718	138.806	106.455	58.6531	43.4988	451.335	112.942	96.7512	93.1866	92.8379	52.8148	312.742	611.607	432.475
Csf1;17409075	72.5225	77.5063	63.5828	94.9079	84.8599	47.1366	57.4949	54.0037	98.7968	108.528	88.9335	74.5359	77.5123	68.7108	174.592	123.431	118.767	131.137	83.8545	61.15	186.644	224.981	175.928
C1qb;17431607	200.222	246.82	235.971	296.754	432.974	78.5572	96.5814	91.1342	250.008	614.169	287.871	220.435	216.549	220.569	1022	403.028	455.423	243.09	157.376	135.748	895.531	1298.43	891.099
Tns3;17260487	70.8445	108.188	98.8177	111.037	126.381	87.7629	96.7526	82.8288	115.454	124.986	118.249	103.313	116.575	128.674	210.464	147.811	138.623	135.253	116.845	113.508	149.893	207.415	168.06
Tlr13;17537081	28.4155	50.3844	36.2062	59.4011	68.3667	29.9734	44.9418	46.0341	37.1401	71.7739	47.0402	42.5106	62.1588	58.6656	98.3066	65.9759	74.1991	46.044	58.4924	50.0302	108.85	129.014	110.126
Slc11a1;17214197	37.5713	43.5212	29.2829	49.045	58.9793	37.437	35.7806	36.5128	38.4853	68.8013	37.1306	32.7551	35.8901	45.9972	114.522	69.5313	57.8569	55.081	51.1113	37.4306	99.697	110.773	94.9193
Pm20d1;17217083	48.562	50.6704	52.9914	39.4506	56.7059	49.4373	41.6617	53.5242	73.331	70.5396	89.8716	64.8347	65.4768	72.1753	106.536	65.9446	65.1611	65.2964	58.9371	59.8754	117.719	117.104	107.869
Ccl3;17266967	32.1326	26.5434	31.0325	27.6845	70.4849	37.8815	35.0602	43.4631	54.6461	96.9638	64.1028	33.8952	31.0947	53.2866	230.244	93.7142	128.05	53.8089	49.9392	50.9166	264.613	306.046	285.606
17306859	2548.76	2341.42	2238.02	2539.68	3329.32	1613.69	1842.5	1463.41	2653.76	4082.45	2505.7	2480.32	3198.99	2791.03	5949.69	3695.41	3633.44	3536.56	2887.43	2862.84	5479.89	6281.27	5201.82
Hexa;17517947	311.691	302.899	291.154	389.375	331.938	138.74	205.091	225.189	289.888	373.96	302.914	281.728	288.268	266.93	621.04	357.652	394.237	269.309	202.325	296.865	410.416	536.618	524.883
Fxyd5;17489399	98.1757	119.886	88.2469	113.912	133.498	55.5842	66.8301	60.6307	107.21	131.588	105.075	97.7897	112.831	104.483	231.755	99.9615	128.421	99.0422	84.7525	81.2515	216.794	226.741	195.192
Igfbp2;17214106	64.4265	94.4771	81.3978	91.9301	85.4724	84.6332	86.1866	67.2834	94.9062	135.967	106.689	114.74	82.287	116.166	191.339	87.8877	125.491	93.827	92.5246	74.2953	125.572	196.548	174.074
Trem2;17338416	72.119	93.5955	89.3558	99.6597	93.3466	70.6878	47.5801	59.0629	75.081	135.344	104.214	73.6456	76.702	100.49	244.437	108.66	101.355	52.7843	83.6493	60.6478	196.788	294.019	169.186
Ssfa2;17372354	264.47	283.007	313.747	291.764	315.684	276.011	269.491	315.685	365.971	440.939	364.162	330.335	305.272	352.272	525.146	444.134	371.384	391.945	331.828	337.775	532.858	547.859	532.198
Tlr3;17509101	233.145	302.91	311.58	333.254	300.145	177.773	226.733	186.175	239.518	357.561	295.938	213.616	246.943	230.611	441.632	338.681	335.038	359.544	285.047	279.62	504.067	525.537	579.866
Xdh;17347163	42.3001	40.778	46.5378	46.5855	68.8395	55.3698	64.0082	47.8957	54.9154	65.7803	54.6786	63.4722	33.5687	47.7953	98.4628	65.3883	53.7568	70.3279	46.3767	45.7126	89.2082	99.731	88.3399
Anxa2;17518962	55.5107	53.0767	45.6372	75.0962	83.0131	61.6569	80.8502	57.3257	84.6633	92.8104	73.4151	83.231	53.7998	89.9021	151.435	73.0203	86.9454	109.143	84.0967	95.9358	138.392	150.085	136.158
AU020206;17492239	76.2363	79.9829	91.9447	92.4661	127.465	92.8833	100.68	69.4311	113.443	213.989	123.349	86.8413	88.7425	85.3961	275.146	160.053	130.686	138.324	89.2165	85.7889	313.245	366.072	310.201
Cd14;17353747	47.881	39.3086	27.0337	35.7144	52.0503	44.4579	36.8693	43.5759	39.8138	47.0982	43.0219	44.7173	35.3463	42.9575	87.0078	51.282	42.0631	40.5057	46.0544	45.7036	79.5435	104.087	62.5162
B2m;17375373	1048.86	1111.05	941.213	1106.8	1175.72	914.802	1076.69	909.733	1431.51	1520.33	1251.17	1235.96	1462.81	1531.19	2552.93	1438.17	1612.64	1599.61	1302.01	1208.05	2586.72	2615.91	2571.31
Hspb1;17443342	25.8849	36.8503	17.996	27.7378	22.3691	44.9257	24.6394	29.2363	45.8585	51.948	41.3156	36.9032	32.7154	43.9704	89.0714	40.3641	36.8005	82.6322	47.2205	32.8448	124.13	225.947	153.485
Lcp1;17301968	53.2493	69.5141	61.8137	62.7776	83.9251	92.9292	68.6685	85.8896	65.8811	111.379	78.3925	78.3893	87.0992	92.2428	149.233	86.803	95.3221	119.799	98.961	110.666	161.423	171.146	158.965
Tnfrsf1a;17463184	29.6381	44.5979	38.6175	44.491	43.1307	22.5371	23.4322	25.6166	42.0006	54.638	49.3397	31.6821	32.1409	53.621	80.9562	54.0043	58.618	52.5616	35.8861	29.012	124.503	104.551	99.2587
Fyb;17309981	29.2007	29.3468	23.8426	33.7697	44.4181	35.7945	32.0377	37.1244	28.4996	39.2999	27.4703	32.4829	32.4949	33.4006	54.3702	37.7531	43.1024	35.2484	26.9504	20.3038	58.7678	64.0247	46.0663
Anxa3;17439464	32.6199	35.4414	28.322	45.6682	71.8809	34.1681	42.6469	50.8082	57.8138	84.7167	65.3856	45.3779	49.943	54.1415	142.44	76.1887	63.724	49.2783	46.3184	54.3379	104.378	178.122	138.745
Bcl3;17487457	22.4216	28.9506	28.419	33.2636	29.1139	28.256	30.746	26.3473	29.7175	34.4637	32.083	22.5181	28.2354	37.1106	59.0222	29.6786	28.9306	26.0867	37.7111	29.5623	59.2109	62.4926	45.4331
Ctsc;17480018	70.5704	67.1283	62.4369	84.3538	118.91	79.3454	92.4648	51.2521	67.4178	132.181	104.278	70.5211	64.6959	74.824	215.428	131.806	125.71	74.7814	74.3923	73.4031	174.158	241.835	219.145
Ftl1//Ftl1;17340522	824.72	627.201	692.374	875.122	848.271	711	502.235	522.265	1199.16	1098.47	962.105	726.443	813.374	1000.28	1779.47	1130.73	1236.03	929.018	935.366	639.823	1552.31	1788.35	1673.9
17306858	1877.84	1889.45	1955.59	1946.83	1770.25	1517.31	1625.74	1570.56	1739.43	2621.36	1596.81	2442.49	1854.44	2162.3	4238.48	2583.35	2092.86	2789.02	1768.17	2466.72	3609.74	4552.87	4865.63
Emp3;17491026	40.4247	55.0354	41.1034	55.3065	104.237	56.2899	59.371	83.9797	98.8064	111.768	95.1031	67.9014	82.0096	125.736	258.69	110.984	119.973	85.5709	66.8155	50.285	190.02	239.388	211.124
Unc93b1;17356002	59.4566	60.5721	69.9192	81.0452	104.706	42.1327	43.446	42.4012	66.4376	98.4071	71.9674	76.2555	79.2016	65.6743	191.197	111.749	95.3265	81.7146	48.261	37.8519	187.786	222.174	182.267
Fabp7;17233384	627.912	791.377	843.096	809.861	939.749	982.805	1149.33	1038.94	974.49	1097.64	1172.3	1056.74	1160.91	1038.32	1448.66	935.029	1341.54	1037.99	1049.72	1016.4	1336.81	1727.03	1694.45
Gusb;17453160	117.672	114.632	93.4594	123.335	160.903	110.13	93.2187	96.4614	125.011	166.131	144.805	107.24	131.098	136.463	253.648	179.144	141.749	125.947	112.524	118.08	213.509	263.312	209.068
Gfap;17270354	114.252	94.7688	128.416	143.51	209.859	106.442	113.506	125.204	203.634	426.111	251.06	182.15	160.399	224.622	712.934	330.751	261.79	229.912	198.246	202.256	533.631	723.83	678.175
Lamp2;17541173	403.298	469.18	494.027	491.122	523.956	412.765	489.26	510.268	541.542	595.31	574.36	554.036	496.024	462.415	733.575	604.341	623.018	554.59	507.889	542.742	729.015	812.179	754.278
Itgb2;17234647	47.013	51.5895	38.4399	59.2078	73.0686	41.0879	36.7877	35.449	60.4095	111.504	69.3749	51.1162	55.1245	48.897	159.824	94.6516	80.7599	48.0291	35.5567	41.9176	130.191	214.171	150.226
Timp1;17533713	12.4789	15.2329	13.5906	22.1008	16.3998	15.4351	18.3596	16.987	18.3023	34.2676	30.7925	18.9354	16.7439	18.0838	47.2833	17.0739	17.8779	18.0273	18.7972	15.6906	37.5334	51.988	46.0096
Rnaset2a;17340720	629.889	643.062	691.787	679.025	828.184	576.167	625.449	500.458	722.729	803.576	741.371	813.003	755.558	827.784	1333.17	910.479	924.272	715.303	756.259	656.916	1161.09	1122.2	1049.4
Cyba;17513672	51.2313	76.569	68.7674	87.6263	95.0728	44.7549	40.14	54.791	102.193	124.733	87.1965	61.0898	55.1387	63.054	196.259	87.49	91.9529	56.2869	69.7015	40.3079	177.421	209.584	171.307
Tgfbr2;17531987	37.3214	77.4563	68.2086	75.8448	91.3822	52.188	45.4178	63.6207	65.5222	80.603	85.9582	75.3785	73.216	83.2879	159.489	113.074	98.0292	98.5233	60.3805	85.9977	138.997	136.612	148.073
Lamp1;17499279	1163.24	1319	1368.38	1308.03	1363.5	1030.37	1331.06	1261.68	1621.69	1677.32	1540.95	1552.18	1357.45	1202.68	2206.68	1610.24	1493.17	1582.97	1513.07	1511.52	1971.57	2192.07	2188.52
Ptplb;17325198	754.49	813.955	893.621	824.095	1045.3	510.342	556.983	529.625	784.18	905.676	684.075	790.255	864.161	823.3	1237.51	1096.03	1054.6	1115.19	727.107	806.862	1424.89	1544.84	1528.17
Apbb1ip;17367536	47.924	40.6789	48.9081	66.1976	57.3814	37.97	50.2258	39.7974	42.8959	60.5077	44.6882	38.2029	50.7472	40.3794	90.9681	44.0146	54.3618	68.8448	34.0375	41.7901	65.2782	98.5715	72.4141
S100a1;17407354	705.783	716.766	837.516	811.905	937.797	607.553	742.915	649.047	724.714	904.77	815.809	847.695	772.394	794.151	1503.23	1127.48	1206.07	877.771	877.106	851.269	1279.45	1389.27	1369.76
Tgfbi;17287827	57.131	71.3818	65.5846	74.1152	76.1976	71.3251	63.375	47.7222	80.1497	87.781	75.8173	73.4565	75.6172	99.3048	153.474	66.7019	92.3067	98.814	77.9419	76.7387	127.34	135.74	118.491
Rnase4;17299575	73.6226	87.221	85.8807	92.0681	111.556	44.1173	61.4116	53.9248	82.425	85.0088	55.852	73.8145	75.3396	84.7453	151.161	82.2122	96.0137	72.2726	67.0019	54.5573	167.663	171.857	156.959
Csf3r;17418485	69.5023	62.0973	61.8335	85.1058	93.8458	59.9221	54.339	45.0725	66.259	79.2503	77.8554	60.6304	56.2029	68.0859	162.05	85.3829	88.4786	74.3862	76.7391	78.2929	142.176	162.408	177.418
Abhd4;17300251	415.585	393.734	415.577	484.216	486.025	426.014	435.495	389.325	645.771	663.914	590.164	632.028	539.774	686.596	1185.63	757.391	815.878	799.882	620.019	638.985	1131.08	1151.05	1309.77
Itgax;17483615	33.0015	29.492	37.1752	38.5467	43.9541	42.6913	38.8186	45.7073	37.9109	98.331	58.3019	46.6622	33.5425	38.137	177.959	67.2296	64.1211	48.13	34.286	59.7813	136.263	216.044	174.785
Lxn;17405737	371.831	431.805	422.419	526.098	558.75	431.09	464.925	512.26	522.97	723.132	647.173	306.5	467.349	350.036	817.535	500.015	529.846	548.673	433.677	388.608	781.295	931.106	871.496
Rab7l1;17217116	41.0152	39.8704	43.7871	48.4493	51.5097	45.0353	36.914	41.6034	45.4662	55.0216	48.8455	39.3725	44.858	42.9189	78.6551	45.5769	50.5354	54.3756	44.0314	47.8748	63.4433	96.3709	76.9394
17306857	476.411	476.401	771.069	670.151	664.92	108.728	205.294	230.77	570.299	658.493	557.891	651.888	494.845	535.694	1360.92	847.891	655.242	645.389	617.897	530.773	1337.33	1770.74	1554.3
Lgals3bp;17272785	72.2245	83.9757	83.2662	92.9807	110.783	76.6528	74.1045	94.4406	109.885	106.112	103.678	127.132	104.599	115.112	240.209	132.106	178.41	133.88	107.146	92.6151	282.015	252.516	225.509
Itpr2;17472777	107.018	127.079	129.388	132.661	141.977	113.993	116.176	118.199	128.593	140.694	128.337	131.277	148.636	143.39	202.757	162.18	153.722	153.664	115.732	117.277	176.367	176.076	175.823
Ctsb;17301213	1788.13	1785.51	1809.59	1965.16	1688.16	1666.18	1875.32	1714.88	2209.42	2568.29	2165.43	1820.31	1909.51	1875.66	3140.44	2271.14	2418.92	2231.02	1838.08	2000.66	3428.19	3580.73	3360.29
Emp1;17463781	61.1551	59.4332	50.8344	51.8903	54.7998	60.1796	49.5662	55.2267	77.7626	104.506	70.9542	60.9904	65.6497	86.5759	167.556	64.445	64.3163	69.9338	81.2666	56.3713	108.67	164.234	104.074
Cd68;17264835	93.2468	89.8334	101.133	132.788	202.401	54.4343	76.4074	50.9095	122.599	238.317	143.921	91.3926	110.836	133.246	595.654	198.674	227.637	100.193	84.445	78.5251	483.738	666.962	482.555
Tmem176a;17458393	123.789	124.509	120.889	115.93	187.299	54.8766	61.9385	44.4151	104.085	169.467	92.8629	120.959	142.253	169.114	384.894	263.236	292.869	179.19	133.73	140.265	493.321	537.824	431.279
17306865	1433.64	1281.86	1312.81	1522.44	1318.02	1015.16	1099.51	1102.45	1501.44	2050.03	1340.16	1504.17	1687.05	1602.89	3012.66	2323.03	2298.28	1448.6	1397.11	1414.92	3658.74	4329.37	4165.98
Cxcl13;17439367	104.116	69.1281	75.6522	55.039	394.624	103.543	104.2	90.34	88.4257	930.087	111.249	187.565	91.4502	122.766	1328.84	391.743	255.201	140.606	149.604	111.69	927.951	1543.09	794.939
Mmp2;17503825	59.9049	54.9873	48.4157	65.3946	64.7543	68.1124	59.1787	63.4153	72.3836	79.3153	71.9954	76.0253	63.2785	86.5834	109.699	76.1606	90.7486	85.994	77.6525	97.035	100.867	94.2361	119.651
Pgd;17433040	165.992	202.524	181.729	210.36	228.404	156.257	167.553	149.941	232.851	222.229	217.125	166.806	214.064	158.086	305.035	237.184	242.059	206.191	221.779	225.203	335.431	321.622	304.035
Plin2;17426981	52.7175	50.7457	53.7266	61.3005	73.4328	76.5118	65.4983	61.8312	75.4868	78.2562	74.5282	74.3655	71.807	67.3909	106.027	70.0162	76.7709	62.0607	73.9613	72.6369	110.915	134.255	117.769
Lcn2;17383892	19.9794	17.8537	18.6434	19.8089	30.0198	23.926	17.4664	21.2812	37.8187	56.696	24.784	21.4874	17.996	26.7095	83.6544	47.0369	23.5881	26.6854	23.4246	20.4957	95.1072	68.5496	56.1709
Tcirg1;17361008	81.7304	93.4201	79.3579	108.668	90.7859	52.9817	63.9852	65.7917	78.9258	109.266	81.1808	86.069	96.5911	85.4852	181.786	129.075	111.086	133.185	80.3722	124.985	193.775	206.231	169.529
Vcam1;17409649	91.1893	134.906	115.943	138.902	157.581	142.687	117.015	100.585	119.102	171.249	156.425	116.596	130.096	143.377	234.091	183.082	179.543	102.086	131.68	116.244	182.752	225.586	175.432
Srgn;17241409	61.7306	61.4871	61.7694	70.6134	88.3853	55.2288	69.6467	46.2791	96.8881	95.9517	84.8954	77.7599	80.0811	96.5116	154.523	91.6409	95.4104	88.8277	90.3769	89.1284	182.494	158.884	146.213
Cd63;17238594	140.424	207.492	162.326	210.408	244.133	131.494	209.284	201.855	249.368	371.535	328.921	214.258	217.461	209.516	548.505	332.081	273.916	233.638	182.345	189.375	429.334	526.872	483.911
17248726	30.8128	27.7933	27.0209	34.1295	21.1247	15.0963	15.536	18.7701	46.6876	32.7876	28.6443	18.9523	20.0507	16.4782	53.1346	34.2004	30.3413	25.4274	22.294	14.6349	58.9219	88.5607	75.7053
Lipa;17364114	165.163	161.893	164.522	201.579	180.84	121.652	145.239	140.413	150.427	204.267	173.651	200.77	175.848	154.593	302.477	269.972	252.798	210.865	160.013	194.424	325.363	360.893	287.51
Ftl1;17288650	619.201	446.621	468.127	595.753	608.642	516.776	384.331	401.739	695.16	732.799	641.282	552.023	634.027	668.045	988.382	718.186	686.597	685.416	591.009	478.699	968.059	1146.2	1057.89
Mpeg1;17357810	44.5366	48.1397	52.2723	49.6125	70.9987	45.9804	43.7292	35.7265	57.988	172.059	75.7643	79.7555	46.656	42.5287	245.585	86.0998	86.4448	61.1638	58.332	71.0823	160.204	312.341	190.423
Rbpms2//Rbpms2;17548468	61.41	65.7828	65.2549	70.91	68.4471	70.3502	60.0853	92.4964	84.0801	80.4254	75.7921	84.7487	78.1482	83.2154	128.36	88.7208	106.577	103.355	89.0145	88.8747	121.807	101.815	127.355
Tmem179b;17362467	171.938	150.507	155.425	163.201	219.97	196.266	148.816	145.982	184.864	170.877	150.029	195.326	225.729	181.605	299.171	197.501	238.687	169.82	183.147	151.958	272.698	297.312	252.431
Fcer1g;17229658	80.6901	87.5371	69.3021	102.005	159.549	59.0875	50.7566	45.2175	99.2034	170.991	95.5694	91.2688	123.751	141.152	433.381	190.02	256.969	131.763	73.2009	74.9361	457.444	529.374	405.952
Tgfbr1;17413915	87.901	122.909	108.137	117.779	146.16	64.4566	81.9754	107.021	98.1766	146.861	109.989	104.125	104.24	106.163	227.537	162.336	133.834	144.315	91.122	107.139	204.723	199.073	215.224
Arhgdib;17472210	61.0208	54.0312	60.4962	60.536	62.9988	39.7921	47.9999	42.1894	54.968	64.2236	46.282	51.9404	53.8624	65.7689	76.7454	64.2126	88.3682	59.442	59.5451	46.8817	95.361	103.239	83.3874
Axl;17488032	166.053	194.927	223.316	234.246	266.247	134.4	190.521	153.018	255.525	302.395	252.1	222.208	221.56	230.934	435.966	305.526	320.903	241.005	218.61	205.462	433.391	467.785	394.445
Ctsd;17498099	1076.73	1133.77	1131.19	1209.4	1361.82	875.167	1091.28	1230.7	1360.92	2422.63	1469.68	1280.68	1014.63	1027.09	3286.39	1716.88	1698.75	1379.44	1288.45	1220.22	2565.92	3537.69	3087.58
C3ar1;17470616	59.2801	61.4932	39.8974	42.4194	75.4864	63.4626	45.6081	50.2813	55.3984	86.9652	77.3516	59.3282	57.2876	51.4434	209.526	84.9243	108.945	74.6079	58.5636	62.3103	162.26	216.071	179.046
Cd9;17471127	99.5708	110.928	93.7719	148.435	142.793	123.786	128.407	120.287	133.33	237.447	181.433	170.214	139.167	174.653	300.462	172.891	154.637	151.207	159.064	154.53	244.869	401.567	328.589
Apoe;17487381	106.347	116.961	112.166	106.047	124.665	94.1789	103.111	102.738	107.133	129.602	114.256	137.513	128.205	128.541	175.079	146.42	136.562	113.807	123.38	118.108	154.101	183.781	160.396
Renbp;17542501	24.6182	21.6354	22.9209	38.8387	45.4814	27.5277	28.5374	25.3213	38.0478	52.5167	45.6239	31.8323	22.2268	32.3728	69.6339	47.5635	43.4981	27.861	39.7301	27.7139	81.6587	76.3317	83.743
Snx33;17527460	93.7251	75.3047	67.2818	96.6884	89.3994	63.8545	76.0398	71.6543	101.455	109.749	99.4579	105.154	80.2481	79.9499	169.806	110.452	113.862	110.794	102.605	86.189	162.603	155.073	147.399
Tyrobp;17476364	63.1276	101.672	106.888	104.292	131.271	54.0306	73.0345	58.3853	109.635	294.699	146.302	74.7578	102.338	117.208	533.043	229.062	239.021	118.871	86.1981	58.9268	517.32	791.296	562.966
Ctsz;17395155	316.034	306.036	284.278	337.503	380.271	269.023	279.893	290.683	411.419	596.173	407.884	342.214	320.48	332.41	910.569	455.901	456.329	358.981	298.55	264.337	853.646	1044.63	796.842
S1pr3;17287325	103.771	160.219	97.1402	168.853	135.742	37.6557	57.126	57.3351	62.2041	217.344	129.144	74.1076	99.4244	85.8612	361.746	124.784	140.771	94.1914	70.7291	80.806	215.604	366.681	324.889
Cd84//Cd84;17219418	47.3912	31.7393	44.1957	36.0539	34.7841	45.3822	42.7403	55.7008	43.1132	65.5648	49.0401	58.5005	52.4445	57.3258	102.667	55.164	47.0412	48.3139	51.417	37.9687	87.814	124.368	98.6138
Ctsh;17520233	45.7046	73.05	63.0094	73.5377	96.0108	52.3611	55.042	64.487	84.5147	142.812	95.3865	65.3087	57.3102	73.7771	182.875	111.487	107.087	82.3312	59.4397	55.9337	181.485	283.216	197.808
S100a6;17399812	71.9369	74.2938	65.7959	58.5375	65.2362	50.5122	43.8314	33.4289	33.4756	73.8198	47.8998	64.8702	42.5403	62.336	148.385	65.0762	45.981	47.8819	62.6598	47.0655	70.0568	137.985	131.973
Tgm2;17393789	65.0243	67.7441	58.2003	81.4505	81.2255	49.7023	57.9064	55.5768	87.3455	88.7429	71.4762	68.8066	86.4864	67.7789	138.248	99.9534	85.4415	86.6984	73.0445	82.9673	124.923	125.906	97.4455
Pld4;17279404	56.2598	81.421	75.4701	101.81	112.428	39.4607	48.7968	31.7657	67.2645	105.024	77.4701	68.3623	75.0639	85.3201	237.275	127.454	142.128	75.7102	72.7792	71.6276	183.247	239.722	210.087
Sh3bp2;17436607	44.7553	43.7063	44.9787	43.8643	45.0497	45.3662	36.4192	27.5391	32.0047	46.8563	44.061	58.5907	46.3401	45.8335	80.2375	57.2666	45.4093	54.8274	49.8971	43.0054	69.6914	75.3056	59.283
Ccnd1;17498502	130.32	150.398	142.065	185.725	185.192	97.697	92.5318	113.447	129.907	155.935	164.688	155.782	142.122	146.282	254.124	205.895	226.466	170.69	138.429	141.5	222.211	362.85	256.932
Cfh;17227696	86.7484	100.22	88.4922	103.407	131.283	122.98	92.6016	112.086	135.467	175.768	134.425	127.914	100.233	137.238	256.589	132.849	113.925	116.76	148.581	100.797	195.983	215.245	217.495
Hpgd;17501250	64.4747	70.5707	64.729	66.1688	72.437	91.3658	97.0793	105.819	68.5074	200.617	89.3132	72.1482	56.3752	53.7752	127.446	72.5392	80.1231	76.926	87.0703	73.2444	141.687	364.254	192.964
Rac2;17319037	57.4211	58.9251	58.4497	55.4843	78.6508	44.9759	56.9512	52.6774	56.1293	66.5614	49.8151	66.8613	64.0847	61.7402	87.7097	51.9209	66.9319	59.626	70.7441	48.2363	119.842	125.54	83.8032
4632428N05Rik;17233646	129.683	146.762	146.459	168.304	170.582	101.732	98.4277	75.474	124.034	167.892	112.095	138.371	133.879	141.196	284.569	184.624	207.861	163.852	132.9	111.828	258.08	312.66	237.92
5430435G22Rik;17217048	29.4299	38.1485	30.7456	29.1588	38.8652	32.1181	33.6314	31.4366	30.1498	60.8384	47.7207	44.8536	44.1949	34.6225	97.2732	36.4529	48.3459	38.4016	47.4829	46.3644	80.8024	94.3589	80.1994
Dock8;17358274	51.3634	49.0908	40.392	49.5909	56.3843	48.6734	38.6922	46.5927	36.0785	44.5021	48.6241	37.689	43.5378	40.3409	82.2285	56.6376	64.1282	49.2039	34.8547	42.399	66.7043	77.3406	69.7572
Lsp1;17485226	72.2686	70.1394	72.3935	77.3298	72.2278	51.1307	59.1448	64.4061	72.8312	71.2081	59.1967	63.6333	69.8347	62.3422	129.317	87.1339	71.7095	91.4283	64.7255	71.9444	114.111	113.196	99.5123
Cxcl16;17265268	97.7887	55.2934	58.5491	68.478	81.5577	60.9331	67.29	64.0589	89.8507	167.445	89.2891	70.8884	82.4263	71.3302	217.344	105.43	115.573	61.7891	93.4332	80.0365	192.416	234.133	191.355
Lilrb4;17233226	67.8293	71.7208	79.68	30.9347	67.8217	143.574	149.078	130.065	101.786	235.822	124.073	106.681	134.107	125.899	505.482	146.437	124.042	105.335	155.08	87.976	348.378	557.979	396.943
Ifi30;17510136	36.9151	48.4198	41.0296	58.1291	71.6619	42.4758	37.2396	42.0619	84.1046	90.6397	82.6434	53.7865	68.2702	62.6635	199.882	110.22	93.5119	61.9562	59.7511	49.1511	201.291	244.16	202.179
Flnc;17456627	63.6946	57.9736	58.1768	59.9057	76.2083	77.6513	66.9921	54.53	74.6701	103.705	86.9343	66.7302	71.5633	65.1243	134.351	68.51	70.1171	82.363	73.2714	64.608	94.7438	154.053	125.345
Abcc3;17267846	46.492	40.9981	37.3084	56.5186	48.0539	42.2513	30.9476	29.5533	31.1647	40.933	37.5158	35.4493	39.3106	41.0216	62.024	39.1212	41.7297	34.8985	40.9337	36.0937	65.7251	69.2675	63.6236
Neat1;17361805	88.1838	104.69	98.8263	126.191	130.126	100.758	97.9672	90.3173	111.108	183.603	121.374	141.536	118.415	148.274	247.589	176.748	124.117	177.771	148.977	161.273	279.891	292.858	351.396
17306861	657.817	646.195	663.791	595.085	617.996	260.547	301.894	463.766	602.104	1126.75	630.04	599.109	745.759	749.336	1770.74	801.24	776.879	783.624	602.624	613.048	1952.6	2192.67	1961.67
Glipr2;17413500	41.8061	46.3296	30.9178	52.2373	61.6206	28.1087	45.7185	43.0849	76.5959	71.8651	74.0878	34.562	43.7414	28.9633	111.254	58.8503	59.0622	43.5	61.5361	45.7798	112.537	139.553	149.801
Ly86;17286587	133.158	162.176	149.177	180.904	234.857	66.9944	92.2348	54.2551	120.616	240.832	160.996	132.313	143	134.737	470.871	215.219	273.626	152.516	107.605	138.94	407.751	572.458	453.041
Cd72;17424608	44.433	44.6995	32.219	34.9046	40.282	45.3812	31.5462	40.0235	45.0337	52.2517	50.0274	37.8972	35.8467	40.8966	94.6969	46.9535	51.7209	44.0872	33.5039	36.6854	57.5743	99.5837	73.3384
17306862	314.567	304.161	297.125	460.69	427.441	345.278	223.28	319.315	402.657	661.087	473.578	376.567	539.764	581.137	1096.42	617.463	706.062	594.684	366.349	206.268	1130.39	1455.3	1278.94
Lcp2;17248380	108.622	94.2488	73.4328	91.5447	104.255	73.568	62.9375	85.5772	74.3199	95.778	67.969	88.6492	116.693	107.386	165.411	100.432	111.841	100.347	83.917	93.6959	138.893	157.153	140.924
Cd53;17408960	109.346	127.959	136.387	155.106	161.329	96.7958	91.8797	129.317	104.903	175.143	121.393	102.977	83.0114	96.7248	271.549	153.946	187.795	89.4421	83.4027	92.0857	266.418	342.623	284.098
Pdpn;17432440	86.5889	78.6842	82.1627	80.4394	103.463	81.4116	89.0939	71.3097	69.5207	108.528	83.1715	90.1235	76.1262	100.22	136.33	109.759	98.8908	80.5979	64.6759	88.7885	134.798	143.5	134.41
Gna13;17257822	204.556	264.251	229.753	287.432	276.976	217.608	213.201	204.399	272.866	303.394	314.547	235.763	259.751	310.424	369.309	328.047	292.482	259.064	210.076	262.398	404.657	437.338	353.334
Ctsl;17293706	367.814	414.759	466.768	467.313	525.797	459.125	451.008	413.409	650.824	672.648	579.676	448.108	478.001	508.27	699.121	543.208	557.446	438.591	445.583	425.078	735.55	868.336	766.106
Fuca1;17419965	159.392	180.973	189.662	191.664	199.035	119.589	152.743	135.755	211.911	267.43	223.882	186.727	180.215	168.726	327.52	264.065	229.908	197.403	183.98	175.47	290.872	329.59	289.983
Osmr;17315743	51.9367	54.5861	45.7509	62.1896	80.6244	37.0829	28.4545	61.131	58.4151	111.784	71.5122	54.6326	53.797	46.0138	149.83	98.9561	75.679	53.4918	43.4389	51.3369	178.374	261.168	165.005
Fli1;17525310	89.8249	99.0028	93.3123	83.9776	96.0014	79.442	67.6295	74.4888	77.9958	102.17	95.1073	76.1	81.8893	96.2402	132.55	99.3219	103.65	109.007	97.082	96.5996	136.487	126.608	142.463
P4ha3;17480675	45.7702	44.0099	35.3469	47.4734	58.1708	37.8051	42.4623	29.8856	35.1965	56.9085	31.448	68.398	55.2215	53.9485	136.295	76.1405	63.5519	97.654	62.6107	40.1874	192.068	200.329	132.449
Inpp5d;17215309	78.0884	79.525	67.5543	102.071	121.733	43.0114	49.1048	30.8334	57.9795	78.7459	58.7965	57.9289	64.7881	86.8274	204.614	107.024	92.583	47.8651	65.3245	32.6445	151.573	182.758	122.462
Chi3l1;17217399	118.694	173.455	162.09	187.451	164.804	130.37	192.365	146.425	214.458	307.415	253.445	180.861	181.14	146.848	619.967	282.982	286.88	291.596	273.444	251.292	695.64	523.768	455.825
Prg4;17227892	27.6845	34.057	27.5843	54.7	54.4745	34.1217	53.0706	41.8226	54.7126	49.1697	59.6458	47.6115	29.7214	49.8358	108.65	43.8157	43.1654	24.0245	45.0531	45.3053	96.6581	83.1673	124.568
C1qc;17431612	52.4588	45.1678	52.4434	73.1266	75.1759	31.3586	42.207	34.7665	64.7987	84.0069	68.9344	44.7809	48.6757	40.7171	206.287	81.8395	75.4212	64.5178	40.3464	36.0593	155.265	194.701	140.699
Fcgr1;17408024	46.428	47.6715	51.2028	47.9708	55.3125	49.9479	42.6766	51.0664	42.9317	54.6658	38.9015	43.7615	55.8077	55.7299	87.1966	65.0671	55.332	41.8284	64.4602	46.9554	68.5748	94.315	85.3769
Fam46c;17408414	41.6257	38.948	33.0957	40.0347	49.0909	54.5354	43.1726	45.6257	58.1776	61.3911	48.3212	55.3858	36.7843	60.9072	118.908	56.9575	33.0643	70.154	55.8207	46.1125	78.9257	93.8598	80.931
Ccl6;17266960	21.8957	20.4784	27.1348	30.7728	42.1865	26.6381	26.4714	17.4206	28.3566	34.723	49.6682	28.8475	24.7708	24.699	107.967	37.5326	39.825	34.1942	25.7332	34.7115	81.9428	93.9957	64.3668
Tagln2;17219581	51.888	41.749	43.9809	45.111	56.2967	39.5446	38.3695	39.5302	44.0814	57.2712	47.6248	44.3924	43.27	44.231	79.8393	54.5359	49.5964	52.1003	34.2052	37.6581	82.6298	93.6891	75.6221
Apoc1;17487374	49.5819	40.9352	51.2386	52.0404	67.8217	38.0476	61.2427	62.7685	63.4842	109.622	72.771	77.9476	74.3295	71.5843	191.895	115.663	109.275	79.6854	82.3551	85.1043	155.143	177.891	133.994
Gsn;17370209	59.1449	64.1631	63.7229	76.2439	70.7559	60.9137	57.8133	71.4074	75.2984	98.0706	77.1368	74.7823	64.0997	96.1722	144.254	105.969	83.237	101.61	78.0492	77.4394	120.491	127.808	126.348
Gm11428;17254289	30.2428	29.6142	40.9154	33.0792	43.3482	36.7645	44.2347	38.0912	37.6524	55.464	46.1151	39.8341	36.0761	38.4033	61.9605	47.1771	46.3462	37.6225	55.3549	48.0129	55.5376	86.099	63.203
Postn;17397575	42.1319	54.8284	49.5162	33.0153	46.1523	56.4294	56.9876	52.4053	48.7127	76.014	59.8838	48.8986	43.1381	46.5691	101.364	79.3959	49.3991	47.088	56.2713	42.075	112.394	129.003	75.2628
Il13ra1;17534051	87.4203	107.867	123.547	134.518	166.613	70.9395	143.134	101.918	113.033	152.18	124.906	134.422	116.952	131.337	323.734	227.474	197.678	113.492	110.079	134.365	212.307	280.608	256.515
Spp1;17439830	53.3322	53.9671	52.3756	67.7671	98.6813	134.889	147.551	112.875	222.168	760.887	276.348	184.672	94.1275	188.59	865.66	257.446	247.625	548.633	331	332.167	878.76	1299.35	1080.8
Tmem176b;17466624	196.497	188.46	184.493	207.983	279.809	124.102	132.274	147.538	220.786	313.716	225.537	199.963	203.045	278.363	595.604	394.883	416.714	301.483	290.284	275.847	611.058	618.244	617.036
Nckap1l;17315570	94.989	97.1142	110.147	101.97	116.853	69.7225	61.0411	62.9324	78.0705	114.077	69.0204	85.6509	90.8849	93.4318	204.194	112.129	114.726	105.436	84.8119	116.592	196.189	190.127	163.23
Cd180;17289527	22.9691	25.2674	16.4198	27.5382	36.4295	20.9372	16.0501	19.8584	17.7379	45.229	29.4308	18.8257	23.1375	18.0165	97.0276	34.0322	40.1451	28.8682	17.1647	16.8758	80.7348	114.013	97.0421
Slc43a3;17372644	39.7021	32.9348	45.1185	29.772	43.2836	71.134	49.2262	50.0887	42.8011	134.75	69.0543	38.7107	46.0763	44.623	173.786	59.4844	50.8022	52.8815	51.7395	50.1337	155.384	245.489	174.816
Itgam;17483577	80.3394	94.6724	70.3482	80.4675	110.638	45.9898	43.6455	43.2312	63.9627	97.8773	57.2106	65.4025	91.2369	62.7234	164.195	106.753	100.879	68.6737	88.0426	77.4497	150.232	175.142	133.606
Hvcn1;17442046	41.0485	40.1329	37.4166	47.8034	61.1048	35.5975	40.243	36.3539	35.233	50.202	41.9897	45.5135	40.4075	43.9811	82.8367	49.6388	62.5186	37.4851	49.4564	35.8065	69.5339	101.082	67.7771
Rhoj;17276386	112.85	91.0119	74.8775	116.94	130.449	142.538	115.867	107.883	167.238	247.02	197.894	219.002	121.325	127.803	426.574	217.037	187.947	182.079	126.061	156.934	315.289	435.146	322.92
Nfe2l2;17386700	112.102	149.904	146.559	157.227	182.868	136.649	156.733	133.125	195.42	193.767	229.407	166.778	169.288	191.575	288.746	219.404	201.6	185.411	176.956	156.581	315.488	340.6	307.6
Ctse;17217035	42.789	43.5612	34.0846	30.5891	63.3928	46.7502	27.8051	30.3479	73.9897	134.868	81.0124	49.9397	37.0107	38.306	313.081	115.079	88.5923	52.5268	55.6325	58.0615	292.117	350.927	317.764
Grn;17256959	164.444	190.79	161.418	190.106	247.492	100.034	107.686	111.447	202.441	327.911	234.333	137.71	183.799	194.317	517.771	287.088	282.255	187.13	143.65	133.04	478.352	583.706	488.789
Dexi;17328093	489.933	481.27	460.616	593.424	487.999	421.422	492.958	473.981	595.83	582.783	584.757	605.193	463.134	376.65	663.537	598.708	582.26	616.521	656.182	663.978	877.474	778.227	848.924
Skap2;17466783	113.651	125.724	123.164	133.747	133.49	92.2099	107.538	91.4898	90.4231	143.321	98.6311	111.593	94.5209	124.682	197.672	144.667	148.605	177.295	129.23	146.17	208.603	262.785	259.943
Cd52;17431174	32.0917	38.3049	24.1487	35.6568	43.6604	37.5811	29.5219	34.6073	43.3574	79.2437	61.2144	35.6031	40.3529	39.2141	114.437	67.1708	56.446	41.7788	30.6531	40.1155	77.2431	140.08	105.16
Ak3;17363779	355	395.284	415.26	428.709	453.783	309.44	326.967	319.978	471.08	514.077	453.746	463.935	422.734	411.87	701.891	542.619	510.183	486.034	397.562	381.857	683.611	672.226	593.418
Slc7a2;17500716	47.179	56.5036	57.158	71.9183	63.4368	41.4035	62.4319	52.5022	68.3767	92.8936	74.2546	64.1659	53.6723	62.1378	101.239	80.4019	76.8482	76.8487	66.5538	75.3804	132.186	119.459	127.157
Glb1l;17224520	66.1021	59.4375	63.8338	72.3569	71.1985	48.2435	45.9515	43.9467	68.0629	82.0926	90.9053	62.8294	67.448	41.1113	116.366	95.8376	85.1413	60.9943	73.8214	65.2249	85.4762	103.519	93.7338
Emr1;17339013	53.9656	64.7873	61.5631	74.0495	87.0295	48.7498	35.5733	41.5043	53.4671	81.1378	69.0959	44.5777	51.4316	43.2788	141.102	89.5073	74.4837	53.5739	59.216	62.6949	90.5165	132.934	100.807
Ucp2;17480740	61.8336	51.9621	39.8263	57.9493	80.0197	88.759	73.1814	65.9546	131.018	135.4	113.102	71.1829	62.8087	75.8608	205.232	99.931	91.3345	98.7977	76.6763	60.0792	195.49	202.512	181.48
Cybb;17540154	29.1372	33.9139	37.3079	41.1546	74.4905	34.973	68.2282	75.0189	80.8949	153.843	70.9186	57.7985	60.5646	59.6669	199.478	107.891	89.5637	39.06	59.6986	77.2024	187.568	314.196	212.352
Hexb;17295278	330.25	516.797	464.408	490.334	640.251	209.994	225.378	248.694	385	739.462	457.08	435.962	394.445	415.568	1269.77	735.387	682.433	410.98	334.289	385.949	1094.54	1269.14	1028.79
Il2rg;17543572	25.4353	15.6055	18.7852	20.5374	27.1185	19.7327	22.9611	26.771	22.6612	32.191	27.3532	18.2448	23.9477	19.5999	55.4544	24.0588	27.6785	23.2729	26.1048	28.4962	49.0136	64.398	36.9278
LOC100862132;17548315	42.7602	68.6206	62.6076	72.3569	65.6559	56.064	55.4295	48.1617	66.1355	95.1565	76.095	44.5633	67.2612	58.1144	174.046	72.6261	74.3241	77.2548	60.54	51.1784	193.16	180.218	138.881
P2ry6;17493869	64.4419	60.4134	60.6154	62.3918	76.4311	53.145	42.6731	45.9225	44.0968	80.3899	52.0848	47.6986	59.5545	61.0852	142.572	69.6007	95.1252	49.0776	54.0355	55.5119	133.184	148.678	107.338
Car5b;17545936	65.8245	73.3957	71.7508	85.3438	100.03	42.9471	43.2929	50.7465	55.3364	100.077	64.4836	49.2251	74.4128	63.6127	119.02	90.145	101.095	89.507	64.3008	66.7172	170.083	184.637	186.854
Cd37;17490702	83.0111	62.8068	57.6507	72.1891	66.426	43.2046	51.1712	47.3038	57.6215	64.5725	40.8436	64.421	39.7014	66.7023	98.6988	75.2805	94.7437	59.5128	74.7157	65.1274	149.758	132.925	113.392
Msn;17536364	105.793	132.239	138.282	140.252	223.457	164.897	208.47	179.798	308.956	334.175	294.74	169.679	153.253	165.282	435.192	283.489	225.833	301.523	207.652	165.745	511.028	606.181	563.368
Stat3;17269717	221.596	278.624	244.835	317.73	321.537	234.218	253	246.975	304.009	384.918	318.653	266.724	276.496	253.89	456.374	388.46	359.635	368.033	296.608	328.459	529.849	569.985	520.61
Cst7;17377464	52.8411	59.5704	59.8184	51.807	71.3517	68.7102	41.7716	54.7532	66.6891	90.2167	77.1784	56.2806	54.4897	64.6989	311.925	82.1592	85.9613	66.8491	59.8909	42.7615	180.789	255.166	167.67
Ftl1//Ftl1;17418483	824.72	627.201	692.374	875.122	848.271	711	502.235	522.265	1199.16	1098.47	962.105	726.443	813.374	1000.28	1779.47	1130.73	1236.03	929.018	935.366	639.823	1552.31	1788.35	1673.9
17550428	73.9675	60.4134	63.43	58.5254	101.796	70.9253	85.3977	76.3828	89.9004	151.18	92.778	112.728	81.1573	105.468	183.711	153.101	89.3765	159.384	69.4269	119.479	288.409	342.281	301.436
Casp8;17213213	42.714	33.0013	34.3297	41.0613	71.4351	36.7487	38.9329	37.7853	59.629	64.5267	43.2195	44.7357	42.3045	56.0943	103.085	58.8871	72.482	37.9927	45.1324	26.2533	85.6065	116.129	83.5943
Aspg;17279277	43.5362	37.5676	29.7072	44.6314	40.7043	42.8473	33.385	39.4767	43.1862	54.4069	41.7539	49.5283	38.1646	50.6933	78.3683	50.983	51.0441	42.1046	44.8156	46.8976	65.0977	72.2537	66.0646
17306864	1971.64	1648.67	1632.81	1807.19	2080.75	1879.63	1357.7	1409.67	1695.38	2594.82	1620.61	2012.76	1976.51	2303.66	4343.31	2698.66	2920.06	2470.28	1843.03	2054.27	3728.16	4279.98	4819.37
Thbs2;17341080	60.7954	70.3903	65.0491	76.3877	77.7229	53.7293	68.5806	74.204	67.0747	109.961	97.9253	93.3523	84.2248	89.3204	182.134	106.416	107.234	123.501	100.535	99.0655	160.988	184.253	179.923
Tln1;17424674	92.3723	129.701	115.077	134.073	150.745	73.7493	110.26	100.96	152.188	165.035	153.114	126.264	123.637	128.514	228.084	149.74	156.044	147.831	132.618	122.159	213.546	239.75	197.229
Serpina3n;17278328	1272.54	1226.07	1289.77	1552.94	1893.92	597.378	755.863	758.135	1224.22	2065.41	1093.21	1526.11	1687.68	1726.36	4761.2	2608.76	2454.22	2132.63	1558.45	1699.05	4019.11	4399.55	3599.65
H2-K1;17343710	121.06	144.538	120.551	166.586	174.47	125.625	157.515	131.052	180.122	246.475	169.66	128.984	155.88	168.89	403.78	179.267	164.854	184.682	140.477	116.873	350.669	332.182	302.24
Elk3;17244341	53.6197	46.5081	54.5286	71.7161	55.095	60.5385	55.9406	47.795	63.7523	61.327	71.1831	41.7033	50.2912	50.3663	93.0254	56.6259	61.6587	56.8786	51.0573	41.3408	90.1547	90.9513	87.9499
Tlr7;17546109	26.5831	43.1551	36.5848	45.2255	71.1561	17.3226	27.409	20.1308	37.6018	56.3647	29.0383	25.0583	33.3142	51.6806	108.69	58.141	47.7551	30.286	30.5823	24.6839	102.858	115.805	80.6917
Dhrs1;17306856	1185.17	1083.93	1157.15	1262.43	1232.96	825.612	833.726	805.793	1158.66	1718.57	1113.87	1243.25	1330.88	1423.09	2785.36	1757.6	1677.9	1621.5	1171.99	1246.08	2742.39	3238.86	3262.18
17549514	111.572	124.8	109.766	85.6597	111.675	131.161	158.367	124.687	143.428	164.57	124.705	165.326	118.185	148.394	292.516	106.722	130.592	133.382	133.382	133.027	248.209	288.203	263.112
Man2b1;17503397	165.374	242.538	225.349	234.284	325.017	103.972	119.097	128.071	249.662	278.886	227.231	195.71	210.161	165.656	494.893	265.192	271.163	229.007	141.493	166.347	455.571	474.054	395.277
Ptprc;17227536	51.0919	58.7459	46.7928	61.4326	65.6957	64.2784	87.1593	64.6033	63.9813	86.8587	75.6006	71.2444	55.5518	59.8669	115.761	78.583	78.0862	54.9742	70.4668	66.4879	117.058	140.712	102.725
Gns;17237715	643.588	692.37	706.953	715.719	701.109	480.899	581.388	566.459	616.786	752	708.03	655.817	647.269	663.386	991.841	819.149	794.302	676.238	642.906	623.594	965.707	1017.98	932.996
Tax1bp3;17252626	74.4343	83.0568	80.5495	93.3712	92.2804	85.5823	83.5994	69.9584	105.94	125.563	119.234	81.2634	87.6486	91.9189	117.734	88.6462	85.6449	73.6073	90.9855	84.2023	115.474	147.407	129.099
Ly96;17211286	47.1209	43.4401	35.0841	50.7115	89.093	42.2956	49.6833	56.0492	66.0541	58.9193	59.2795	42.1268	57.1895	75.3072	161.435	92.0066	111.815	90.1459	54.232	67.0658	172.997	149.154	133.779
Dock2;17261650	50.6616	45.2588	44.6544	45.1353	47.3533	47.1564	44.0433	38.0761	42.6264	56.44	45.2382	49.1762	43.8087	53.6624	98.9369	57.7961	65.1558	45.8161	46.8036	41.2073	84.4561	108.598	82.537
Mavs;17376480	64.25	65.5433	60.1476	64.354	72.3442	58.1523	76.1354	71.4831	83.6435	81.0011	98.2964	72.1867	72.5877	76.7415	118.062	109.592	116.296	97.2913	76.0055	86.9581	133.042	117.058	125.593
Htra1;17483912	319.121	339.233	284.706	342.294	433.139	224.965	259.272	278.659	360.394	441.544	375.885	352.552	299.19	292.018	467.292	428.99	419.421	422.921	360.616	308.176	548.608	517.275	462.872
Ampd3;17481776	137.598	144.399	145.221	164.219	184.903	127.616	109.446	134.522	205.212	187.056	212.622	206.701	206.129	239.95	313.706	279.703	245.549	218.901	198.323	189.963	336.503	341.034	328.138
Lgals9;17266520	83.9581	88.0329	70.6713	93.8762	142.038	94.5346	82.1696	66.2743	117.72	111.424	100.705	113.794	103.485	127.037	131.728	121.954	133.59	103.005	105.398	93.6569	238.489	196.934	178.49
Laptm4a;17273961	1044.88	1174.81	1088.92	1026.04	1187.98	1076.03	1102.38	1221.74	1304.55	1345.68	1272.87	1253.81	1295.96	1274.41	1645.83	1390.54	1311.56	1288.77	1258.45	1220.73	1556.91	1539.05	1569.62
Gpr62;17530699	58.0012	57.751	58.8465	62.1548	69.91	55.5617	51.856	43.5081	83.485	74.7281	80.6415	71.061	64.7332	68.0522	94.4808	84.2342	87.3088	90.2682	70.0501	62.2198	93.8482	90.9358	90.9999
Sdf2l1;17328625	86.4162	115.147	105.26	130.02	121.817	104.095	94.3867	109.553	121.332	134.525	130.794	106.726	121.544	138.439	176.341	119.133	125.676	155.443	120.238	76.3217	159.997	186.083	209.598
Slc38a9;17289908	259.107	252.428	277.474	293.143	260.454	235.209	257.122	249.886	292.846	291.041	298.693	293.172	293.828	284.079	333.7	329.418	303.629	343.765	257.647	264.197	350.084	334.56	365.209
Plin3;17346216	78.665	74.0208	70.4553	95.8804	113.872	54.7311	74.6653	68.4727	104.264	117.728	92.9704	83.5662	92.3554	117.258	168.451	153.633	120.646	155.028	93.1775	75.7312	206.382	166.304	156.905
Tjap1;17345349	74.9282	79.8935	69.289	94.4816	71.4522	63.8112	63.2118	60.9484	99.0121	96.6663	96.8294	73.4373	71.3916	98.6578	120.954	105.07	98.5122	119.388	87.4214	98.4213	142.336	109.716	123.302
Slc13a3;17394461	104.836	111.69	101.358	143.82	219.529	152.076	159.689	134.474	226.843	227.939	251.95	195.704	209.379	281.5	355.311	242.865	252.723	255.398	206.126	141.299	445.684	338.915	354.844
17497477	41.2248	42.5492	52.2476	48.3549	52.1389	34.9961	42.9013	41.006	59.7713	49.9002	55.6332	56.2112	57.9042	52.9746	80.3322	67.2479	63.2461	58.2024	52.7119	61.724	77.6222	79.3392	68.989
Gstk1;17457876	233.608	255.846	244.738	323.265	386.212	214.932	189.255	255.696	434.125	454.277	399.912	428.067	342.947	356.663	608.893	433.971	424.122	446.908	277.636	289.607	541.314	585.341	544.058
Necap2;17432124	195.584	206.892	170.124	205.037	248.698	144.93	176.945	136.892	292.443	286.197	272.956	251.753	241.437	192.514	375.875	288.085	306.986	270.214	220.38	191.107	398.877	403.115	369.503
Tmem59;17416427	410.378	521.9	553.476	583.628	570.384	440.518	492.461	453.682	556.611	594.672	603.913	563.155	562.973	568.538	705.024	655.493	624.389	623.896	477.606	545.975	749.941	794.109	735.304
Trp53bp2;17220373	193.043	183.293	204.701	256.874	275.132	210.336	209.431	250.426	265.961	295.521	276.055	269.083	239.934	255.088	389.971	294.281	290.453	274.066	213.104	220.847	351.188	296.462	309.123
Hspb6;17476456	119.269	102.324	87.6821	107.919	160.421	139.221	108.25	106.859	172.875	166.038	159.213	119.63	144.114	148.595	226.428	176.886	154.586	135.665	141.921	111.855	232.464	242.697	168.79
Scpep1;17267601	91.7537	97.6062	94.3844	122.663	127.094	81.1899	79.4601	92.6808	122.82	138.434	136.281	126.618	83.4587	97.2922	150.932	128.524	142.811	131.304	110.257	112.053	176.917	153.927	161.481
Cnih4;17220255	146.624	164.973	168.202	191.947	198.566	168.127	167.263	184.542	197.468	208.256	215.98	178.384	199.939	187.4	266.866	227.925	228.071	235.666	187.011	159.664	255.257	256.969	264.67
Zcchc24;17304147	117.299	191.115	160.043	226.841	224.109	122.552	150.309	147.242	306.14	283.725	289.132	217.841	210.001	247.401	412.392	344.157	314.395	340.168	189.068	211.747	418.13	397.82	385.399
Cpt1a;17355915	163.722	190.898	197.344	233.089	278.043	151.866	184.547	185.444	273.052	301.913	294.412	231.88	214.587	218.921	434.889	316.642	291.421	368.05	266.083	276.224	496.096	477.431	431.185
Emd;17535752	58.6994	65.1979	64.545	71.8642	76.0827	52.7079	56.3846	67.4327	81.4437	70.9386	86.0459	76.4477	75.3759	76.7529	101.914	82.8474	78.7624	83.3796	61.0315	55.9628	93.0459	87.5878	85.791
Tenc1;17315272	58.3479	82.1546	70.8898	82.0648	107.531	46.2588	64.101	78.1623	101.947	96.4182	98.4313	94.7027	104.256	105.31	166.635	93.4706	100.133	121.722	76.4346	80.111	175.441	135.389	149.334
Pcx;17356216	168.617	196.941	183.047	226.328	235.415	167.766	190.474	193.548	245.775	235.252	256.314	235.459	223.197	231.366	301.789	287.765	264.76	237.855	210.824	197.697	300.494	257.48	280.826
Hepacam;17516036	268.257	306.367	346.217	368.548	417.939	309.79	344.33	291.811	474.275	525.578	460.036	451.602	437.176	405.802	655.143	497.356	508.879	601.488	374.036	335.081	770.643	730.953	655.583
Ctsa;17379560	546.549	553.019	607.29	588.262	639.983	439.816	467.462	478.937	745.608	838.497	678.712	656.478	674.82	670.157	1067.43	777.911	822.459	879.287	617.893	603.237	1076.68	1136.25	1105.13
Tril;17466932	133.16	173.743	168.689	212.311	233.879	147.002	161.623	155.488	291.743	289.183	276.092	241.047	196.692	149.355	349.372	262.309	284.87	296.062	146.479	183.086	341.947	339.797	328.432
Cd97;17510948	67.6679	68.154	59.213	76.079	69.2909	67.7426	68.2387	49.3109	87.8595	81.7028	93.1179	91.73	87.0573	91.6693	123.353	125.714	103.93	107.457	75.8573	70.2038	159.516	146.921	125.343
Lamtor3;17494449	708.747	762.778	774.183	816.271	859.934	661.489	734.981	755.786	967.848	825.237	891.426	874	885.14	868.99	1044.53	993.706	921.612	1006.14	765.295	830.331	1048.45	1088.86	1122.04
Emilin2;17346975	31.9078	45.697	39.2242	49.4151	43.8785	28.6824	41.1357	36.8912	52.1993	60.4098	49.6793	49.355	38.8999	59.3471	69.5031	54.0215	60.4171	71.697	47.4215	42.5915	84.9515	79.512	66.4315
Arhgef40;17299678	69.4695	81.4227	66.8002	82.7012	91.3789	69.6221	69.2964	68.2152	113.327	84.1519	106.859	100.815	96.8736	101.679	123.926	118.48	102.401	114.926	99.9651	98.5665	161.569	138.422	124.992
Dnajc15;17308800	184.925	240.791	225.556	261.424	239.564	193.553	199.964	196.598	307.757	287.812	311.922	278.987	272.964	203.977	325.321	295.404	341.514	341.742	231.316	234.818	357.601	348.877	330.877
Lmf2;17320457	79.3208	83.4972	73.4897	106.651	112.415	69.0498	56.6287	60.2342	117.789	108.231	132.867	100.492	103.172	90.03	162.864	151.45	126.692	140.189	84.9027	60.4138	162.367	162.224	159.622
Tmem47;17536067	1275.57	1217.94	1212.28	1547.59	1837.53	1179.11	1187.85	1071.09	1887.33	1705.22	1766.15	1858.72	1861.85	1958.41	2441.7	2248.29	2467.83	2058.76	1535.1	1742.76	2782.6	2653.81	2275.53
4931406P16Rik;17489645	191.991	225.676	180.698	222.396	237.449	182.672	199.484	183.245	253.166	251.617	251.63	197.671	231.352	206.664	295.948	266.082	262.88	300.788	240.004	215.615	306.037	308.892	318.468
Srpr;17515886	373.34	384.773	360.514	434.639	424.515	293.593	342.877	300.898	435.049	424.281	425.497	454.883	406.13	417.172	535.038	494.375	489.409	452.332	401.577	404.477	549.572	544.786	567.533
Agtrap;17432895	54.2103	47.4667	45.716	61.0649	82.6404	53.6921	46.5223	48.6801	95.4713	83.4773	63.9552	71.0597	72.2077	88.6733	122.292	100.515	96.9165	104.042	85.2844	60.423	127.729	125.24	109.763
Wasf2;17419524	48.8707	58.4473	56.5411	60.0434	70.7885	59.5043	52.283	46.2929	88.5782	74.8778	73.3927	71.4415	56.0203	64.2076	102.945	78.7054	73.4762	76.8889	55.3652	69.664	111.548	103.307	113.613
Spon1;17482000	244.707	267.692	288.178	324.025	318.173	249.97	341.416	285.781	389.849	413.941	394.329	366.959	368.787	384.529	519.404	469.756	446.106	344.635	300.766	230.552	548.619	469.006	436.102
Adipor2;17470301	145.311	186.211	214.583	232.516	272.528	222.405	241.065	184.97	305.735	326.209	300.316	345.953	255.583	290.126	459.27	454.777	344.991	356.54	258.394	315.168	525.189	516.962	412.065
Cln3;17496310	105.19	125.839	105.943	103.916	136.811	90.6181	121.737	96.626	157.589	109.004	129.018	126.318	125.4	127.726	189.952	147.963	170.01	147.45	102.504	85.3815	190.875	173.949	189.912
Frmd8;17361814	71.398	68.7871	58.4304	84.5589	90.4382	75.1175	76.9325	59.8947	105.893	100.105	87.4453	82.4448	82.5294	87.7342	120.876	101.275	102.438	108.161	90.5544	77.103	153.183	144.196	145.884
Mlc1;17320225	499.418	533.797	492.721	585.152	607.372	413.148	472.492	479.774	597.302	715.636	605.068	515.956	576.602	625.294	755.382	659.031	623.179	637.267	610.151	572.393	720.385	737.14	683.355
Osbpl7;17255727	89.7739	101.108	89.7741	88.5896	113.385	83.8793	119.164	81.5463	132.454	125.686	126.751	115.121	123.123	113.569	175.531	152.03	142.638	179.659	113.998	102.99	199.238	165.931	175.597
Gjb6;17307125	67.8876	62.2657	71.1902	79.9994	101.896	84.2282	78.8233	58.167	139.216	115.538	118.461	99.4368	89.0163	101.07	157.031	121.166	99.9951	123.625	85.8289	106.399	155.064	126.116	137.033
Plod1;17432835	33.9012	42.7582	63.309	50.0185	60.9567	31.4096	42.5428	37.4278	64.7538	68.4002	65.255	49.9523	65.4784	74.3076	104.712	81.8435	84.7895	67.1269	52.932	59.7306	129.763	111.034	100.776
Tjp2;17363572	106.939	120.712	121.678	120.817	126.148	83.0961	98.5383	110.344	129.448	133.628	160.838	125.575	138.145	122.415	189.822	168.9	153.903	160.355	116.239	131.283	183.205	181.041	179.485
Cyp4f17;17335952	34.9904	40.9977	40.6206	48.5459	55.6025	27.776	38.0984	42.1813	79.3983	82.1137	66.3962	59.221	61.2469	53.4679	96.4067	77.1463	93.3549	76.5653	56.8882	36.2518	97.9843	71.8688	78.5402
Pepd;17476709	106.519	113.793	99.7963	126.847	137.9	98.1358	116.049	119.711	148.988	123.344	145.926	135.501	121.232	132.949	186.038	174.492	149.183	161.228	117.447	100.096	160.291	166.683	193.197
4732418C07Rik;17417269	294.615	356.974	350.52	398.762	424.74	334.946	340.463	348.815	434.679	424.532	457.84	395.182	402.382	408.03	585.678	515.522	525.467	563.986	443.76	391.71	521.787	609.434	655.613
Nde1;17323120	58.9389	72.2823	58.4094	71.9909	103.728	78.9608	75.7935	67.9704	105.126	108.956	103.868	94.9643	95.0046	90.3796	177.796	115.113	113.808	152.433	70.1935	71.5161	173.008	142.667	143.4
Armc5;17496863	53.0321	68.4204	63.0809	64.1547	82.4297	63.4132	49.7152	58.2989	69.0512	73.3444	95.2382	79.2097	62.849	75.4518	110.102	90.6984	89.0034	89.6944	58.7161	61.2946	105.26	89.9662	101.17
Cdkn1a;17335467	110.361	101.488	83.7448	148.708	157.535	132.009	78.7406	80.1147	249.142	164.858	156.249	109.806	101.094	118.641	259.69	195.582	194.139	136.803	108.628	96.1399	302.594	293.227	255.586
Lfng;17444106	109.193	111.015	109.335	129.676	185.594	113.516	125.682	118.955	222.594	199.559	199.395	192.798	154.625	154.446	273.866	239.339	201.551	156.536	141.997	147.306	291.509	266.272	224.117
Fam181b;17480233	92.607	95.5382	99.852	89.492	106.672	87.7488	77.9331	82.5881	117.425	124.122	122.153	101.487	86.5201	99.7465	123.229	118.764	125.687	119.369	98.8164	84.021	124.194	121.585	136.586
Lrrc1;17528963	61.3081	79.9407	82.9613	85.0444	104.097	65.3594	71.2863	75.284	114.667	111.061	114.917	85.6601	81.9509	104.557	128.321	140.401	129.775	100.13	73.4879	86.3277	142.94	153.038	130.814
4930402H24Rik;17391734	236.074	261.913	247.806	283.073	267.713	217.847	270.653	250.817	288.494	266.525	334.124	285.793	308.833	307.813	355.949	325.749	338.989	354.002	273.331	246.13	336.574	350.17	402.037
Fn3k;17259623	107.496	122.326	114.033	110.266	99.8451	83.2904	104.124	86.5733	144.3	108.584	133.715	125.52	134.396	122.824	158.707	138.849	149.285	143.714	115.628	113.61	168.095	165.876	171.366
Oxsr1;17532113	173.347	214.069	195.566	214.077	212.382	175.719	202.693	213.1	222.684	238.821	234.873	244.032	204.312	220.974	284.725	280.344	227.439	274.208	227.356	209.297	287.179	259.257	290.047
Ptgr2;17277195	117.121	131.117	129.797	152.708	138.916	98.8731	122.845	107.916	182.217	182.452	184.188	155.61	141.448	178.124	219.074	169.322	156.56	190.876	143.749	150.985	220.198	190.781	200.286
AI646023;17241840	51.5848	52.0695	47.6117	52.0039	51.3316	44.1679	61.0874	49.8065	80.0348	70.4111	78.9751	77.6865	64.6091	62.6066	99.597	81.6522	90.1458	82.4776	51.6531	59.0384	104.597	93.0072	103.113
Trim56;17453832	49.4124	60.2356	58.5549	63.1248	72.4506	45.8191	57.5263	50.5964	77.4685	75.8704	77.2152	55.5276	81.2441	72.5705	100.17	86.946	73.9516	66.4785	61.5439	63.9085	100.501	101.974	89.2059
Tom1//Tom1;17463441	418.079	449.619	491.915	546.624	546.218	329.216	438.215	451.839	546.094	576.104	596.104	557.363	593.184	591.92	784.27	698.223	697.049	575.542	574.739	587.926	718.329	736.176	703.021
Ddr1;17344405	125.24	120.134	133.173	157.252	206.879	170.403	165.823	124.195	195.226	277.71	216.617	165.042	178.429	190.757	348.997	226.319	248.095	270.772	207.106	143.084	326.97	319.196	310.178
Tpp1;17494596	784.663	696.599	728.487	828.753	902.011	739.832	646.987	598.28	924.885	885.321	878.897	795.735	890.244	937.488	1182.1	1012.78	1097.06	1101.58	785.236	803.185	1189.1	1246.73	1334.06
Mob3a;17243051	97.644	74.3172	80.2438	121.497	115.827	111.688	65.3992	79.2362	105.727	113.513	117.578	105.095	112.383	102.278	167.819	164.366	126.893	135.433	71.8089	70.8132	157.53	171.026	141.66
Daam2;17345830	186.226	249.181	222.27	250.275	285.118	244.215	238.857	252.138	325.54	360.068	307.201	286.629	220.101	282.034	464.168	363.699	381.906	378.253	251.41	244.514	490.238	414.752	402.327
Ceacam1;17487952	53.3511	65.4933	51.9228	74.7858	92.161	88.7096	70.5151	61.2779	80.7632	67.4052	86.6199	69.091	85.217	96.2401	139.721	95.0542	85.1725	122.787	56.6395	69.1577	137.038	126.588	115.461
Cyb5r3;17319783	227.716	257.525	242.371	254.144	304.778	193.011	210.248	169.067	366.087	335.793	312.753	272.18	258.162	340.169	466.801	319.879	397.355	450.718	262.9	174.414	539.03	505.229	508.029
Aph1a//Aph1a;17228860	524.003	545.151	537.027	578.293	713.89	513.922	555.184	588.119	845.763	803.527	716.876	692.077	677.786	621.554	919.991	729.34	725.392	765.223	684.529	602.983	1029.72	884.368	959.443
Phyh;17366511	210.548	226.423	209.656	221.212	245.161	187.715	187.004	233.804	244.941	284.91	254.524	259.282	243.455	214.72	337.212	269.158	234.01	329.11	237.275	204.493	326.805	346.029	340.302
Mt1;17503942	247.529	221.816	235.381	229.64	367.905	210.156	163.666	207.005	432.672	395.855	283.265	271.011	268.46	303.075	666.586	438.556	401.696	420.319	238.518	259.142	707.785	612.647	533.071
Micall1;17312920	88.6328	111.548	81.4736	114.785	110.402	89.7385	91.5719	101.383	126.848	127.902	132.126	116.477	96.6203	132.382	152.113	136.179	122.663	159.749	102.65	112.073	188.877	175.117	171.178
Sgsh;17272913	46.2559	67.977	56.1867	71.3386	69.891	41.1862	45.7538	51.455	81.0865	75.6126	77.2717	75.1344	67.9722	67.3038	123.342	91.324	81.0572	71.248	54.5686	56.6859	101.017	83.4882	91.7708
Mt2;17503937	561.878	553.178	419.452	586.762	802.13	628.205	498.791	540.017	862.947	840.718	718.554	691.633	741.845	740.667	992.764	894.501	851.275	803.967	571.486	525.252	1166.7	1170.1	985.078
Slc39a14;17308299	139.134	150.665	117.203	153.37	157.384	128.156	123.18	144.089	162.085	169.898	140.799	143.042	167.237	154.127	192.383	151.52	165.297	154.077	134.916	109.944	196.798	224.86	185.82
Stxbp3a;17409406	77.9967	70.7113	77.5058	106.421	99.1108	66.1112	78.79	67.4035	100.274	112.902	99.1271	95.8397	84.6342	111.302	142.81	126.853	116.115	119.357	81.4006	89.436	137.892	145.112	121.677
Cd151;17484940	134.429	183.423	156.817	190.643	204.625	143.449	191.334	153.765	274.757	290.477	277.849	172.154	214.314	199.15	382.341	254.102	259.334	247.444	187.946	166.031	379.689	412.163	343.827
H13;17377753	607.139	554.144	524.059	569.715	620.031	553.605	546.413	526.51	672.771	612.491	641.04	632.157	646.084	600.132	722.045	655.157	710.318	617.44	575.033	636.842	753.87	731.314	776.04
Coro1c;17451443	316.966	355.556	346.049	403.994	481.468	351.481	381.111	359.866	539.052	475.798	552.71	479.384	404.28	479.126	600.81	595.594	562.34	579.421	462.209	420.49	637.983	550.072	552.314
Cyp4f13;17343505	90.2976	118.174	79.6681	86.5053	105.03	70.2737	79.2105	96.8119	141.876	124.281	129.651	97.4039	107.196	102.612	168.153	155.42	137.585	133.557	79.0918	63.599	186.025	171.377	151.601
Tm7sf3;17472868	271.024	284.756	269.068	305.187	300.226	217.945	217.523	232.795	322.66	307.623	312.42	303.186	298.577	279.436	399.206	390.583	346.524	351.572	323.435	291.598	373.867	378.016	379.547
Zfp36;17488458	18.8371	28.6668	25.3952	31.7034	54.452	35.0039	20.3804	34.6271	47.1196	44.359	39.1935	31.1696	41.8639	44.9401	85.0902	52.9898	52.9218	61.1236	43.2946	31.3564	83.6401	89.8348	70.8642
Sorbs3;17308257	157.62	150.667	162.313	179.52	161.308	148.143	117.389	79.8422	188.255	192.853	189.489	191.441	183.016	272.248	346.722	224.223	248.891	312.721	240.734	145.718	341.726	333.147	292.874
Frmpd1;17413615	56.764	55.0948	64.5372	60.0214	64.7343	54.8706	56.4163	48.4619	57.0725	67.3277	70.7404	67.8416	72.732	74.8037	81.1049	83.2632	68.4861	72.4181	64.5755	75.2067	99.9687	86.8194	87.5404
AI316807;17508045	206.822	246.783	223.092	224.035	261.888	203.189	201.427	181.082	264.04	266.355	279.329	289.776	286.313	257.762	335.042	311.139	295.669	355.687	287.487	240.668	351.993	330.047	295.714
Elovl5;17519598	456.965	553.572	499.8	506.974	661.793	487.467	545.435	464.14	678.874	683.301	635.863	715.132	724.68	747.879	1062.91	871.347	747.003	1072.82	714.966	695.269	1200.92	918.603	1044.45
17547565	353.495	335.995	422.393	352.569	375.035	362.236	347.571	331.298	398.833	419.282	408.506	379.08	420.445	421.375	427.995	496.503	426.7	468.809	377.23	352.527	551.264	523.271	558.575
Slc29a3;17241130	180.765	164.723	167.582	178.887	217.318	162.775	150.006	129.605	220.763	186.35	178.355	225.927	217.78	233.667	352.574	299.228	297.546	337.856	238.834	213.728	435.614	405.855	412.161
Antxr1;17468573	214.273	183.24	168.976	194.576	194.196	136.64	146.568	118.161	172.497	172.048	225.091	230.542	229.99	278.104	332.599	246.925	231.976	304.39	239.189	187.121	347.36	311.745	308.539
Ogdhl;17298556	394.877	397.043	382.942	429.187	458.86	240.87	351.274	353.949	410.04	498.671	436.154	576.492	500.199	458.583	779.208	675.348	544.102	614.383	511.077	538.321	850.217	715.632	591.064
Sdc3;17419277	738.229	806.947	705.356	757.611	839.885	622.201	686.319	677.126	826.25	844.436	805.387	812.385	877.754	769.275	943.65	934.08	894.856	1028.2	832.79	831.626	1167.92	1214.61	1093.72
Itfg3;17342625	83.2173	105.909	96.1108	114.107	122.492	91.2234	94.8939	80.1631	143.048	140.363	145.924	131.206	151.622	177.607	224.553	154.134	178.495	221.988	140.292	103.012	235.288	189.781	230.304
Itga6;17371800	93.9771	104.928	99.8361	129.854	126.517	101.973	109.102	77.3101	102.819	139.48	125.612	109.851	134.526	131.976	198.276	164.737	151.54	193.303	124.262	131.739	218.804	224.862	198.256
Hmbox1;17307709	268.464	286.811	287.559	310.591	342.817	247.452	264.266	264.791	336.843	343.156	326.082	307.353	336.539	342.228	427.741	401.63	448.925	417.587	358.91	358.329	461.99	447.103	451.936
Rsu1;17381779	642.316	638.625	649.996	679.077	677.83	425.679	627.629	551.891	680.04	635.678	681.124	738.93	737.97	818.029	1035.66	786.37	887.566	846.487	679.335	673.774	1051.4	1194.11	1065.73
Pard3;17506949	91.5362	116.339	101.455	109.573	99.5232	93.1264	113.643	90.693	100.68	117.56	121.443	112.024	127.775	149.264	143.694	130.056	130.274	149.247	109.205	110	145.888	166.33	142.889
Nfasc;17226916	573.744	594.458	620.857	669.756	559.164	534.678	521.863	523.104	672.547	708.677	689.168	720.192	620.813	720.098	846.297	719.008	734.405	928.096	696.922	616.142	1044.31	985.305	977.1
Hadh;17410390	436.635	468.932	503.139	463.124	606.569	413.963	481.552	474.716	630.201	709.02	645.691	708.981	696.57	816.339	1003.47	699.807	703.829	829.984	617.077	535.643	959.964	925.679	908.787
Cryab;17517132	459.826	496.249	504.274	533.264	546.291	304.832	374.547	298.282	509.683	515.363	504.498	657.819	622.087	930.508	1005.02	817.25	992.63	1008.1	689.902	603.868	1158.55	1173.18	1117.15
Creb3l2;17465906	101.509	104.199	111.811	123.141	130.741	110.587	80.2395	92.8621	106.385	115.831	117.047	148.151	133.18	178.242	203.548	181.103	176.811	192.552	132.518	115.145	221.052	204.694	221.241
Arhgef10;17499447	84.4861	115.047	102.597	110.845	119.322	76.2471	102.455	88.1779	124.71	130.133	142.922	143.301	122.253	139.229	222.431	185.148	179.518	203.356	137.453	156.129	251.252	187.882	222.705
Eng;17369925	81.7264	88.0542	84.5633	101.028	109.465	68.3037	74.3011	81.8936	112.392	102.702	101.836	99.7427	81.2934	116.498	165.949	124.224	120.6	150.025	107.906	103.764	200.219	162.746	167.542
Syngr2;17258842	105.422	98.8303	82.3868	117.407	116.221	74.392	77.0984	58.7023	118.383	145.963	124.902	115.09	135.457	161.419	245.352	156.162	143.312	193.813	114.35	109.767	268.6	237.903	201.711
Tmcc3;17236688	95.223	111.13	100.362	120.952	120.413	90.2449	91.6717	85.3706	108.341	116.076	121.258	140.441	123.969	137.355	191.945	167.362	160.965	171.954	138.946	132.386	170.394	169.986	177.359
Ncam1;17526776	1459.08	1726.12	1798.23	1720.04	1862.39	1506.25	1585.72	1490.13	1787.71	1843.79	1983.96	2261.59	2244.78	2198.46	2503.52	2651.31	2700.31	2556.81	1854.1	2028.35	2477.93	2765.97	2659.45
Sirt2;17475922	934.499	970.016	1021.13	1003.15	944.12	896.032	906.191	882.274	1137.15	1158.7	1138.42	1159.11	1334.98	1368.83	1587.06	1156.52	1289.78	1355.08	1196.14	1135.37	1732.84	1660.54	1635.98
Gja1;17233347	660.183	794.933	721.85	767.754	853.475	781.569	693.507	701.355	859.4	1007.8	898.821	1014.13	984.311	953.156	1267.44	1118.59	1213.46	1110.47	815.107	897.532	1394.67	1307.4	1357.55
Kcnj16;17257928	75.604	75.9573	67.0626	78.9905	85.8248	57.9646	74.8967	70.5535	89.4394	104.774	96.1636	86.8287	77.6247	99.1064	122.211	108.729	108.04	152.777	82.2461	120.171	163.466	149.308	159.386
Plxdc2;17367216	552.154	602.999	626.679	702.75	736.018	448.634	609.66	573.492	671.234	771.333	786.463	801.091	890.88	913.411	1076.51	974.739	968.881	1008.34	717.04	762.341	1075.36	1086.76	1110.74
5430437P03Rik;17502168	633.074	599.863	605.394	628.997	664.983	539.192	596.6	532.274	720.42	670.233	684.382	754.745	642.611	647.208	788.587	757.194	786.617	867.389	667.898	577.748	939.925	885.111	798.148
Adi1;17274649	117.098	124.209	106.273	128.35	126.684	96.4477	105.55	118.769	150.58	142.591	155.403	144.495	166.337	154.856	178.47	143.4	151.732	147.058	120.324	142.417	216.487	191.288	189.305
Sipa1;17361683	72.4484	83.7962	79.7622	102.741	105.819	65.9971	77.4133	65.3078	91.0238	100.459	93.8623	93.5896	106.946	115.977	136.416	110.965	102.869	125.951	84.6881	97.4261	156.068	143.115	130.662
17550426	117.081	141.707	146.92	164.462	174.692	122.117	143.937	111.563	143.08	201.124	173.575	203.78	154.424	229.21	350.329	244.345	179.12	297.697	196.884	220.06	386.932	408.946	443.297
Ephb1;17530183	121.538	141.019	147.528	154.616	130.243	135.736	131.108	116.069	151.28	162.295	178.213	203.11	209.029	194.509	219.95	189.941	197.313	220.366	139.155	167.827	234.208	244.752	204.168
1700007K13Rik;17383373	82.1611	52.3733	57.9959	69.2962	63.2021	57.9622	48.8447	52.4448	56.6146	66.6393	73.6766	69.4681	75.9513	70.3856	102.182	62.156	68.8634	86.6992	62.9832	57.8498	104.588	101.795	94.0035
Dll1;17333549	51.0838	59.2224	49.7607	72.1735	66.4628	52.3792	55.7662	72.912	64.1349	68.5542	73.8639	78.4103	69.3547	72.1206	101.102	87.365	88.9417	91.2143	83.0163	77.6957	106.75	109.131	100.46
Npc1;17352731	379.18	381.264	355.031	422.085	436.341	297.142	369.708	364.83	421.523	451.513	439.055	439.323	417.429	434.767	598.821	578.445	495.923	631.75	386.295	388.562	620.077	639.605	621.234
Gata2;17460634	51.127	45.917	44.409	49.75	54.2791	36.2539	36.748	31.7442	62.2687	55.8376	68.1248	70.2492	73.7127	65.0764	108.647	94.32	94.6144	69.9263	60.9058	67.75	118.444	109.366	89.9293
Bmp2k;17439481	228.783	233.546	234.086	258.006	259.691	135.701	234.786	199.662	202.813	282.8	224.431	264.653	242.898	297.424	409.674	318.547	314.386	384.27	281.618	316.377	426.286	500.611	425.603
Nynrin;17300686	64.2995	46.3007	42.0398	63.4806	62.0953	39.041	51.6438	35.6665	65.6002	59.5093	76.9997	79.4947	72.5823	63.416	120.05	98.4653	86.4057	109.292	73.6052	76.4642	123.292	113.058	104.952
Man2b2;17447514	217.239	244.689	220.86	229.561	296.539	219.626	208.47	161.473	239.073	254.278	212.201	250.524	263.288	274.457	393.83	328.212	332.673	302.834	223.879	253.307	418.715	404.121	389.512
Padi2;17420874	166.298	139.407	149.386	193.236	222.646	111.459	158.576	125.673	138.219	250.488	190.08	323.815	337.557	334.278	586.877	478.808	410.211	400.046	272.492	363.14	584.388	733.686	658.784
Ppap2c;17242578	58.9932	77.3859	79.3154	87.7776	93.8563	68.0282	101.705	64.1694	88.3014	151.7	158.589	152.464	102.464	124.935	231.023	222.905	152.733	160.975	123.052	161.89	231.562	318.758	275.669
Cdc42ep2;17361850	97.1445	78.3574	85.2472	93.9568	95.2635	59.1952	69.8762	70.6482	116.711	95.8487	115.029	119.009	113.118	133.912	152.701	111.753	120.466	178.691	99.0249	123.506	174.074	167.74	185.785
Rab31;17346749	489.471	503.874	536.479	555.81	564.04	327.012	461.596	387.147	552.293	626.828	546.049	573.246	585.014	626.648	846.784	701.152	603.016	680.488	489.887	521.082	936.611	860.458	809.264
Adamts4;17219248	52.2858	57.0829	59.7006	62.6161	67.8158	55.1933	63.4188	64.4733	80.4847	91.3124	81.2745	101.688	78.4441	94.8572	109.729	123.105	106.44	122.795	89.8599	70.1559	134.347	140.848	144.873
Plekha6;17217291	217.256	256.008	245.78	248.123	265.261	194.943	257.108	163.74	299.726	259.502	295.085	307.442	290.806	345.081	290.918	340.38	284.14	401.007	226.059	305.915	414.708	383.094	400.928
Slc38a3;17530967	546.133	564.831	551.866	568.957	635.832	543.987	413.745	487.148	651.345	618.072	656.626	586.673	636.573	778.284	1029.68	700.879	839.4	868.121	649.797	607.63	1031.8	779.162	922.405
Lgmn;17283445	626.559	725.532	733.48	753.053	846.596	414.146	691.743	622.356	838.579	1009.15	722.091	951.607	785.354	790.125	1363.08	1119.19	968.368	1198.69	824.929	922.501	1389.74	1588.85	1397.11
Spg20;17397663	90.3669	111.341	117.893	143.004	134.2	102.724	108.448	114.858	122.086	130.44	128.929	137.982	133.765	117.428	189.601	152.44	140.978	169.522	146.891	143.83	174.954	182.304	184.749
Ndufa11//Ndufa11;17547939	711.587	772.452	838.237	835.476	842.641	684.164	693.536	718.911	898.45	873.236	901.661	936.915	877.803	880.72	1329.7	1146.85	1289.74	926.189	963.532	892.136	1388.78	1290.17	1237.11
Plxnb3;17535644	89.6961	107.49	118.894	162.87	131.026	98.6594	99.4871	101.877	165.628	154.527	164.214	187.061	177.563	183.044	320.103	248.613	255.125	294.068	180.538	185.468	358.342	347.292	335.866
Akr1b10;17457143	66.6781	95.6434	93.7225	128.232	119.975	59.8098	80.259	107.049	128.854	142.019	152.612	119.257	124.015	139.321	203.28	180.497	155.802	183.972	122.341	204.117	262.319	265.356	267.544
Pdlim1;17364474	109.526	96.1317	117.504	129.565	158.525	87.8416	78.6808	63.4424	122.174	110.81	109.894	130.468	121.976	131.388	227.303	167.365	141.117	198.653	110.415	130.774	230.86	182.446	193.342
Emcn;17402981	55.6379	76.1505	71.7233	74.9908	80.7109	56.5512	82.0758	52.1407	96.1273	88.1433	86.4974	107.702	100.976	90.0025	109.458	119.919	112.951	126.407	92.7772	94.0353	150.923	138.196	148.907
Gpx1;17521681	268.259	227.999	218.247	286.892	323.396	209.124	204.775	171.495	254.02	283.762	279.191	289.865	251.088	359.297	426.878	321.752	373.748	311.451	265.651	276.556	452.643	456.474	386.3
Usp54;17303849	246.339	265.667	285.308	295.67	359.363	235.404	277.754	240.886	316.359	336.251	333.278	341.806	296.981	373.261	497.865	445.18	385.355	438.97	311.902	365.479	497.219	488.556	467.125
Qpct;17339876	69.0605	103.236	119.259	106.92	131.486	71.9089	75.2998	70.4912	65.254	85.9371	77.0746	135.695	114.872	106.153	168.471	196.933	153.904	133.577	132.625	179.622	159.896	215.14	130.358
Vash2;17230991	54.5385	59.5199	52.92	54.2475	54.6357	45.1416	40.452	32.4039	32.8181	43.7358	51.9168	88.5164	87.6974	81.8844	95.4225	98.253	97.3856	80.2514	70.3356	64.9669	95.1655	93.3842	76.5511
Mir219-2;17383520	65.4784	48.5011	64.7104	87.6169	83.4829	54.4616	56.2701	47.2471	54.9725	61.3478	83.4606	94.7572	81.4427	89.743	119.626	118.484	122.153	104.044	60.8942	76.5512	133.677	120.797	97.8564
Rgag4;17543641	32.3412	41.7282	44.7828	47.7578	42.9156	32.6246	45.1051	36.0406	32.0608	35.5002	36.1428	60.8822	61.5012	47.4337	56.2952	62.4158	58.5949	54.2169	42.0797	46.0576	51.1672	59.0343	55.9527
Tox2;17379229	89.5484	106.733	98.6546	109.202	125.899	89.0124	74.329	81.9344	86.2393	77.9537	80.2816	145.953	142.759	142.94	190.435	160.543	169.922	134.239	107.672	157.4	178.975	176.629	123.353
Nhs;17545824	96.3055	108.536	124.155	136.89	143.728	84.3361	130.576	90.6008	77.9769	108.865	77.3043	155.982	144.954	145.372	192.401	211.429	182.122	184.264	110.012	168.457	225.277	229.058	172.637
Tacr1;17459843	73.0718	70.7334	74.5175	79.6196	96.8537	54.1435	67.4376	45.128	24.9312	43.7229	60.6915	129.663	106.481	121.816	152.063	152.073	167.393	149.066	74.3946	87.7966	153.917	138.932	106.324
Nrip2;17463422	100.536	65.6479	78.4305	79.9354	91.2155	57.9366	68.2102	76.1131	64.8257	75.4939	81.3527	173.616	159.738	143.875	172.771	185.701	202.903	196.602	141.679	127.895	202.834	203.018	134.93
Tmem130;17454995	1008.16	952.824	1012.34	959.674	959.529	496.259	818.995	517.075	584.2	703.332	638.037	1805.76	1533.51	1338.15	1677.13	1934.84	1737.02	1787.21	1582.34	1823.97	1716	2071.5	1479.26
Htr2c;17538411	100.008	174.399	187.005	163.347	235.453	65.1568	168.061	106.507	62.3798	130.412	124.228	300.399	267.161	328.088	442.976	470.926	450.118	347.589	318.531	331.462	365.76	471.012	287.371
Erbb3;17246231	67.0112	72.7682	80.4408	106.188	87.1321	67.2432	49.9692	54.4108	65.3295	73.9619	81.0706	106.909	102.744	116.364	135.131	154.655	127.653	140.405	102.651	116.406	157.797	153.252	140.055
Sall1;17511540	50.5235	76.8854	60.3285	84.6264	86.9428	29.1319	31.0989	25.9103	40.656	55.5382	49.0851	74.6491	82.9357	78.4002	121.292	109.128	114.525	94.7395	66.5538	94.1405	103.716	115.123	95.5094
Phlpp1;17216373	576.018	563.317	599.053	543.409	582.014	421.398	576.25	514.399	482.813	575.659	537.014	642.89	633.352	626.984	722.37	695.03	660.686	721.836	584.313	594.515	706.682	688.676	672.446
Enah;17230573	735.169	818.571	850.157	884.06	1009	380.74	597.112	440.74	537.825	660.082	621.448	1130.68	1018.4	986.121	1109.12	1120.99	1130.31	1201.52	751.886	925.943	1124.66	1160.11	1019.24
2310022B05Rik;17514087	630.25	499.32	490.523	571.657	576.002	306.045	455.869	337.11	433.008	420.596	471.86	729.954	611.623	608.582	806.155	757.283	758.875	642.401	583.708	647.383	799.109	772.932	600.305
B630019K06Rik;17533183	117.204	115.791	123.694	127.814	141.555	45.8925	97.6936	72.0844	80.265	101.906	112.828	162.873	154.509	129.117	233.001	218.505	163.822	198.654	153.056	197.524	236.692	257.941	184.085
2610203C20Rik;17516412	176.812	203.842	190.871	204.838	209.271	88.1777	142.565	117.94	123.685	167.649	168.871	358.999	275.383	320.259	252.349	342.136	321.114	318.216	208.732	305.192	423.973	369.622	374.377
Cdk18;17226847	219.106	247.016	265.404	283.322	296.245	151.434	155.493	95.2419	142.009	189.301	183.785	369.634	385.62	339.354	433.745	453.147	449.07	478.245	304.015	301.224	487.647	463.792	399.691
Usp29;17473639	135.038	169.231	201.805	187.893	223.192	91.9316	112.615	77.492	104.18	146.595	164.968	369.057	286.497	270.623	373.767	451.35	357.43	281.84	237.291	360.074	364.368	482.804	287.365
Gaa;17258994	715.161	752.593	729.616	808.623	987.449	351.708	506.286	445.497	539.107	584.35	614.816	985.225	1022.76	939.241	1082.1	1240.27	1227.6	958.189	831.038	867.954	1229.43	1199.29	915.76
Gpr165;17536420	208.525	200.355	221.146	246.077	253.763	58.5673	123.642	79.5893	72.6741	150.598	132.741	427.813	362.476	333.455	523.711	646.585	495.426	333.415	293.895	436.967	457.142	626.798	380.893
Zim1;17486099	81.7598	72.738	87.1006	75.4902	91.505	68.6384	88.5267	54.0644	66.501	74.6911	72.9891	135.16	102.175	131.43	195.695	204.723	187.553	144.524	104.392	141.646	164.203	188.598	153.538
Dock10;17224813	187.637	252.487	296.477	302.353	322.99	148.755	211.676	156.654	162.37	214.144	196.774	360.476	391.811	366.941	396.794	452.635	452.943	419.844	297.698	346.709	405.338	422.056	417.213
Upp2;17370954	84.7899	77.0441	79.4956	84.9943	86.9434	67.8958	72.2352	56.3602	65.7833	66.2273	72.8764	128.278	96.7665	110.774	116.461	125.328	115.76	112.713	103.877	123.025	105.636	117.592	104.169
Ano4;17244022	159.69	176.38	186.565	203.972	167.398	86.8686	110.818	95.6426	85.3259	129.967	115.523	228.322	198.011	212.042	227.439	252.829	204.01	290.024	185.412	226.746	274.735	289.076	251.337
Dpysl5;17435834	171.119	225.753	185.988	218.772	237.861	151.215	168.636	154.988	189.44	198.096	199.873	248.313	277.259	297.498	271.336	320.017	297.447	331.967	262.243	249.81	285.205	309.856	279.393
Adcyap1r1;17458841	502.687	522.967	488.095	541.491	582.549	359.263	405.141	396.285	427.592	474.187	452.239	712.748	670.847	581.345	818.247	737.231	637.223	700.607	615.465	726.365	816.835	808.106	717.408
6330439K17Rik;17392414	528.85	610.322	641.551	618.336	622.243	306.858	530.679	385.924	474.322	499.404	469.629	845.619	815.851	751.509	923.823	985.154	858.656	858.735	691.129	782.992	978.044	1017.51	827.484
Gfra1;17365960	134.608	134.134	132.568	172.428	157.315	82.0136	77.4875	72.9312	68.008	82.2587	78.9546	212.269	223.553	211.007	234.915	252.561	220.535	191.936	164.695	202.839	230.637	278.391	200.785
Jam3;17525186	100.575	107.094	144.108	136.222	158.961	73.8199	100.097	89.9318	94.4608	134.268	100.686	131.034	137.585	162.319	183.987	189.556	179.231	143.937	131.803	133.979	154.82	184.814	161.159
Il33;17358598	139.241	172.036	165.17	186.81	182.846	83.5627	137.702	85.7075	102.316	189.159	128.665	238.673	244.459	229.038	358.454	287.434	245.487	268.697	200.604	247.773	315.307	396.381	297.826
Hsf4;17504688	193.881	143.568	140.381	161.055	176.087	100.721	143.491	98.3788	102.974	121.273	120.829	199.776	180.957	174.05	216.43	213.471	206.017	254.313	168.393	204.454	275.062	230.908	197.159
Rcan2;17337834	482.378	469.69	482.414	565.375	540.283	362.42	373.325	332.949	371.784	439.964	416.7	737.137	571.865	751.636	873.472	786.635	775.589	844.822	590.599	666.638	980.486	829.745	747.603
Impact;17348604	1407	1603.23	1816.33	1628.51	1493.31	781.7	1311.48	970.566	1028.12	1284.79	1261.44	2108.48	1864.88	1657.55	2108.05	2445.63	2120.38	1777.72	1685.59	2266.86	2074.78	2521.05	1931.45
Rnf220;17428850	135.128	144.914	136.936	135.863	158.86	83.6334	120.578	104.45	120.591	121.614	117.468	160.273	182.713	173.259	160.07	185.332	174.754	177.32	128.017	136.55	172.551	166.697	160.658
Fads2;17362595	2053.09	2166.26	2348.09	2193.59	2682.4	1312.99	1597.87	1257.73	1955.84	1950.15	1907.08	2817.01	3039.86	2952.7	3659.93	3337.82	3165.59	2675.83	2341.54	2437.91	3236.32	3212.01	2783.05
Robo1;17326604	369.439	457.933	457.839	478.847	573.17	212.504	373.934	286.847	322.334	403.835	344.55	536.159	666.51	592.844	608.801	665.504	656.339	668.366	492.051	549.976	650.946	660.807	511.478
Ctif;17355463	143.501	170.04	174.87	208.413	181.674	65.8075	98.6088	77.7879	140.675	128.435	125.964	206.573	242.448	233.037	236.132	269.444	221.677	210.469	98.7287	177.992	282.409	228.356	208.604
6330403K07Rik;17265470	361.679	504.052	524.769	504.579	635.619	160.667	332.435	208.402	185.454	267.815	268.76	664.056	552.378	377.591	904.13	927.525	735.343	568.001	617.475	727.412	689.659	846.347	568.943
Gdpd2;17536600	67.4451	71.3166	60.3586	73.5705	110.813	39.005	58.2227	53.8019	51.5548	61.1627	56.5586	98.9066	107.326	105.838	134.803	123.475	127.637	121.506	89.4575	103.17	149.407	125.67	114.165
A730017C20Rik;17350901	51.9194	43.9136	56.8434	56.4975	58.9004	21.8473	43.4746	24.9564	17.1129	32.9035	31.9048	83.8154	52.5832	49.9113	85.4885	92.0161	72.8144	63.5442	65.9239	109.5	78.8998	101.679	63.0599
Icam5//Icam5;17524587	84.4471	85.3771	73.733	82.8851	85.193	47.504	65.9705	39.3514	41.3166	42.9876	56.3085	131.301	109.394	82.7545	161.417	163.748	99.5315	100.61	102.496	105.791	144.569	150.971	103.118
Entpd1;17359344	76.8415	85.4946	90.0534	93.801	90.3036	56.2651	69.3663	47.5795	59.5622	72.3893	74.7282	67.0098	80.045	97.9785	118.36	120.577	119.039	95.0656	79.7743	96.5282	101.07	117.049	85.6506
Tmem91;17487993	204.458	296.472	304.238	329.781	308.013	188.455	190.727	145.199	100.517	105.275	143.998	450.481	391.963	351.637	512.588	573.135	561.051	392.233	344.989	414.477	451.157	590.945	319.209
Mast4;17295817	227.375	269.582	240.557	272.948	266.504	156.158	168.899	140.425	167.044	193.366	196.63	338.363	275.881	302.328	353.912	388.346	310.559	426.263	207.335	275.64	409.499	354.036	340.797
Serpine2;17224771	220.156	288.866	288.174	287.659	361.439	163.87	210.749	142.545	235.413	277.967	239.472	489.491	526.946	616.877	670.418	623.415	593.077	549.343	354.809	310.299	670.944	714.727	485.7
Scg2;17224730	365.012	442.122	456.992	446.536	440.445	252.24	409.319	255.625	300.785	376.3	389.783	616.711	494.965	519.794	696.079	763.924	617.891	525.912	553.522	593.262	625.548	714.8	522.139
Rhbdl3;17253937	62.451	80.399	84.4713	95.711	86.0059	68.313	57.2855	37.6212	44.0498	51.9164	64.2084	95.8549	86.0232	103.732	105.06	116.881	141.291	126.239	93.3481	118.812	158.588	135.018	106.572
Ddhd1;17305685	509.008	625.94	549.288	564.138	658.993	373.587	541.889	424.796	456.875	538.285	532.944	606.582	631.181	670.523	793.355	804.81	730.342	670.099	563.474	574.815	712.696	801.09	754.595
Sash1;17239113	167.684	193.734	214.384	212.974	229.433	132.071	132.524	122.274	161.171	191.087	189.74	290.454	266.171	254.609	360.289	318.811	339.455	269.848	212.47	219.113	295.636	306.102	281.932
Fcho1;17510428	221.341	264.985	243.347	272.824	302.545	102.696	114.74	112.262	197.979	167.716	196.405	216.373	228.319	213.566	274.841	250.445	288.631	279.174	182.639	173.566	308.067	251.166	258.233
Fam149b;17297425	234.102	313.125	311.401	286.136	303.418	212.174	227.4	209.98	288.519	262.688	282.9	288.539	273.281	268.81	289.471	270.908	296.847	286.926	251.463	238.147	302.004	324.524	289.404
Snapc2;17498821	169.631	179.439	182.509	170.945	207.243	95.9546	108.475	93.9318	123.586	144.018	135.054	155.023	198.72	119.016	201.154	193.145	205.585	208.141	151.235	129.341	197.071	208.833	179.029
Cxcl14;17293006	622.116	650.863	690.942	756.817	677.682	330.953	378.439	303.152	362.647	618.912	503.821	468.932	633.564	521.716	814.689	665.445	662.063	600.721	500.747	511.711	886.429	811.948	635.591
Idh1;17223863	267.365	412.819	373.212	380.194	381.708	176.829	223.705	173.59	216.161	319.245	260.339	292.565	380.719	259.852	493.345	463.708	434.24	413.582	340.194	323.171	450.904	561.751	413.781
Dcun1d4;17438134	257.71	350.054	353.442	325.163	374.874	73.7544	166.347	153.046	204.655	214.021	199.22	269.183	296.165	231.847	321.635	377.95	356.372	293.921	208.811	269.291	372.066	383.456	296.883
Smap2;17429532	706.1	775.803	749.955	873.925	880.601	420.937	593.087	452.528	617.23	621.327	597.348	693.607	761.199	662.276	860.727	827.748	828.396	813.17	624.187	595.832	873.311	831.613	770.259
Sulf2;17394538	594.732	593.251	614.929	600.332	661.144	169.595	194.734	200.685	238.796	333.07	249.88	474.697	556.446	509.213	777.049	692.708	594.692	556.372	417.106	352.662	679.988	844.499	577.843
Sema4a;17406760	85.7491	106.335	88.0911	91.3042	107.729	32.5522	45.372	38.3059	53.0113	53.5283	55.215	73.1858	90.0401	64.8595	115.379	112.88	108.865	87.8841	61.7041	63.596	121.94	107.358	98.3812
Tjp1;17491853	268.53	348.946	317.744	348.21	373.875	150.164	271.713	206.347	256.492	279.778	277.435	295.088	322.728	340.755	395.099	339.449	346.905	354.568	257.569	286.857	381.341	373.197	445.053
Kcnd1;17533004	65.321	82.6773	82.4401	97.362	98.3268	42.3217	48.3916	57.3563	52.7122	57.9028	62.7165	64.9604	71.7484	71.7824	88.1184	96.1842	106.106	102.997	53.0904	79.3614	129.903	103.191	101.112
Cst3;17392609	1896.96	1914.75	1770.94	1870.99	2003.25	1047.74	1359.32	1225.48	1255.69	1612.91	1649.83	1737.47	1981.89	2071.83	2194.95	1923.36	1903.04	1806.64	1729.25	1667.34	2136.3	2318.35	1958.52
Ppap2a;17289928	99.4536	114.047	115.452	156.968	136.176	77.6716	84.897	58.9527	80.146	117.201	95.1538	132.268	135.945	101.944	158.975	143.736	139.997	153.327	105.047	117.27	182.513	196.071	164.929
Entpd4;17301647	495.976	564.237	561.356	610.436	620.407	359.54	391.401	362.984	476.558	446.942	440.56	501.873	552.305	493.693	595.751	634.628	654.699	653.245	491.605	521.355	652.255	605.23	544.898
Ttll1;17319847	398.056	386.527	361.417	479.058	513.388	161.421	213.581	182.791	257.402	281.573	300.641	397.315	401.034	357.199	497.09	495.624	547.54	459.35	321.029	374.436	619.461	603.649	468.103
Il18;17517105	121.189	150.755	146.359	151.619	163.416	60.6778	90.4683	70.5335	99.3359	119.302	105.424	126.218	159.439	144.368	165.446	172.344	174.478	146.302	103.24	113.427	180.581	199.775	169.105
Rtkn;17459960	44.3523	53.1384	50.4975	57.0053	50.9148	16.6507	22.8679	17.3391	26.867	33.0605	40.6968	43.9711	51.3666	49.8794	66.4004	54.708	60.349	60.9663	34.482	40.3468	78.0738	70.252	58.1966
Actr1a;17365384	551.48	700.042	659.988	598.932	665.178	370.544	481.416	479.164	554.977	535.248	526.067	579.49	602.329	553.646	660.388	739.452	670.696	642.107	614.335	597.592	707.771	751.522	715.355
4930455C21Rik;17330380	155.855	202.106	175.007	197.672	223.872	148.244	112.206	92.8178	141.66	169.143	154.66	169.555	181.732	181.354	224.984	225.005	217.425	228.249	133.992	163.676	261.541	242.775	217.556
Tmem175;17440277	332.07	316.109	317.202	289.523	385.759	174.187	169.619	200.109	245.469	253.509	225.9	249.657	288.845	266.985	336.785	305.951	385.184	360.592	193.58	265.998	434.493	332.934	341.262
Ccdc65;17314653	63.8382	68.9654	83.8826	87.5236	93.7314	35.7088	24.8699	35.8496	48.0597	53.4094	52.5636	52.8802	83.2594	51.6932	95.4578	104.894	95.3117	74.5384	56.9049	54.6596	100.453	94.5873	82.8655
Fam102a;17369841	353.357	349.582	328.02	363.014	435.115	206.837	230.239	252.031	288.676	289.233	289.093	366.714	338.775	322.322	427.695	359.293	406.719	361.156	309.993	268.419	444.171	404.178	397.139
Fam18a;17328080	156.224	159.383	143.763	174.533	190.228	79.6186	85.1698	65.0114	117.62	117.492	117.54	151.805	147.025	131.009	182.622	183.272	185.575	162.541	133.951	169.004	227.871	216.597	192.504
Fam20b;17228576	314.868	429.921	416.645	459.336	495.247	183.891	218.545	209.83	302.796	303.138	287.559	341.74	368.888	335.192	481.155	474.846	463.052	448.583	324.057	312.976	510.214	499.002	432.744
Pmepa1;17395091	164.6	194.832	174.456	180.343	207.684	76.5451	73.787	63.2464	86.5723	102.124	91.8934	124.116	112.882	141.974	173.433	145.647	176.796	167.849	136.184	124.93	220.481	195.796	198.478
Mtap6;17480515	170.054	202.664	182.323	202.232	206.571	85.2697	78.6417	82.3961	115.053	122.473	133.096	136.794	173.105	145.264	169.572	194.909	216.69	218.31	102.886	120.456	228.176	215.045	186.585
Entpd4;17301615	543.24	613.162	624.774	675.847	702.765	379.857	418.101	394.621	521.476	485.696	476.011	553.425	592.797	527.48	656.51	690.6	724.782	698.533	546.494	529.616	721.071	663.931	613.451
Plcd1;17532045	157.915	144.658	116.134	175.468	186.757	65.7249	78.3828	59.5902	98.8838	102.381	102.656	109.592	121.439	132.331	180.976	142.113	168.175	155.691	99.8263	103.694	215.544	182.303	178.987
Kcnj2;17257937	64.3696	121.038	100.456	119.149	112.706	41.4185	39.2288	36.7505	29.4194	54.6498	45.2801	61.4831	75.5562	79.3412	112.782	99.8678	99.5513	72.6919	77.1232	65.0278	131.91	132.296	91.0518
Bre;17436210	350.825	348.236	370.334	375.593	356.816	232.36	243.61	243.245	326.457	285.984	273.362	347.307	368.837	331.729	426.026	416.164	412.836	383.129	294.656	307.928	456.847	440.731	394.723
Efnb3;17264769	287.529	393.442	342.294	443.126	522.369	153.894	180.97	165.681	218.205	268.2	243.327	468.703	375.909	399.439	579.441	585.234	562.674	565.885	356.015	351.054	633.502	572.548	491.609
Mpi;17527532	252.107	296.836	313.067	330.023	308.04	123.921	172.733	151.994	249.641	256.147	201.257	268.096	230.697	273.36	314.607	282.813	302.35	281.65	256.353	248.204	365.996	311.749	354.432
Eno2;17470846	1033.3	1197.04	1069.13	1074.28	1189.48	645.387	708.548	898.345	926.994	933.576	911.293	1121.86	1206.06	1099.29	1266.3	1285.07	1236.39	1150.52	1006.39	953.045	1303.44	1185.99	1221.86
Lrrc27;17484353	70.3965	86.6477	88.4677	88.4022	104.273	46.7973	55.8856	53.3535	59.3927	80.2351	70.4964	74.8816	85.1422	81.0272	84.8034	99.3005	84.5938	102.328	63.4069	70.5683	128.218	103.11	92.1568
Txndc5;17291937	132.267	169.521	141.297	157.574	174.83	70.2165	102.913	83.661	120.148	109.18	124.47	139.124	136.244	139.047	169.824	179.312	164.715	153.407	125.361	110.496	165.359	162.716	139.08
Ppp1r3c;17364208	201.84	288.217	279.632	330.984	291.717	127.268	189.867	170.225	169.415	261.406	186.502	226.289	258.035	201.913	367.852	307.917	291.08	286.071	229.849	182.814	346.941	360.274	309.136
Ube2q1;17399519	1035.51	1342.58	1379.17	1277.42	1413.25	747.93	828.292	767.387	1130.54	1007.32	1039.58	1217.65	1186.37	1129.23	1296.82	1338.42	1390.41	1330.61	1043.71	993.527	1345.27	1319.37	1237.57
Sec14l2;17259937	194.256	244.846	217.739	262.956	303.848	84.0561	150.331	154.855	154.661	186.515	155.087	192.068	225.908	199.57	223.608	274.108	248.565	264.697	197.182	193.619	304.124	264.922	222.021
BC057079;17415239	205.951	236.037	223.904	208.834	237.367	108.205	175.32	171.599	150.931	157.342	165.798	189.743	184.848	199.801	228.381	253.209	227.49	209.996	159.568	196.316	237.099	228.265	221.612
Hddc2;17232444	93.4193	113.038	133.718	152.623	132.62	79.165	89.3327	84.1588	98.0705	103.459	109.413	122.483	145.638	115.758	178.47	154.894	153.166	148.385	105.878	113.385	162.557	168.995	134.863
Ywhag;17453650	239.48	254.036	240.961	255.928	304.765	155.532	189.945	166.246	193.992	193.554	218.047	216.483	264.941	218.482	258.764	265.335	275.724	228.37	229.198	192.047	279.015	288.206	253.167
Prps2;17546119	189.06	233.056	235.159	270.428	296.72	84.8166	181.394	131.766	134.815	184.611	182.926	212.981	207.041	261.784	271.055	245.747	266.702	225.969	199.826	191.624	256.66	269.385	263.912
Ctps;17429454	138.457	147.99	140.219	145.283	160.796	110.912	117.668	107.842	106.659	109.364	115.187	140.444	138.902	111.693	168.654	158.385	151.313	146.583	109.21	122.213	166.602	172.21	145.42
Rtn2;17474547	282.712	413.468	383.986	406.689	443.808	106.048	174.347	160.853	210.617	240.142	225.829	248.646	332.307	298.321	346.372	346.907	358.461	374.594	209.716	208.693	401.22	358.91	348.348
Nol6;17424128	345.779	356.255	369.347	399.893	422.729	204.216	202.704	187.068	299.669	263.088	281.688	283.748	349.426	339.55	379.28	403.272	456.613	385.248	275.103	251.442	464.354	403.455	357.841
Epb4.1l2;17232283	158.081	181.703	199.486	213.746	218.883	90.2092	101.175	97.0369	100.938	132.174	111.855	183.629	179.757	163.744	240.435	198.028	216.679	194.848	145.032	166.414	235.042	260.747	224.264
Fbxo32;17317266	111.547	128.54	145.547	141.903	128.388	47.1163	66.0228	72.6805	66.5128	76.5225	89.2049	101.192	95.6855	112.962	140.958	125.957	118.646	123.333	96.9874	86.7556	144.634	133.637	145.189
Tmed10;17282723	944.865	931.565	924.219	928.209	1123	605.341	872.182	762.233	989.613	980.449	957.734	1207.15	1117.97	1169.36	1397.47	1330.1	1251.38	1357.46	1034.39	1055.02	1443.42	1508.08	1506.81
Stk24;17309544	413.844	502.832	579.007	541.97	593.032	262.691	403.554	370.956	448.515	511.717	489.839	655.449	508.487	461.432	709.006	706.548	685.167	674.794	443.255	606.983	803.542	780.178	663.511
Enpp4;17345124	193.07	298.351	284.648	373.149	349.463	202.798	278.251	253.644	326.176	357.096	309.619	368.448	335.905	364.981	423.882	415.414	316.921	396.054	329.409	348.432	485.685	539.014	443.816
Tmem192;17501508	172.691	177.032	189.33	203.684	202.294	138.12	114.059	126.672	170.038	191.985	157.97	189.385	170.751	154.521	231.607	244.993	210.811	206.982	160.667	196.717	275.103	272.185	241.105
Bcam;17487422	47.8642	62.0374	55.5548	65.6797	68.0851	43.4091	53.1483	40.1764	57.8104	50.5522	67.648	74.1899	62.8687	72.7255	114.904	131.921	94.9091	106.227	78.6939	64.3493	116.051	124.384	109.148
Glp1r;17335726	39.2688	27.4012	35.0456	52.484	84.6106	30.2194	24.063	26.7226	24.3731	55.3004	36.0744	63.5737	63.3942	54.2618	95.8001	104.969	122.975	97.0366	80.7883	61.3251	125.549	115.819	131.121
P2rx7;17442128	92.9814	87.9598	92.5238	95.586	100.162	60.5401	69.6356	52.8972	73.8097	86.5347	82.7475	91.0522	93.8481	109.269	135.036	110.806	109.89	111.81	95.4352	80.5071	131.726	127.673	135.895
Aff2;17535245	222.409	316.276	340.144	332.782	374.783	174.397	266.212	238.335	342.04	310.329	385.412	368.505	336.319	322.695	440.779	440.857	429.61	447.902	275.61	404.26	516.322	527.155	486.507
Gsta4;17519649	173.249	249.655	230.927	249.949	275.394	185.301	199.574	156.887	258.024	284.687	240.535	287.659	296.791	235.842	428.457	355.896	389.072	338.442	260.963	279.327	458.487	415.602	407.556
Sipa1l2;17514146	129.192	146.685	150.002	181.963	162.21	76.7053	111.801	107.095	141.912	162.084	157.723	176.046	191.289	144.292	225.578	223.895	199.696	222.901	151.127	167.923	259.524	256.292	245.581
Apln;17541378	70.5196	90.0484	72.4642	96.1072	79.6965	45.7936	78.5622	42.4875	73.1038	56.9661	84.9046	85.5223	95.4444	88.7156	115.824	116.545	123.518	133.7	64.0315	78.5846	148.122	131.732	117.951
17249923	95.9194	158.747	148.498	187.182	206.915	89.137	133.884	69.2553	141.129	137.458	176.001	138.102	179.208	143.858	220.455	237.163	257.683	267.804	90.4952	220.077	323.966	272.188	261.428
Nek7;17227570	372.66	530.121	535.355	540.436	438.441	231.59	446.524	351.035	423.19	533.621	497.647	566.784	511.726	430.094	730.87	619.699	545.014	527.756	457.874	550.273	724.277	793.802	679.486
Gab2;17480312	219.11	263.018	247.868	264.847	290.71	153.731	197.209	176.52	301.559	302.363	279.291	272.52	329.953	381.204	438.705	404.832	424.248	376.272	273.451	318.678	481.511	509.05	404.263
Fam149a;17509083	81.6356	97.5193	108.175	112.447	115.689	64.7873	79.2784	70.0506	92.7203	87.4832	106.37	125.033	106.718	112.064	148.011	151.978	134.207	156.009	95.214	115.587	179.202	192.374	157.316
Srxn1;17377666	263.45	281.381	268.646	310.205	272.803	209.762	244.595	244.272	294.065	328.167	295.541	300.436	348.958	343.554	363.465	371.726	398.579	362.756	279.062	345.322	458.218	433.955	382.016
Epas1;17340197	305.524	353.045	306.429	360.794	418.194	225.338	271.081	205.579	378.271	338.827	319.001	440.831	406.607	384.319	630.88	482.372	473.866	553.371	383.929	352.513	637.91	568.296	493.87
Tmem106c;17314564	171.44	188.075	193.984	220.545	208.837	131.188	176.675	170.68	190.571	211.814	214.323	219.182	209.929	147.994	297.106	246.212	262.273	303.781	205.512	196.466	356.545	297.449	291.137
Rxra;17368550	134.382	107.571	119.702	159.581	152.692	81.7691	114.936	76.361	116.803	130.946	113.056	133.42	132.688	129.218	193.037	172.615	169.947	188.701	128.259	138.872	227.047	212.961	175.445
Dip2a;17242046	219.788	314.004	338.668	310.174	291.849	246.117	266.821	246.203	324.406	326.717	298.478	304.928	358.32	328.282	421.368	404.272	373.354	408.148	285.745	354.553	427.004	447.98	455.288
Qk;17340756	1222.12	1396.98	1493.31	1485.38	1475.58	1079.13	1348.72	1230.2	1391.95	1590.07	1527.42	1631.88	1502.28	1589.78	2064.76	2028.57	1864.91	1879.05	1509.78	1504.17	1913.18	2220.21	2207.26
Slc25a18;17462395	452.737	451.38	476.706	532.886	492.162	226.575	324.447	358.357	423.295	505.187	508.897	558.135	562.941	490.752	775.218	670.196	677.574	626.892	441.567	564.545	805.691	921.079	861.785
Rassf2;17391920	139.147	153.666	141.815	163.22	183.822	100.136	117.714	109.125	128.112	168.831	157.135	187.359	164.864	208.718	271.413	221.428	187.314	209.91	172.691	166.299	261.947	263.729	253.747
Slain1;17302523	443.601	491.736	555.508	522.727	504.382	348.429	411.875	350.449	407.656	470.977	483.909	507.629	525.187	497.795	659.415	538.084	624.621	632.734	510.288	525.178	627.682	596.159	676.278
17550466	84.9175	84.2163	82.0454	145.97	110.519	45.8308	47.9462	40.0503	86.3549	97.8691	97.6015	121.075	180.186	138.758	224.305	222.204	234.326	285.103	134.298	103.799	294.939	264.93	237.113
Atp10a;17478745	68.8315	73.3791	75.9097	89.2051	104.661	53.4555	66.7129	55.6908	94.381	67.7961	78.3646	92.5956	93.564	80.8147	133.246	118.691	86.0267	125.981	93.1144	87.5701	138.965	105.972	139.328
Pik3c2b;17217247	83.3429	104.96	109.982	125.281	103.482	81.3501	78.2384	78.8379	101.25	87.5421	105.55	112.113	129.481	113.607	161.469	159.616	161.162	183.347	125.136	139.789	193.105	171.555	188.13
Fbxl21;17287814	74.8489	79.3605	90.5344	103.723	117.866	64.0373	86.089	62.8015	97.1097	92.7025	90.6094	134.684	125.122	118.975	129.971	160.361	149.085	131.911	110.751	90.126	173.93	153.997	150.291
Abca8a;17271350	39.7369	42.9077	52.8854	70.176	63.8467	30.2543	42.2684	48.0677	53.4534	49.9375	50.8164	66.6451	53.1981	58.7599	104.265	84.0121	81.9367	85.1882	60.0822	52.6987	105.393	103.46	98.5924
Ndufa10;17225564	999.394	981.345	1023.78	1072.65	1002.07	801.574	853.123	864.269	1095	980.029	881.934	1149.88	1188.05	1161.09	1482.74	1311.22	1247.59	1427.01	979.671	1052.75	1558.24	1379.04	1445.65
Cib2;17527261	149.781	158.409	161.344	175.706	197.035	128.906	148.837	134.823	157.964	155.784	196.656	214.713	195.239	159.479	211.037	225.772	202.666	215.498	163.316	233.265	229.968	256.821	237.141
Arhgap23;17255788	143.541	160.998	181.129	220.688	195.536	90.9562	106.613	101.005	162.868	163.246	165.678	222.769	180.037	186.508	259.694	251.474	206.158	235.873	188.275	166.69	289.53	258.45	261.553
Gna12;17454617	341.172	413.175	394.316	491.624	431.646	258.849	299.271	305.706	374.796	454.55	427.862	481.889	496.248	472.016	692.054	570.413	583.122	581.851	467.206	463.348	680.194	711.891	649.986
Fitm2;17394036	179.298	206.264	175.153	209.176	213.598	135.408	162.964	156.713	188.081	221.78	215.957	237.912	216.693	205.361	223.303	228.083	216.569	234.284	195.047	204.949	290.873	278.644	227.17
Pgp;17334262	616.327	717.889	685.988	750.609	775.208	485.248	621.083	487.38	710.003	747.382	634.77	740.544	806.378	603.767	899.027	827.411	819.62	973.888	820.761	708.629	1078.14	992.007	1021.47
Gyg;17404329	276.263	342.949	315.955	403.69	410.963	228.961	255.433	232.358	264.714	348.102	316.071	390.067	373.454	381.028	595.18	447.787	492.614	531.318	373.313	388.451	545.689	646.369	564.166
Kif7//Kif7;17479450	67.0343	54.2138	55.9973	58.815	69.9608	40.5486	36.7085	37.0068	45.3315	47.6904	41.4663	56.916	59.4036	44.2184	80.7024	84.5843	67.93	81.085	42.5349	46.2904	105.451	109.815	84.7027
Fads1;17357460	1384.62	1625.49	1498.17	1558.3	1791.4	1124.7	1384.96	1352.23	1621.69	1651.28	1508.57	1827.26	1795.8	1798.2	2211.79	1959.77	1819.57	1904.12	1544.01	1698.48	2083.49	1907.15	1892.14
Copg;17460572	1000.5	1019.8	1073.09	1041.93	1049.88	798.648	910.519	894.004	948.531	1015.97	928.012	1160.59	1124.07	999.855	1274.04	1250.64	1226.46	1379.09	1042.61	1178.01	1431.29	1400.53	1317.98
Rgs10;17496887	231.883	325.139	302.993	364.627	309.995	228.735	246.442	184.469	327.932	323.869	360.152	405.866	384.005	298.472	445.999	459.753	358.191	437.285	285.829	433.55	508.561	559.624	466.149
Rab9b;17544779	134.776	147.126	194.659	197.963	230.7	118.68	152.679	103.825	157.629	180.526	163.223	195.312	226.698	193.769	268.505	314.649	295.109	274.769	186.514	218.067	386.521	381.262	253.587
Cyp2s1;17488057	32.4987	45.4809	43.2602	37.6509	31.4009	24.5898	30.7034	32.39	28.715	42.5758	36.6643	41.737	37.3304	35.5609	45.3486	56.0412	48.7665	57.019	40.1722	42.1954	62.5606	70.6334	52.3917
Psat1;17363204	185.273	194.295	213.036	229.602	234.85	111.692	140.908	131.395	166.277	198.581	176.606	230.878	240.542	247.387	349.216	332.028	267.913	334.985	214.992	203.749	340.922	320.819	306.788
Tst;17318983	136.756	156.057	136.019	218.656	170.016	149.737	164.781	190.001	285.955	352.432	313.605	174.822	180.987	172.847	344.213	253.691	301.068	271.514	244.135	176.032	506.615	458.921	529.419
Lgals1;17312829	146.612	173.959	162.989	262.526	236.051	145.223	182.835	147.052	265.771	413.113	287.458	131.035	146.454	144.831	422.731	200.04	235.337	352.442	237.924	201.624	501.443	562.535	492.639
Folh1;17493145	92.1994	123.835	126.368	118.82	134.146	99.3556	118.046	145.924	183.161	230.397	153.775	171.437	131.28	117.024	251.549	208.797	179.452	231.292	143.161	183.086	288.976	279.856	287.433
Aldh9a1;17219096	352.454	324.185	313.024	353.879	343.799	303.093	390.383	395.805	483.5	431.609	486.318	461.836	413.894	388.732	470.49	473.483	434.693	481.047	471.295	415.849	573.493	541.738	499.37
Hsd17b12;17388573	160.703	188.398	201.87	201.932	194.432	168.458	199.295	221.107	201.062	216.988	190.2	211.092	196.363	160.493	240.206	217.072	224.487	239.332	221.722	203.924	266.234	261.358	271.445
Plce1;17359160	87.0712	112.375	122.407	133.853	189.132	229.387	256.969	257.46	403.614	464.501	406.563	192.703	164.714	192.809	490.684	298.8	263.575	253.719	241.802	233.547	583.384	535.211	469.914
Plscr2;17520326	26.7078	32.2218	37.7003	24.4882	29.7215	38.5204	41.0616	38.2106	62.7237	54.8013	51.9283	37.501	38.106	45.911	73.1043	35.5139	34.597	45.4104	55.7567	49.594	88.3945	81.8166	75.8031
Kcne1l;17545045	47.0329	65.7551	59.1322	88.7959	94.8851	75.1341	126.743	152.789	182.731	197.75	177.056	138.723	108.858	119.6	261.366	152.61	128.464	203.676	140.705	93.0786	252.359	245.337	245.837
Slc38a2;17320928	759.713	816.872	870.863	913.789	1019.72	992.525	1118.31	1136.7	1450.15	1545.36	1395.61	1164.05	1119.05	1214.97	1572.22	1541.22	1322.33	1301.05	1184.47	1282.09	1936.98	1706.55	1648.15
Cyp2d22;17319625	160.515	196.221	206.821	222.695	255.839	252.045	251.041	239.001	372.267	364.285	353.716	251.816	198.407	252.813	344.409	293.143	270.854	310.18	253.133	232.488	417.346	460.118	404.258
Bach1;17326895	99.3644	126.477	120.37	111.045	113.877	109.844	92.768	139.447	140.616	159.159	155.95	130.653	131.151	125.765	166.68	135.054	156.594	138.225	147.228	137.818	187.861	162.094	169.506
Gas6;17507605	446.757	456.505	442.81	461.837	460.662	397.697	485.504	484.431	651.158	610.064	601.9	607.033	436.822	517.452	721.025	606.266	572.621	688.361	522.518	519.764	758.381	699.497	650.979
Bckdhb;17519940	233.271	252.989	291.939	329.689	332.25	258.73	334.195	284.838	443.101	393.97	399.232	372.578	367.474	321.546	436.669	397.162	352.816	462.971	329.661	339.09	539.823	542.658	468.583
Mtmr10;17478864	136.713	194.323	194.529	216.721	206.468	162.572	190.222	172.663	311.191	314.032	301.83	249.429	231.795	211.775	367.3	290.011	261.193	318.399	252.645	227.922	396.861	394.7	443.663
Hadha;17446643	293.849	312.687	298.948	379.786	350.428	364.577	383.632	379.537	386.388	460.674	446.479	382.177	325.943	342.69	480.114	391.554	350.028	427.855	374.556	417.929	460.323	497.682	492.497
Smad9;17397645	61.0122	100.435	76.0639	78.2798	86.7142	99.1395	86.0304	78.5521	180.875	149.126	189.738	113.517	119.297	101.065	175.875	128.538	131.962	174.588	107.599	84.1102	222.348	214.921	223.847
Parp3;17530703	48.8882	39.6366	49.4281	48.56	50.5977	40.4792	42.3878	50.2982	47.2242	56.6811	62.4538	43.0916	43.501	47.7825	62.3747	52.3178	50.9018	55.6922	37.7498	40.5179	69.5914	76.543	73.9717
Capn2;17230611	403.25	544.076	519.122	498.104	559.226	332.831	517.175	501.939	676.453	783.568	660.723	556.412	606.598	559.946	869.658	711.513	606.492	739.88	635.511	543.544	967.554	959.158	931.37
Hsdl2;17414456	161.116	232.503	208.387	247.418	277.257	223.752	304.359	260.263	336.677	423.382	427.069	295.097	193.984	236.762	400.616	291.694	274.242	327.743	247.357	304.298	452.423	419.789	447.469
Atp1b3;17529793	415.345	486.652	494.695	514.15	447.431	432.84	526.719	569.417	665.165	740.941	712.972	631.018	555.259	691.154	745.252	665.227	591.817	728.107	639.007	579.998	852.675	862.742	880.881
Aqp4;17352862	250.032	378.772	354.474	392.838	417.184	509.399	653.205	709.811	848.111	1103.45	958.088	557.198	468.753	448.789	1173.82	724.423	627.228	660.741	607.161	655.24	1229.05	1460.4	1501.55
Samd4;17299288	70.8616	90.5424	88.2062	100.528	91.1303	75.8139	101.905	103.51	111.568	120.471	124.821	113.217	92.1146	100.526	134.976	120.282	114.581	129.966	114.265	111.653	141.739	171.189	146.972
Slc44a1;17414188	564.273	506.397	567.31	623.772	564.909	551.889	588.717	635.75	679.984	831.454	805.102	633.751	565.877	580.122	864.686	724.829	655.372	746.533	639.966	634.254	858.257	912.707	878.754
Tpmt;17292262	77.1221	90.641	106.285	106.782	92.7738	84.667	73.7224	97.2773	143.299	118.368	132.876	109.742	102.999	98.7211	136.814	126.24	123.615	120.008	98.4299	99.875	161.449	183.6	150.397
Abhd3;17352680	499.879	599.369	548.277	626.1	656.387	679.913	800.264	726.841	883.333	926.916	907.005	826.42	758.048	684.864	1214.92	841.455	844.876	974.605	776.109	716.271	1080.31	912.136	1049.71
Arrdc3;17288876	301.745	309.027	332.215	332.26	337.083	352.932	398.516	363.568	475.74	430.296	420.869	441.844	372.491	395.944	542.232	475.852	391.706	467.143	291.588	378.612	572.086	494.513	479.932
Cnn3;17402155	812.965	804.106	917.657	1005.1	1056.57	1018.76	1135.49	1137.9	1158.8	1582.88	1528.1	1063.86	890.042	917.224	1631.16	1122.43	1143.73	1142.75	1095.7	1203.79	1713.63	2090.41	2150.24
Itpkb;17220110	76.8716	89.0711	74.0083	129.983	144.635	182.642	205.03	174.098	399.252	442.982	412.174	191.219	144.273	186.061	538.304	330.645	282.314	473.288	244.278	233.822	754.589	773.072	654.562
Jam2;17326801	294.113	378.833	351.733	400.702	364.072	360.818	483.863	452.959	548.475	651.362	608.415	483.068	415.114	448.911	750.564	542.479	526.916	637.024	460.6	454.533	726.056	768.515	826.669
Pdgfd;17514460	47.7177	42.4491	44.468	55.0813	50.1306	69.3943	70.4209	86.4661	96.7709	115.285	111.46	73.3429	69.7198	56.3824	130.353	79.3599	85.443	112.467	86.403	83.2362	168.954	143.967	153.999
Sdc2;17310872	201.898	306.548	339.997	287.459	275.311	290.305	274.828	293.284	387.284	368.624	423.904	324.256	310.705	373.24	444.58	427.342	369.968	419.804	359.847	357.971	493.663	579.398	497.242
Fnta;17508471	119.408	154.519	154.737	156.66	162.451	121.725	145.082	153.966	232.406	224.508	227.532	170.601	180.269	144.013	192.664	229.653	189.135	200.546	163.683	162.603	284.191	308.856	248.399
Usp53;17409997	69.3381	102.129	95.0623	110.289	120.248	80.6195	124.731	128.982	158.051	181.88	174.5	115.076	99.9836	116.42	195.664	152.121	133.026	132.592	94.9397	105.615	229.521	234.108	238.276
Shd;17338660	356.331	380.986	360.429	391.793	385.679	308.625	455.01	357.319	541.485	530.079	536.16	533.043	453.702	392.969	617.317	575.454	497.374	585.403	406.36	435.186	671.285	696.74	571.352
Pygm;17356874	189.434	217.221	164.714	206.133	225.843	220.499	272.875	299.065	421.158	402.866	402.142	305.499	293.472	264.772	579.134	403.454	371.709	552.306	296.911	324.55	697.41	600.543	596.716
Smad7;17351862	143.284	143.374	140.163	180.903	153.385	121.304	162.457	150.327	179.993	214.101	212.201	184.351	127.981	161.117	243.994	193.51	171.81	171.747	176.749	197.204	259.492	233.811	253.836
As3mt;17360084	97.661	101.759	93.2005	118.458	114.603	104.482	125.123	104.95	130.227	166.322	164.371	125.157	89.3175	106.325	173.118	147.729	131.507	125.868	129.872	130.283	150.678	165.385	156.837
Slc14a1;17355565	184.343	165.336	182.193	216.419	282.708	288.845	368.738	379.347	415.311	466.74	422.734	288.63	343.19	258.973	624.902	371.643	383.394	389.163	349.207	244.306	689.682	628.874	648.205
Slc25a5;17534112	1149.74	1211.81	1190.06	1275.59	1258.51	1233.72	1255.79	1406.17	1659.57	1633.33	1574.36	1406.4	1370.41	1326.12	1714.27	1504.77	1578.11	1589.26	1331.12	1483.74	1901.64	1726.64	1800.07
Ankrd34c;17529640	124.665	150.124	149.67	188.152	193.876	37.5662	48.1696	36.1311	26.3522	48.4096	62.2663	154.723	173.104	164.69	183.132	207.778	203.634	160.628	89.2179	102.288	217.636	198.442	122.893
Snap47;17263401	746.425	787.374	765.578	771.737	977.739	595.407	562.666	585.209	636.011	678.375	576.875	810.751	896.462	743.783	915.527	1037.89	945.494	836.798	816.999	771.769	1002.12	944.962	835.036
17548821	299.792	373.578	382.921	448.451	508.463	86.9276	183.078	148.499	178.876	223.02	214.788	351.335	412.216	300.692	425.983	524.779	541.389	403.695	278.364	310.47	437.538	533.244	401.934
Cbr1;17327255	155.617	176.218	173.735	171.338	187.645	116.609	134.899	113.605	145.364	143.467	161.318	179.849	178.187	152.722	184.243	190.619	202.42	169.518	150.152	161.461	199.808	188.754	182.836
Tmod2;17528863	1440.37	1676.06	1719.22	1571.39	1744.38	876.688	1272.2	1032	1278.51	1350.96	1230.03	1534.52	1548.7	1500.27	1750.33	1956.15	1706.9	1443.18	1145.09	1342.92	1713.88	1665.54	1438.51
Dcc;17355332	186.705	221.79	189.823	247.537	241.581	65.5128	93.349	73.6466	71.1655	95.8531	89.5515	207.445	209.798	221.498	237.273	247.393	295.261	193.642	123.736	128.052	230.636	255.395	175.539
17548871	299.792	373.578	382.921	448.451	508.463	86.9276	183.078	148.499	178.876	223.02	214.788	351.335	412.216	300.692	425.983	524.779	541.389	403.695	278.364	310.47	437.538	533.244	401.934
Slc39a6;17353153	188.308	214.558	231.152	222.761	254.858	130.383	136.603	153.701	163.663	179.958	155.026	218.119	212.526	160.777	218.715	258.466	256.022	197.115	141.232	160.944	216.311	235.649	240.524
Hrasls;17324576	153.451	153.598	129.886	164.484	205.485	65.3094	67.2509	72.8351	72.3895	86.9954	77.2843	146.218	143.757	127.116	181.391	199.661	192.812	140.676	110.623	120.203	177.43	157.558	133.115
BC030500;17501317	101.641	100.22	91.1162	140.559	130.793	52.2375	56.1173	35.5441	46.6855	54.9175	36.4448	84.9745	107.039	81.0469	99.6377	156.652	157.208	89.6621	78.8525	83.1972	139.425	162.658	103.398
Nrp2;17213548	165.936	188.987	232.225	226.57	252.454	82.0997	110.993	91.8093	93.1903	119.727	109.502	128.035	224.647	152.553	256.617	302.82	344.886	183.565	170.524	163.663	215.345	272.257	209.589
Ccdc85a;17261233	264.638	274.741	296.863	346.652	353.738	129.858	145.119	136.223	147.83	189.327	175.202	312.857	361.348	314.546	341.417	403.023	359.711	274.747	197.689	244.205	358.913	366.925	267.105
Pcdh11x;17537356	114.464	132.369	120.234	150.434	120.891	47.1745	58.4373	67.5008	56.909	76.2688	64.5259	104.31	102.089	98.712	151.949	154.997	156.488	109.618	99.8524	112.861	134.121	144.622	126.162
Syt11;17406831	1503.29	1831.39	1617.84	1759.91	1864.29	928.567	1371.54	1228.72	1240.27	1548.94	1222.15	1733.74	1665.47	1784.57	1913.24	2049.05	1939.3	1745.98	1562.8	1659.32	1698.03	1829.9	1662.28
Npas1;17486915	76.5149	89.5898	66.1302	85.5022	76.5239	31.3731	35.2781	36.7359	46.9938	47.9893	46.1045	71.7396	66.9982	60.6058	84.508	87.009	89.1682	75.1496	63.1197	68.2171	61.7818	80.6094	65.3469
Trp53bp1;17390448	383.505	372.468	367.756	361.859	393.793	258.999	274.719	233.649	302.84	294.92	349.129	398.535	390.539	315.104	421.08	430.062	462.476	400.861	347.52	369.752	411.642	416.753	375.777
Rgs17;17238996	240.617	271.703	262.389	309.706	292.466	131.044	172.384	111.119	160.391	165.85	183.74	251.59	258.689	260.195	309.615	346.066	324.834	257.525	213.69	257.75	339.356	380.84	276.409
1700003M07Rik;17419090	24.9149	36.0189	32.9275	48.2033	54.1156	24.109	28.087	23.6025	18.1117	25.4083	33.0507	35.278	42.5626	40.8006	44.7584	54.2589	53.9636	41.5567	31.9496	29.2409	56.9445	57.5018	35.9125
C530008M17Rik;17438389	72.1575	89.5127	87.0446	96.2472	122.711	44.3952	61.6747	43.5363	51.9908	54.6624	68.1314	88.3095	127.116	90.676	98.6767	134.761	128.444	97.3036	78.1498	83.1257	119.909	127.594	99.5064
Clptm1;17487346	1493.68	1659.63	1453.05	1536.98	1545.33	1037.1	1233.04	1144.32	1301.25	1278.91	1250.17	1538.04	1607.3	1533.23	1645.91	1716.23	1773.52	1400.04	1458.11	1557.61	1743.55	1703.37	1605.86
Rerg;17472223	82.7082	92.9347	115.086	122.114	118.258	43.1256	63.1527	49.9497	46.3353	41.6599	35.8694	90.4395	102.558	80.737	119.795	145.826	175.71	113.952	84.3768	111.248	115.064	149.197	94.6796
Mboat7;17485574	211.342	227.736	219.594	247.119	270.084	76.3937	114.292	110.795	148.751	166.251	164.601	238.465	223.668	190.393	270.43	294.509	292.541	201.572	167.585	165.183	278.557	315.315	240.095
BC005764;17242707	65.4784	81.5908	83.6285	74.5035	96.5893	33.1098	57.5138	45.6742	42.5241	49.7977	52.6042	74.0319	87.1767	73.6209	87.7246	101.56	93.714	76.2435	47.921	70.8257	92.4757	80.7073	74.3186
Entpd6;17377478	241.534	278.236	239.974	276.541	328.246	153.031	159.636	144.003	185.086	172.122	197.698	289.356	299.848	236.119	286.823	323.056	309.6	283.132	226.512	230.225	285.82	288.132	256.632
Agpat4;17333222	133.362	129.068	124.784	167.505	151.551	57.5607	58.5683	84.1016	93.542	96.6101	99.897	100.649	111.638	116.281	169.06	179.795	190.9	149.911	111.449	119.922	130.389	169.475	136.664
Adar;17399496	312.195	413.754	359.081	397.539	429.846	177.9	264.905	288.763	301.814	286.469	292.999	373.576	384.021	347.772	371.914	462.882	470.294	411.668	280.589	292.796	412.776	408.18	339.94
Camk1g;17231252	249.293	257.589	259.305	300.243	400.357	105.038	146.225	150.022	189.864	202.628	211.961	270.087	236.991	170.098	240.445	293.245	370.557	308.579	183.858	254.971	343.909	350.846	289.191
Ogfod1;17503910	1144.25	1148.36	1203.47	1267.63	1314.82	498.375	773.667	542.794	795.554	785.633	827.481	1349.4	1385.63	1111.96	1358.86	1618.44	1449.57	1243.53	1086.33	1281.63	1426.4	1666.45	1132.6
Tln2;17528456	217.39	274.501	269.251	290.22	296.402	107.216	165.511	159.52	180.922	180.701	198.102	228.776	262.733	233.79	270.224	280.54	310.759	245.309	205.068	207.181	253.89	260.803	240.995
Slc1a4;17260869	215.324	237.783	241.756	278.07	339.371	98.5135	142.183	105.028	112.63	181.164	128.679	212.664	248.561	182.309	339.176	350.169	345.171	255.492	245.609	225.363	353.762	349.268	307.193
Shroom2;17545459	85.5593	104.543	110.654	124.655	123.299	58.8081	67.6294	69.2562	58.1547	81.1339	63.1662	111.663	119.714	95.1583	144.383	151.579	149.221	119.462	101.458	104.167	146.924	140.771	116.275
Rgma;17479172	132.698	132.773	137.116	180.08	193.523	77.1913	108.377	74.2258	164.977	154.635	166.331	170.048	185.566	178.73	255.897	214.131	210.788	176.916	127.703	116.947	284.953	255.536	227.828
Efr3b;17279764	545.14	525.68	516.953	579.641	595.756	370.122	504.851	453.663	624.507	622.193	603.818	669.289	686.582	638.822	702.833	755.744	730.343	681.054	487.104	587.702	852.733	788.39	795.436
Ntpcr;17506891	63.6026	68.0123	60.666	75.9558	77.0683	53.4573	49.8959	48.9052	65.184	58.3262	65.7701	67.6978	68.7976	73.6283	83.9552	64.8223	73.073	68.4128	66.5752	61.1326	86.5115	85.3219	77.4189
Zfp36l2;17347680	78.4734	97.2915	75.8327	108.726	122.547	49.0555	50.0397	44.3187	94.5475	85.4833	86.6615	111.302	108.738	112.128	188.213	142.369	119.544	144.355	85.4731	75.1371	192.881	205.384	156.126
Gstp1//Gstp1;17361081	229.405	238.011	211.514	257.505	282.964	109.063	130.266	132.875	250.188	223.454	215.976	231.326	275.191	277.765	428.477	300.605	295.135	336.283	158.886	150.442	384.949	378.492	293.12
Rab3il1;17357425	71.7906	70.9932	83.5711	88.3619	112.865	32.7431	61.0578	45.6237	54.6614	75.0178	74.7336	87.1393	82.2304	80.9992	147.93	117.82	126.263	87.1407	62.4558	75.9129	150.49	137.358	132.659
Rhou;17506697	198.749	230.358	238.363	254.417	340.319	111.165	135.082	125.948	284.301	279.474	233.763	260.021	226.351	253.339	443.882	426.663	321.269	281.464	160.728	202.973	480.07	509.529	385.816
Trp53;17251659	93.6092	96.9158	86.836	95.765	103.804	69.7364	78.9632	49.3032	89.0911	95.7541	101.315	105.687	112.177	111.914	130.958	125.41	141.664	116.975	83.7895	92.7475	161.993	143.867	145.654
Kdelr2;17444338	496.669	524.463	457.826	602.105	664.545	364.828	453.619	379.795	617.882	569.38	603.356	570.009	702.432	630.637	843.7	728.586	730.317	694.97	402.869	471.982	811.736	802.939	757.579
Slc25a10;17259383	54.0074	55.4063	52.7236	54.9708	76.453	46.0704	38.2691	43.7832	41.3942	63.2136	52.8133	67.3059	62.5144	58.3135	90.8667	81.9507	75.6291	66.3456	48.2724	53.4622	97.1843	97.4643	84.2923
Psen1;17277084	650.468	728.488	641.227	733.253	804.802	511.128	664.491	504.058	688.757	666.808	668.156	696.08	765.797	738.284	955.391	792.893	871.985	816.37	621.093	667.114	967.788	899.656	989.871
Gpr116;17337770	93.4514	131.012	116.663	136.518	147.297	63.7555	110.718	98.201	137.046	118.096	132.921	129.771	185.593	170.192	216.193	197.297	163.602	154.517	95.1348	106.771	232.222	181.321	165.743
Relt;17493824	68.556	55.0514	61.3323	61.6531	69.8108	33.407	45.8125	51.5019	58.455	63.1319	67.5515	67.6572	70.5983	65.2629	99.1798	100.069	75.2889	76.7046	48.9101	55.4233	105.804	97.2944	87.4679
Scamp2;17517741	120.19	122.66	127.487	138.043	156.054	105.678	90.1131	110.283	142.896	147.937	145.227	127.132	143.231	151.57	198.681	164.738	170.01	153.573	90.1871	98.5409	214.427	196.007	206.348
Fam20c;17443901	62.408	89.4466	93.6316	93.4774	104.104	57.7723	69.85	57.1994	78.3576	79.4627	83.8802	106.663	116.848	102.586	143.978	140.789	142.272	75.3643	65.1792	68.1549	156.704	135.47	127.082
Klf3;17437674	111.62	121.288	104.093	134.756	165.244	75.5827	72.7965	68.2184	119.846	105.13	119.241	140.488	141.719	131.368	175.573	158.644	185.145	130.348	84.3305	99.5536	202.79	178.982	170.639
0610031J06Rik;17399033	250.439	249.385	228.649	293.827	359.809	222.244	202.979	168.481	326.817	322.749	328.91	260.256	344.604	341.712	430.681	381.742	421.012	357.808	282.43	206.565	493.744	464.107	438.629
17209709	69.6663	68.0992	82.7462	81.2052	117.913	30.9161	63.1645	55.7021	80.008	85.8024	90.065	104.188	120.332	103.697	132.613	136.774	97.0852	95.7885	37.1324	45.5487	158.509	138.075	131.675
Cct2;17245171	998.199	1025.93	1026.73	1121.18	1137.78	793.096	828.682	900.472	1073.79	1084.55	1134.72	1010.61	1137.89	1141.11	1337.33	1340.09	1333.32	1054.62	999.095	1009.18	1352.08	1319.04	1414.62
Pold4;17356202	79.6628	106.046	89.4405	106.342	127.177	69.1987	78.3871	59.2956	98.671	102.337	113.038	99.638	100.005	100.659	170.433	115.362	119.991	123.572	79.4975	95.9203	156.219	146.342	137.227
Fibp;17356434	146.08	173.796	156.731	184.306	243.585	118.874	113.59	102.719	235.509	183.302	170.501	188.496	196.739	220.956	315.359	313.095	342.078	252.184	157.36	147.925	353.922	336.978	302.926
Grip2;17469059	37.607	44.9575	50.1465	51.9878	58.0011	28.5027	29.8155	33.7562	40.7532	37.5876	34.8942	61.4727	60.8707	53.1966	73.0065	73.1114	74.8699	54.3526	45.9715	29.8262	81.307	88.757	66.2359
Sesn2;17430861	39.4712	42.8389	33.2258	53.4377	48.5118	20.518	24.2057	28.3767	45.7395	41.8288	45.5974	37.5142	58.6406	51.8605	77.2239	48.812	50.5657	49.4234	30.3343	36.5938	72.1939	53.0321	53.9672
Vps28;17318603	1140.42	1268.61	1216.45	1230.57	1393.16	1137.66	1113.22	1049.75	1277.84	1209.85	1297.34	1355.47	1384.06	1206.43	1613.2	1505.86	1596.27	1382.64	1184.59	1257.51	1649.19	1671.87	1628.36
Fbxo7;17236155	131.882	144.951	164.83	185.15	187.517	99.5089	137.598	123.352	166.764	161.81	166.37	172.136	161.129	178.134	237.722	206.77	190.041	189.93	158.41	127.942	221.283	209.495	194.395
Dguok;17468172	117.089	162.871	157.426	172.778	194.72	178.132	158.805	175.042	304.396	264.882	284.812	172.38	162.742	169.449	186.52	179.589	210.211	181.855	143.208	167.332	205.511	220.945	240.154
Foxred2;17318895	64.7961	72.2443	69.2131	73.3025	93.0532	90.7486	93.7296	104.616	153.326	132.57	152.228	78.0996	79.5918	56.5674	125.243	103.24	96.8112	84.011	78.5061	61.9595	105.48	106.283	108.254
Tubgcp6//Tubgcp6;17314074	155.682	159.369	158.496	174.545	196.014	154.648	188.942	219.132	265.145	247.118	250.524	170.924	160.658	148.423	215.273	198.5	184.178	185.614	151.165	119.57	206.724	199.105	195.328
Nr2c1;17236662	107.405	120.145	109.996	139.398	145.142	133.165	139.812	145.865	218.843	183.206	206.699	133.774	114.655	110.49	164.006	147.967	135.809	146.163	97.7002	114.702	142.274	142.597	168.089
Pdk2;17268120	487.351	463.906	428.111	537.362	640.305	689.641	584.747	714.235	922.922	810.011	830.991	577.539	573.614	541.362	658.901	619.499	669.852	646.581	542.276	374.709	784.59	636.862	794.704
Atg4d;17515132	98.222	94.7558	80.3394	103.994	101.795	81.3726	106.697	101.583	149.328	113.421	144.181	80.2014	101.54	102.586	126.369	112.953	108.946	114.09	80.7301	70.0687	113.166	108.05	137.97
Eml3;17357314	63.8055	74.9731	65.4034	76.5226	94.7126	101.978	117.533	122.049	198.074	179.04	168.214	99.8241	108.108	90.5661	139.618	128.286	102.262	112.378	79.9525	75.9597	153.139	127.127	160.263
Mtss1l;17505623	531.178	537.125	408.463	625.696	571.85	539.682	585.041	596.188	986.739	769.203	965.938	559.392	535.402	488.872	711.876	593.048	691.138	649.424	506.401	443.988	730.468	703.697	766.738
Scaf11;17320887	205.199	227.377	208.971	254.974	278.834	210.19	261.067	292.271	390.876	344.73	366.102	233.23	238.967	222.503	304.026	289.98	250.179	257.636	214.618	182.439	318.974	291.574	333.394
Sri;17434497	529.378	637.166	609.369	663.499	715.75	620.78	752.179	699.198	960.165	956.167	901.369	653.711	634.616	569.551	785.619	721.315	674.801	802.705	676.025	619.052	753.028	823.039	892.059
Dym;17351842	507.381	484.103	474.685	557.778	508.932	608.857	635.999	614.566	896.217	712.701	783.95	480.451	470.455	426.149	639.459	567.206	558.465	541.248	449.873	408.947	623.105	601.389	790.238
Clcc1;17401768	88.4787	87.5332	70.3789	88.8511	86.9458	80.9865	85.9462	94.4194	118.571	103.13	120.354	89.4704	79.9071	83.0104	95.1763	89.646	84.6967	87.0231	71.8562	74.3865	94.4353	104.911	112.154
Inpp5e;17382993	116.875	132.289	122.856	150.327	162.8	158.422	172.125	182.585	280.113	226.757	273.147	145.199	143.614	123.748	201.38	192.317	161.824	185.182	140.772	124.861	208.288	206.139	231.607
Ccndbp1;17375185	195.814	246.15	264.523	290.325	281.995	350.926	349.09	364.005	467.539	378.891	426.636	256.708	299.677	245.837	347.307	335.323	349.52	326.146	353.436	216.81	353.844	400.128	376.292
Fam53b;17497113	49.1028	65.9357	62.4971	67.9149	69.7959	75.0308	72.1899	70.6864	92.9143	88.3452	95.2368	65.3957	75.2387	65.3173	75.6737	69.7146	64.9748	69.4278	56.7609	55.2645	83.8165	76.7471	79.0217
Ccdc85c;17283897	179.053	263.715	207.052	266.228	316.679	274.72	284.581	265.034	512.979	416.048	455.174	220.704	233.778	189.457	325.969	268.421	332.546	329.791	181.63	206.241	371.503	337.592	379.154
Arap1;17480829	42.7159	48.9634	46.277	50.8246	65.6338	64.5656	56.6485	54.0029	92.4345	88.7636	100.423	40.7504	44.1324	49.0811	75.5375	52.2598	52.6872	63.4106	57.565	51.0059	76.2583	70.3878	85.4836
Zfp598;17334365	78.9022	83.5429	77.1882	97.9583	95.996	94.1136	95.3245	98.9937	161.412	128.196	133.893	101.15	99.4936	92.1553	103.658	107.987	88.2868	103.892	82.1981	89.9911	131.017	115.791	128.117
Med12;17536669	160.33	169.082	133.926	183.624	205.603	159.654	190.453	233.019	314.266	250.819	296.575	125.028	178.198	164.05	225.283	198.87	182.601	215.578	166.049	125.317	240.832	218.589	270.771
Rnaseh2c;17356482	38.5513	58.5881	35.1913	57.1827	58.1564	50.4194	53.7538	53.2949	100.982	78.2975	96.0007	55.9537	48.0866	55.9204	72.2608	57.9622	55.4002	49.7434	29.6358	40.7251	60.1352	65.6881	69.8606
Dtymk;17225785	152.145	206.482	189.144	195.26	181.702	196.497	216.983	203.201	290.818	259.666	260.172	205.853	208.167	179.268	214.755	218.522	196.428	209.4	166.167	171.505	226.779	208.548	247.346
Npepl1;17380291	73.1517	87.5988	77.964	95.8825	113.507	112.088	126.372	129.179	177.663	140.77	169.08	87.386	95.5351	91.1961	118.752	112.093	94.3316	113.244	112.5	71.1925	121.842	121.563	148.091
Radil;17454664	52.1442	67.0215	49.2564	70.9828	75.6268	67.8012	76.8815	78.1439	117.169	90.5706	114.088	70.472	70.16	67.5881	96.2666	76.4236	71.4385	80.7391	58.993	62.5266	79.8698	92.1305	95.3133
Whrn;17426306	112.209	112.556	107.877	134.717	125.779	132.821	138.578	135.989	250.787	205.106	219.43	116.531	108.242	96.472	147.475	120.274	105.824	145.779	110.688	113.82	181.059	134.449	163.261
Ddx24;17283536	398.994	489.078	400.978	485.521	543.629	326.134	349.396	341.583	510.56	463.439	439.455	466.956	525.263	413.614	624.215	523.046	620.776	569.291	378.697	397.526	664.475	580.482	553.5
D14Ertd449e;17304177	81.6836	80.8074	71.4829	113.667	119.351	58.9836	54.7193	58.3028	100.222	86.3122	97.9137	80.6464	87.1715	95.0744	135.183	121.631	134.219	155.848	89.28	73.4261	178.133	154.807	148.669
Uprt;17537003	145.229	152.578	128.413	261.788	261.475	106.969	106.721	148.457	177.855	179.938	245.651	196.6	217.614	196.875	327.463	343.556	401.538	373.719	137.04	151.967	458.892	424.764	364.878
Clic5;17337852	68.004	68.702	60.8696	83.3901	81.009	56.847	64.1255	46.5788	77.2698	66.7084	66.4679	69.6691	70.9875	76.7574	103.346	90.5975	79.903	97.2559	69.1589	66.1506	111.301	97.8525	77.6219
Capzb;17420582	700.667	703.134	717.158	698.806	729.785	426.434	493.73	488.015	738.815	681.777	709.783	687.795	739.085	746.026	846.387	712.466	732.86	791.436	674.251	597.137	981.487	862.765	923.947
Ypel5;17339549	352.393	474.048	475.136	472.671	547.725	348.067	420.933	330.203	483.445	495.949	476.786	440.893	458.843	396.406	620.023	555.541	624.248	547.482	392.061	418.554	678.673	569.253	525.883
Vps33b;17479548	183.528	228.639	194.544	236.607	295.376	188.976	172.881	199.217	273.97	231.663	275.393	251.977	249.098	232.306	324.157	290.76	329.082	367.57	216.12	245.339	416.029	375.685	330.002
Dpagt1;17516546	137.839	137.611	121.875	150.409	172.815	112.003	99.2626	108.605	167.126	136.997	147.201	162.416	164.112	147.906	205.874	196.982	185.921	208.277	154.807	140.536	252.574	230.587	239.176
Mrps2//Mrps2;17368666	95.5863	83.1708	80.5799	89.6938	112.203	66.0884	72.1821	55.1306	93.2862	88.1036	94.9012	87.0725	94.4946	95.3106	105.52	107.324	115.956	107.014	89.0472	81.6931	126.693	113.916	113.314
D14Ertd449e;17304193	90.7314	95.0617	81.3674	106.862	122.151	64.6594	65.3256	73.39	112.106	84.6755	96.0194	91.2404	94.2097	97.6436	134.38	128.653	136.766	166.519	92.6645	78.4557	166.344	146.445	138.777
Tmem104;17258140	139.147	162.137	142.759	175.178	203.202	108.781	137.346	132.346	195.81	179.989	176.009	159.602	223.264	180.306	270.818	219.901	256.437	261.921	160.025	112.755	354.856	289.548	261.134
Snx3;17232929	756.393	857.592	681.151	919.922	901.25	519.159	537.57	392.648	865.428	694.161	765.508	923.23	826.736	919.705	959.61	911.882	1000.44	1044.82	728.04	681.008	1377.74	1139.24	1165.78
2610027L16Rik//2610027L16Rik;17306867	70.8854	69.7333	59.0036	87.3447	89.1001	53.8524	44.6513	49.1009	93.0472	72.4338	70.5442	72.1818	72.336	71.4556	100.573	100.38	112.18	99.1383	87.9406	70.7477	137.333	115.505	126.473
Pigq;17342509	599.344	520.216	552.208	573.736	574.945	427.119	446.318	422.949	629.577	541.006	531.283	541.683	553.882	593.985	670.254	676.596	656.565	662.618	512.08	530.883	739.35	686.316	714.922
17249922	240.93	293.007	238.379	278.396	290.773	219.26	172.213	155.916	260.565	258.46	221.966	271.379	253.893	230.775	334.889	306.365	340.945	314.797	236.668	200.163	417.562	342.167	284.769
Pigt;17379439	853.798	796.81	755.028	863.306	922.68	636.866	595.889	569.906	905.788	845.825	869.029	853.902	919.608	861.71	1145.1	997.093	1096	1056.33	840.591	790.173	1436.38	1185.14	1227.78
Mrps15;17418507	380.884	433.118	408.265	427.595	463.919	345.706	299.769	314.157	430.895	401.229	387.813	456.162	442.953	430.648	490.627	526.897	544.798	494.79	341.483	383.049	615.153	561.973	471.195
Ehd3;17339574	565.914	595.222	613.054	875.062	912.968	381.691	380.853	340.405	732.068	713.385	707.784	794.713	719.731	697.835	1078.43	952.066	1062.33	1080.92	575.19	573.009	1266.81	1031.94	1020.09
Setd8;17442507	392.768	427.891	400.793	530.923	513.73	367.17	296.027	276.524	455.223	452.736	490.192	456.328	466.723	496.111	521.873	492.008	595.653	549.825	440.461	445.146	658.459	670.067	651.257
Rnf5;17343873	488.296	486.827	485.562	550.066	596.26	317.097	272.77	235.281	520.596	458.119	412.156	498.821	555.334	506.957	662.31	722.467	725.727	672.271	419.332	309.962	784.03	833.59	809.748
D14Ertd449e;17304162	82.7585	83.7765	74.4261	111.001	121.88	59.1789	50.7861	66.4298	102.744	78.6803	93.2755	76.9294	83.5618	87.4454	135.074	124.16	133.7	160.899	79.1051	73.2598	163.781	147.249	152.467
Idnk;17287869	245.295	214.988	179.956	247.525	310.584	152.113	142.257	160.662	252.24	267.203	265.83	249.201	282.409	284.557	432.172	356.839	368.412	386.009	234.045	223.558	515.037	431.634	409.395
Group 6
Name	NBH Cortex (iii)	NBH Cortex (ii)	NBH Cortex (i)	GSS Cortex (i)	GSS Cortex (iii) r2	NBH Cerebellum (iii)	NBH Cerebellum (ii)	NBH Cerebellum (i)	GSS Cerebellum (iii)	GSS Cerebellum (ii)	GSS Cerebellum (i)	NBH Thalamus (iii)	NBH Thalamus (ii)	NBH Thalamus (i)	GSS Thalamus (iii)	GSS Thalamus (iii) r2	GSS Thalamus (i) r2	NBH Brain Stem (iii)	NBH Brain Stem (ii)	NBH Brain Stem (i)	GSS Brain Stem (iii)	GSS Brain Stem (ii)	GSS Brain Stem (i)
Wdr7	1043.23	1129.52	1072.15	1117.99	1138.74	566.975	676.002	716.09	726.42	762.23	737.324	956.875	988.077	839.165	1023.23	1079.64	1174	1130.05	837.674	979.149	1105.9	1127.73	1075.51
Lrp1b	259.927	326.183	338.011	315.1	290.483	104.71	195.949	176.333	122.366	167.815	155.26	241.927	249.109	234.535	265.171	294.709	307.291	243.668	222.516	249.938	263.763	286.043	265.315
Erbb4	828.953	959.296	972.372	999.601	938.425	330.722	425.327	338.946	387.045	446.494	460.498	749.153	791.024	647.349	797.371	825.973	923.971	742.801	633.771	767.312	821.557	904.069	795.372
Ncam2	783.102	976.884	979.344	972.622	901.413	270.224	434.074	413.611	370.262	479.778	457.638	771.021	686.725	568.366	823.466	823.953	845.525	676.747	587.275	736.169	805.013	890.026	688.212
Fxyd6	448.358	473.586	488.682	502	472.575	123.42	200.19	166.176	140.031	178.596	202.45	394.699	419.741	275.808	470.202	381.839	502.744	308.278	306.184	339.192	335.618	459.384	336.519
Doc2a	102.874	202.107	185.451	175.739	199.945	31.3174	40.6328	41.5617	31.3643	47.1452	50.7117	124.016	117.625	76.0257	128.688	132.744	131.098	117.949	85.1231	126.515	120.363	145.261	106.315
Cdh6	269.315	328.125	342.536	349.674	317.45	61.0561	81.2047	54.9275	53.6947	93.4124	81.2944	219.995	222.634	235.277	236.495	229.51	247.02	195.941	115.631	178.947	281.111	253.767	204.623
Pcdh7	514.943	590.535	568.385	494.117	466.258	165.244	252.732	155.201	138.541	203.015	189.874	386.839	380.285	324.142	413.212	443.657	411.819	465.802	312.831	389.184	495.331	487.367	394.311
Rasgrf2	357.207	421.192	369.411	404.567	409.264	33.9844	84.6848	46.1904	31.4469	77.4643	78.0848	236.77	267.835	147.902	283.458	317.702	321.294	198.217	167.771	187.056	300.909	342.652	185.329
Sh3gl3	206.091	276.628	303.447	300.259	304.334	63.0717	76.1371	54.9509	82.8096	123.913	102.009	256.072	203.46	213.742	241.086	272.848	292.246	221.082	175.908	179.096	253.32	346.252	215.908
Usp11	744.263	778.26	785.836	819.752	658.889	232.308	378.907	299.984	381.854	405.551	426.296	647.928	707.631	591.443	713.971	682.767	786.9	514.9	510.672	631.001	719.5	769.751	632.792
Pak3	225.952	291.38	267.04	296.999	305.944	58.3177	133.073	97.6626	75.2039	104.997	114.71	222.095	233.546	228.169	253.087	259.696	290.882	209.603	206.568	275.158	259.216	289.515	199.031
Aff3	272.174	295.891	274.65	325.004	314.31	114.774	135.078	93.3607	145.789	150.261	176.831	249.56	264.02	218.475	266.962	251.489	290.898	278.767	162.824	237.88	310.038	309.883	280.091
Cdh10	477.453	552.718	623.967	591.197	496.289	220.118	311.155	320.639	207.313	320.037	245.966	423.462	440.134	364.801	543.946	452.5	478.515	411.15	424.165	444.758	484.483	581.31	452.179
Lingo2	270.138	336.083	342.388	290.296	317.914	93.1341	144.411	71.742	73.8765	90.9687	97.4761	239.462	253.735	211.386	237.625	240.411	277.955	208.493	189.416	171.905	230.26	256.179	212.953
Cntnap5a	267.363	322.931	380.683	314.475	337.677	90.4597	138.799	102.237	71.9181	128.592	130.035	232.485	254.17	182.806	268.043	256.335	232.034	232.321	166.896	223.977	289.018	256.724	217.171
Mtap2	2132.44	2360.72	2349.14	2104.18	2219.38	1189.39	1579.49	1376.42	1349.71	1478.98	1509.63	2009.65	1951.33	1600.08	1882.53	1919.29	2110.16	2083.84	1835.17	1895.1	2024.43	2170.29	1873.82
Vstm2a	787.786	861.289	949.605	942.658	928.612	234.957	462.374	282.271	261.531	373.006	332.097	787.716	811.534	688.547	810.797	710.611	807.725	820.51	681.416	837.238	807.538	901.544	678.553
Ar	238.963	299.643	288.542	326.646	354.28	110.685	159.282	116.509	160.331	165.597	190.381	216.71	241.518	207.938	259.851	272.158	293.36	272.989	161.153	220.452	264.932	297.489	253.63
Mtch1	1112.24	1181.37	1189.42	1250.7	1255.51	387.223	621.441	541.071	664.303	746.724	724.058	994.813	922.121	879.658	1134.38	1073.9	1224.5	882.089	900.689	937.387	962.672	1071.03	911.22
Elfn1	134.274	155.064	128.518	174.274	153.076	38.6002	51.6155	48.6659	43.4469	54.4473	61.8006	124.173	125.63	92.2817	112.624	124.134	186.529	103.844	78.949	103.888	125.872	150.258	124.949
