# Supplementary material for: Distribution of Misfolded Prion Protein Seeding Activity Alone Does Not Predict Regions of Neurodegeneration
Source: PLoS Biol. 2016 Nov 23;14(11):e1002579. doi: 10.1371/journal.pbio.1002579 (PMC5120774; doi:10.1371/journal.pbio.1002579)
Supplement: S6 Data — (XLSX) [file pbio.1002579.s007.xlsx]

## Sheet: Figure 7a
Figure 7a	NBH Cortex (iii)	NBH Cortex (ii)	NBH Cortex (i)	GSS Cortex (i)	GSS Cortex (iii) r2		NBH average	GSS average	Mann-Whitney		NBH Cerebellum (iii)	NBH Cerebellum (ii)	NBH Cerebellum (i)	GSS Cerebellum (iii)	GSS Cerebellum (ii)	GSS Cerebellum (i)		NBH Average	GSS Average	Mann-Whitney		NBH Thalamus (iii)	NBH Thalamus (ii)	NBH Thalamus (i)	GSS Thalamus (iii) r2	GSS Thalamus (ii) r2	GSS Thalamus (i) r2		NBH Average	GSS Average	Mann-Whitney		NBH Brain Stem (iii)	NBH Brain Stem (ii)	NBH Brain Stem (i)	GSS Brain Stem (iii)	GSS Brain Stem (ii)	GSS Brain Stem (i)		NBH Average	GSS Average	Mann-Whitney
Apobec3;17313050	34.683	40.3396	33.7727	40.1856	38.8507		36.2651	39.5181	0.25099		46.6582	31.7664	29.633	45.0656	49.232	43.6297		36.0192	45.9758	0.197073		33.4041	56.5838	50.0677	73.3022	51.9333	51.1907		46.6852	58.8087	0.292643		50.8904	46.7964	40.7861	65.9074	77.8595	63.9958		46.1576	69.2542	0.015448
C4b;17343918	69.4517	75.7689	54.9836	78.5566	149.118		66.7347	113.837	0.404355		51.2929	36.3399	46.1434	100.428	201.021	78.704		44.592	126.718	0.159415		109.006	80.5898	122.623	494.581	204.478	142.948		104.073	280.669	0.243886		112.764	57.631	59.1566	345.641	426.075	339.546		76.5172	370.421	0.00176463
H2-Ab1;17336494	19.4953	35.5568	27.1258	30.3221	41.995		27.3926	36.1586	0.350347		41.5843	36.6306	34.076	47.7679	73.2501	54.9706		37.4303	58.6628	0.0975484		51.4407	41.4128	40.3453	157.864	56.3323	73.9717		44.3996	96.056	0.239842		49.6945	48.02	39.0085	123.663	119.66	122.992		45.5743	122.105	0.000594057
C1qa;17431619	76.8563	118.752	83.6634	99.3161	140.769		93.0906	120.043	0.396001		54.6629	61.1871	53.3202	102.501	215.838	111.568		56.3901	143.302	0.13875		86.6235	91.2929	98.0692	483.309	182.475	137.11		91.9952	267.631	0.247232		86.7123	72.7347	82.0018	306.206	501.677	277.203		80.4829	361.695	0.0570089
C3;17346528	40.4424	45.1629	44.2992	50.5969	61.3028		43.3015	55.9499	0.23638		57.4192	61.3243	50.0503	92.3614	226.882	127.84		56.2646	149.028	0.146788		69.7405	54.1801	54.8781	301.075	93.3287	72.1135		59.5996	155.506	0.319416		139.282	97.5087	102.847	226.131	445.238	370.004		113.212	347.124	0.062567
17306860	1750.56	1770.39	1970	1920.31	2295.99		1830.32	2108.15	0.358301		1768.21	1623.33	1204.03	1819.66	3023.22	1825.1		1531.86	2222.66	0.220285		1857.66	1926.95	2378.51	3863.17	3215.15	2988.88		2054.37	3355.73	0.0195447		2974.46	1869.85	2126.51	3849.89	4576.57	3951.65		2323.61	4126.03	0.0147636
Laptm5;17419287	51.2866	51.6556	38.0753	55.4448	70.5576		47.0058	63.0012	0.230397		30.987	26.9503	15.3462	35.8004	67.0365	41.165		24.4278	48.0006	0.118564		55.0485	47.7583	60.2821	148.625	77.1927	83.8494		54.363	103.222	0.162179		76.3442	42.3506	43.5874	105.316	151.551	109.122		54.094	121.996	0.0244819
Lrrk1;17491898	34.7465	37.4164	37.8626	40.1597	49.2593		36.6752	44.7095	0.31812		39.9675	40.0546	26.6829	47.7504	44.6455	48.6766		35.5683	47.0242	0.114467		40.3635	38.1845	43.8774	54.5502	50.4954	38.5984		40.8085	47.8813	0.274783		44.7603	41.6909	38.9645	51.8878	64.9519	64.3429		41.8052	60.3942	0.0349641
Abi3;17268227	67.8541	68.5115	58.3636	82.4145	78.7441		64.9098	80.5793	0.0271052		48.0986	45.5238	43.3746	58.9955	72.3809	65.1398		45.6657	65.5054	0.0255341		82.7153	60.1097	71.6674	111.444	75.4587	85.1242		71.4975	90.6756	0.216663		61.1534	64.2271	52.9765	114.197	130.088	117.702		59.4523	120.662	0.000845476
Ctss;17400375	105.006	165.002	141.504	146.185	225.89		137.171	186.037	0.418275		102.344	79.7932	80.7368	119.052	293.486	156.176		87.6246	189.571	0.19257		146.174	127.524	128.664	569.415	271.11	238.469		134.121	359.665	0.165067		169.473	124.994	124.172	375.815	569.239	439.113		139.547	461.389	0.0238158
1700084C01Rik;17219148	63.1981	86.8271	78.3588	92.8133	117.022		76.128	104.918	0.199497		76.1121	84.2914	83.3676	114.693	138.579	142.548		81.2571	131.94	0.0210385		93.424	118.163	94.7213	197.918	121.742	136.709		102.103	152.123	0.154795		98.6517	78.1047	87.9989	187.014	243.372	216.354		88.2517	215.58	0.0091411
Cd109;17519738	33.8603	33.8053	32.7577	44.8061	53.3003		33.4744	49.0532	0.167243		41.8043	29.71	38.5909	35.387	66.2127	43.2492		36.7017	48.283	0.339333		45.7442	41.6104	35.9172	113.316	59.8762	41.2708		41.0906	71.4878	0.2937		40.0326	39.0599	45.2676	61.9693	147.084	92.4265		41.4534	100.493	0.140342
Cybrd1;17371708	43.2454	58.4543	49.417	68.4688	65.2102		50.3722	66.8395	0.052746		45.2358	33.6855	48.4085	50.4284	87.2519	62.7669		42.4432	66.8157	0.140195		51.4263	62.7251	65.9361	116.595	88.8411	97.7691		60.0291	101.068	0.0205335		67.2991	72.9931	56.2272	123.319	172.929	163.645		65.5065	153.298	0.0205571
Crip1;17279509	116.333	156.526	125.884	146.836	175.739		132.914	161.288	0.25436		88.9712	123.047	129.168	184.012	226.083	211.082		113.729	207.059	0.00601454		185.06	141.551	176.763	412.899	242.43	237.239		167.791	297.523	0.147543		173.395	196.884	151.304	373.663	444.541	338.305		173.861	385.503	0.0113674
Snap23;17375083	128.808	145.177	153.081	149.504	156.942		142.355	153.223	0.275579		161.473	170.136	131.634	168.432	155.499	175.251		154.414	166.394	0.426864		120.442	160.009	173.915	203.403	186.994	164.547		151.455	184.981	0.170161		185.284	138.33	163.071	243.165	235.482	234.926		162.229	237.858	0.0269602
Il10ra;17526492	39.9377	39.6695	30.9894	40.336	43.3572		36.8655	41.8466	0.234927		26.1524	21.5194	21.4531	28.2768	28.9619	28.4019		23.0416	28.5468	0.0688746		30.7044	30.2843	30.378	59.2135	41.0714	34.4194		30.4556	44.9014	0.190488		40.6605	38.2585	30.1615	63.8868	70.1197	61.2875		36.3602	65.098	0.00252557
Myo1e;17519022	89.1058	81.1956	92.0076	93.8629	95.0413		87.4363	94.4521	0.158309		57.4559	56.695	61.1524	90.3369	103.079	89.0024		58.4344	94.1394	0.0101739		83.4631	71.5759	88.15	163.323	97.5434	90.2773		81.063	117.048	0.258977		105.858	87.7395	73.5705	149.035	151.398	172.335		89.056	157.59	0.00529708
Fn1;17224071	182.408	210.482	150.597	256.005	305.013		181.162	280.509	0.0804856		171.578	191.714	169.734	339.829	402.906	313.305		177.676	352.013	0.017179		251.272	292.207	338.306	609.891	321.345	296.762		293.928	409.332	0.3702		362.166	264.078	255.086	670.843	800.044	691.111		293.777	720.666	0.00140423
Irf8;17506279	44.3961	55.8733	62.9983	56.7108	63.9658		54.4226	60.3383	0.431336		53.9238	33.0926	30.5083	41.0947	74.3734	55.2481		39.1749	56.9054	0.223144		35.6877	38.6541	38.4295	144.473	75.0726	71.8619		37.5905	97.1359	0.128218		48.1227	52.2497	49.0506	98.3366	140.771	112.128		49.8077	117.078	0.0317423
Pdlim4;17262798	60.412	59.3498	52.377	74.9223	71.9489		57.3796	73.4356	0.0127093		34.3207	37.3212	39.6463	64.018	69.6874	60.6906		37.0961	64.7987	0.00207306		51.0372	70.1156	71.0921	108.496	77.5067	65.9921		64.0816	83.9981	0.257541		64.7639	55.7137	47.74	89.2406	110.433	107.961		56.0725	102.545	0.00642209
Clec7a;17471541	36.2311	37.0025	27.3168	29.6358	40.5771		33.5168	35.1065	0.828251		55.4067	43.1113	54.9706	48.6217	127.378	61.4559		51.1629	79.1518	0.369905		45.0831	33.3462	38.0649	149.686	68.3522	72.1448		38.8314	96.7277	0.158498		46.9133	44.6033	39.0569	148.078	237.431	190.001		43.5245	191.837	0.0281409
Rnaset2b;17332956	648.809	664.544	706.135	700.4	838.154		673.162	769.277	0.385996		588.022	640.484	510.005	739.014	848.683	763.39		579.504	783.696	0.0160095		816.53	842.632	783.084	1462.83	923.762	948.846		814.082	1111.81	0.231334		723.284	739.014	657.663	1223.93	1202.37	1094.62		706.654	1173.64	0.00135126
Arpc1b//Arpc1b;17548850	107.517	110.762	115.888	141.777	161.486		111.389	151.631	0.135717		125.286	133.359	189.902	126.799	173.039	150.842		149.516	150.227	0.978289		136.955	109.435	120.193	392.778	220.676	188.437		122.194	267.297	0.147355		194.038	129.577	205.839	336.424	447.777	385.211		176.484	389.804	0.00754317
Sema3d;17434742	64.6114	66.5004	64.1279	65.4061	82.7824		65.0799	74.0943	0.487496		52.379	93.476	74.2426	56.7927	89.7978	82.929		73.3659	76.5065	0.850117		81.8741	60.1867	78.6828	130.232	96.9253	81.2768		73.5812	102.811	0.169312		89.2115	75.0991	78.4853	102.9	142.929	110.131		80.932	118.653	0.0792099
Dock1;17484167	119.801	158.054	139.933	160.691	183.223		139.263	171.957	0.142638		114.858	120.426	98.3512	152.19	179.358	190.486		111.212	174.011	0.0148941		169.893	173.452	173.683	263.059	220.499	217.107		172.343	233.555	0.0527726		186.747	131.731	162.653	241.971	280.307	245.016		160.377	255.765	0.0104983
Npc2;17282563	185.513	190.825	190.808	215.398	243.133		189.049	229.266	0.206576		174.09	200.44	184.478	250.516	282.784	250.532		186.336	261.277	0.00641983		268.303	255.894	265.668	513.177	325.652	346.631		263.288	395.153	0.155752		353.444	315.206	268.059	494.462	528.894	496.812		312.236	506.723	0.00715341
Igf1;17236288	82.1736	75.3877	86.2106	79.3278	70.1681		81.2573	74.748	0.364823		79.4082	72.4292	60.0586	72.5778	115.756	72.378		70.632	86.9039	0.381322		103.562	114.781	123.098	169.581	114.558	105.707		113.814	129.949	0.508597		81.2822	97.4182	91.3752	142.21	186.601	166.177		90.0252	164.996	0.0183564
Plek;17260761	92.0531	110.515	100.7	104.092	118.476		101.089	111.284	0.368651		144.782	116.07	131.978	125.337	184.166	132.971		130.943	147.491	0.478051		96.364	87.5372	91.4788	274.537	169.495	131.811		91.7933	191.948	0.143151		119.441	120.77	112.348	216.311	251.891	214.122		117.52	227.441	0.00965862
Gpnmb;17458439	82.6371	82.5153	84.5774	90.2005	105.365		83.2433	97.7826	0.304086		79.3959	70.6944	82.4097	143.685	551.677	208.44		77.5	301.267	0.219082		93.8268	79.4735	99.704	527.157	132.412	165.742		91.0014	275.104	0.282401		95.7359	94.2129	107.997	455.656	1127.05	739.634		99.3154	774.114	0.0739602
Plau;17297537	52.1067	44.7111	43.1516	47.8699	57.5239		46.6565	52.6969	0.409241		44.7207	31.6659	27.0694	38.5983	66.2566	40.9428		34.4854	48.5992	0.257702		23.3432	61.8785	46.2653	129.302	56.9243	63.7045		43.829	83.3101	0.224695		55.4686	38.7796	41.8558	77.8101	129.457	93.7332		45.368	100.334	0.0571181
Apobec1;17470580	38.8295	39.6548	38.3628	36.5751	35.9427		38.949	36.2589	0.0129571		34.0239	37.2472	34.2652	50.0917	88.8993	53.0955		35.1787	64.0288	0.145772		42.4832	35.5367	38.0446	115.684	61.7023	55.6646		38.6881	77.6836	0.176344		38.9926	50.7501	40.9963	110.93	163.307	124.452		43.5796	132.896	0.0246495
17306863	884.826	526.542	706.47	626.528	635.122		705.946	630.825	0.543235		472.432	487.009	336.235	611.701	892.641	531.001		431.892	678.448	0.14001		975.978	910.105	931.547	1517.31	954.927	811.505		939.21	1094.58	0.546029		870.954	606.774	686.614	1871.7	2159.93	2083.24		721.447	2038.29	0.000366032
Lyz2;17245223	46.9115	40.7285	56.1365	55.9908	85.3577		47.9255	70.6743	0.348994		64.7556	91.8753	87.3198	117.114	412.718	138.806		81.3169	222.879	0.274631		106.455	58.6531	43.4988	451.335	112.942	96.7512		69.5358	220.343	0.321176		93.1866	92.8379	52.8148	312.742	611.607	432.475		79.6131	452.275	0.0473037
Csf1;17409075	72.5225	77.5063	63.5828	94.9079	84.8599		71.2039	89.8839	0.0884577		47.1366	57.4949	54.0037	98.7968	108.528	88.9335		52.8784	98.7528	0.00524444		74.5359	77.5123	68.7108	174.592	123.431	118.767		73.5863	138.93	0.0645868		131.137	83.8545	61.15	186.644	224.981	175.928		92.0471	195.851	0.0182125
C1qb;17431607	200.222	246.82	235.971	296.754	432.974		227.671	364.864	0.283019		78.5572	96.5814	91.1342	250.008	614.169	287.871		88.7576	384.016	0.124838		220.435	216.549	220.569	1022	403.028	455.423		219.184	626.816	0.175958		243.09	157.376	135.748	895.531	1298.43	891.099		178.738	1028.35	0.0195654
Tns3;17260487	70.8445	108.188	98.8177	111.037	126.381		92.6166	118.709	0.150731		87.7629	96.7526	82.8288	115.454	124.986	118.249		89.1147	119.563	0.00517176		103.313	116.575	128.674	210.464	147.811	138.623		116.187	165.633	0.150189		135.253	116.845	113.508	149.893	207.415	168.06		121.868	175.123	0.0728506
Tlr13;17537081	28.4155	50.3844	36.2062	59.4011	68.3667		38.3354	63.8839	0.0471718		29.9734	44.9418	46.0341	37.1401	71.7739	47.0402		40.3164	51.9847	0.38714		42.5106	62.1588	58.6656	98.3066	65.9759	74.1991		54.445	79.4939	0.106738		46.044	58.4924	50.0302	108.85	129.014	110.126		51.5222	115.996	0.00271067
Slc11a1;17214197	37.5713	43.5212	29.2829	49.045	58.9793		36.7918	54.0122	0.100322		37.437	35.7806	36.5128	38.4853	68.8013	37.1306		36.5768	48.1391	0.379699		32.7551	35.8901	45.9972	114.522	69.5313	57.8569		38.2141	80.6368	0.126974		55.081	51.1113	37.4306	99.697	110.773	94.9193		47.8743	101.797	0.00173651
Pm20d1;17217083	48.562	50.6704	52.9914	39.4506	56.7059		50.7412	48.0783	0.809681		49.4373	41.6617	53.5242	73.331	70.5396	89.8716		48.2078	77.9141	0.0207737		64.8347	65.4768	72.1753	106.536	65.9446	65.1611		67.4956	79.214	0.482639		65.2964	58.9371	59.8754	117.719	117.104	107.869		61.3696	114.231	0.000427356
Ccl3;17266967	32.1326	26.5434	31.0325	27.6845	70.4849		29.9029	49.0847	0.534251		37.8815	35.0602	43.4631	54.6461	96.9638	64.1028		38.8016	71.9042	0.118184		33.8952	31.0947	53.2866	230.244	93.7142	128.05		39.4255	150.669	0.109333		53.8089	49.9392	50.9166	264.613	306.046	285.606		51.5549	285.422	0.00241029
17306859	2548.76	2341.42	2238.02	2539.68	3329.32		2376.07	2934.5	0.382907		1613.69	1842.5	1463.41	2653.76	4082.45	2505.7		1639.87	3080.64	0.0970087		2480.32	3198.99	2791.03	5949.69	3695.41	3633.44		2823.44	4426.18	0.162875		3536.56	2887.43	2862.84	5479.89	6281.27	5201.82		3095.61	5654.32	0.00434047
Hexa;17517947	311.691	302.899	291.154	389.375	331.938		301.915	360.657	0.278995		138.74	205.091	225.189	289.888	373.96	302.914		189.673	322.254	0.0229852		281.728	288.268	266.93	621.04	357.652	394.237		278.976	457.643	0.161598		269.309	202.325	296.865	410.416	536.618	524.883		256.166	490.639	0.0115763
Fxyd5;17489399	98.1757	119.886	88.2469	113.912	133.498		102.103	123.705	0.223154		55.5842	66.8301	60.6307	107.21	131.588	105.075		61.015	114.624	0.0148305		97.7897	112.831	104.483	231.755	99.9615	128.421		105.035	153.379	0.350477		99.0422	84.7525	81.2515	216.794	226.741	195.192		88.3488	212.909	0.000989759
Igfbp2;17214106	64.4265	94.4771	81.3978	91.9301	85.4724		80.1005	88.7012	0.434663		84.6332	86.1866	67.2834	94.9062	135.967	106.689		79.3678	112.521	0.0951697		114.74	82.287	116.166	191.339	87.8877	125.491		104.398	134.906	0.424878		93.827	92.5246	74.2953	125.572	196.548	174.074		86.8823	165.398	0.0542031
Trem2;17338416	72.119	93.5955	89.3558	99.6597	93.3466		85.0234	96.5032	0.221701		70.6878	47.5801	59.0629	75.081	135.344	104.214		59.1103	104.88	0.105207		73.6456	76.702	100.49	244.437	108.66	101.355		83.6126	151.484	0.280384		52.7843	83.6493	60.6478	196.788	294.019	169.186		65.6938	219.998	0.0483017
Ssfa2;17372354	264.47	283.007	313.747	291.764	315.684		287.075	303.724	0.44031		276.011	269.491	315.685	365.971	440.939	364.162		287.062	390.357	0.0348101		330.335	305.272	352.272	525.146	444.134	371.384		329.293	446.888	0.107474		391.945	331.828	337.775	532.858	547.859	532.198		353.849	537.638	0.00733465
Tlr3;17509101	233.145	302.91	311.58	333.254	300.145		282.545	316.699	0.33564		177.773	226.733	186.175	239.518	357.561	295.938		196.894	297.672	0.0806881		213.616	246.943	230.611	441.632	338.681	335.038		230.39	371.784	0.0474842		359.544	285.047	279.62	504.067	525.537	579.866		308.071	536.49	0.00279749
Xdh;17347163	42.3001	40.778	46.5378	46.5855	68.8395		43.2053	57.7125	0.412737		55.3698	64.0082	47.8957	54.9154	65.7803	54.6786		55.7579	58.4581	0.673362		63.4722	33.5687	47.7953	98.4628	65.3883	53.7568		48.2787	72.536	0.21432		70.3279	46.3767	45.7126	89.2082	99.731	88.3399		54.1391	92.4264	0.0267234
Anxa2;17518962	55.5107	53.0767	45.6372	75.0962	83.0131		51.4082	79.0547	0.0271326		61.6569	80.8502	57.3257	84.6633	92.8104	73.4151		66.6109	83.6296	0.140977		83.231	53.7998	89.9021	151.435	73.0203	86.9454		75.6443	103.8	0.371965		109.143	84.0967	95.9358	138.392	150.085	136.158		96.3917	141.545	0.0101988
AU020206;17492239	76.2363	79.9829	91.9447	92.4661	127.465		82.7213	109.966	0.350326		92.8833	100.68	69.4311	113.443	213.989	123.349		87.6648	150.261	0.182376		86.8413	88.7425	85.3961	275.146	160.053	130.686		86.9933	188.629	0.147514		138.324	89.2165	85.7889	313.245	366.072	310.201		104.443	329.839	0.000834427
Cd14;17353747	47.881	39.3086	27.0337	35.7144	52.0503		38.0744	43.8823	0.623322		44.4579	36.8693	43.5759	39.8138	47.0982	43.0219		41.6344	43.3113	0.627457		44.7173	35.3463	42.9575	87.0078	51.282	42.0631		41.007	60.1176	0.296347		40.5057	46.0544	45.7036	79.5435	104.087	62.5162		44.0879	82.0488	0.0848284
B2m;17375373	1048.86	1111.05	941.213	1106.8	1175.72		1033.71	1141.26	0.17305		914.802	1076.69	909.733	1431.51	1520.33	1251.17		967.076	1401	0.0140513		1235.96	1462.81	1531.19	2552.93	1438.17	1612.64		1409.99	1867.92	0.315703		1599.61	1302.01	1208.05	2586.72	2615.91	2571.31		1369.89	2591.32	0.0085786
Hspb1;17443342	25.8849	36.8503	17.996	27.7378	22.3691		26.9104	25.0535	0.781975		44.9257	24.6394	29.2363	45.8585	51.948	41.3156		32.9338	46.374	0.147043		36.9032	32.7154	43.9704	89.0714	40.3641	36.8005		37.863	55.412	0.407891		82.6322	47.2205	32.8448	124.13	225.947	153.485		54.2325	167.854	0.0454401
Lcp1;17301968	53.2493	69.5141	61.8137	62.7776	83.9251		61.5257	73.3514	0.450515		92.9292	68.6685	85.8896	65.8811	111.379	78.3925		82.4957	85.2177	0.87052		78.3893	87.0992	92.2428	149.233	86.803	95.3221		85.9104	110.453	0.3354		119.799	98.961	110.666	161.423	171.146	158.965		109.809	163.845	0.00322079
Tnfrsf1a;17463184	29.6381	44.5979	38.6175	44.491	43.1307		37.6178	43.8108	0.289246		22.5371	23.4322	25.6166	42.0006	54.638	49.3397		23.862	48.6594	0.0165189		31.6821	32.1409	53.621	80.9562	54.0043	58.618		39.148	64.5262	0.0841216		52.5616	35.8861	29.012	124.503	104.551	99.2587		39.1532	109.437	0.00257242
Fyb;17309981	29.2007	29.3468	23.8426	33.7697	44.4181		27.4634	39.0939	0.247355		35.7945	32.0377	37.1244	28.4996	39.2999	27.4703		34.9856	31.7566	0.49364		32.4829	32.4949	33.4006	54.3702	37.7531	43.1024		32.7928	45.0752	0.128396		35.2484	26.9504	20.3038	58.7678	64.0247	46.0663		27.5009	56.2863	0.0150156
Anxa3;17439464	32.6199	35.4414	28.322	45.6682	71.8809		32.1278	58.7745	0.284736		34.1681	42.6469	50.8082	57.8138	84.7167	65.3856		42.5411	69.3054	0.0579342		45.3779	49.943	54.1415	142.44	76.1887	63.724		49.8208	94.1175	0.210389		49.2783	46.3184	54.3379	104.378	178.122	138.745		49.9782	140.415	0.0497159
Bcl3;17487457	22.4216	28.9506	28.419	33.2636	29.1139		26.5971	31.1887	0.227594		28.256	30.746	26.3473	29.7175	34.4637	32.083		28.4498	32.088	0.124039		22.5181	28.2354	37.1106	59.0222	29.6786	28.9306		29.288	39.2105	0.431709		26.0867	37.7111	29.5623	59.2109	62.4926	45.4331		31.12	55.7122	0.0225244
Ctsc;17480018	70.5704	67.1283	62.4369	84.3538	118.91		66.7119	101.632	0.287794		79.3454	92.4648	51.2521	67.4178	132.181	104.278		74.3541	101.292	0.304645		70.5211	64.6959	74.824	215.428	131.806	125.71		70.0137	157.648	0.0924825		74.7814	74.3923	73.4031	174.158	241.835	219.145		74.1923	211.713	0.0202418
Ftl1//Ftl1;17340522	824.72	627.201	692.374	875.122	848.271		714.765	861.697	0.121008		711	502.235	522.265	1199.16	1098.47	962.105		578.5	1086.58	0.00604675		726.443	813.374	1000.28	1779.47	1130.73	1236.03		846.699	1382.08	0.101907		929.018	935.366	639.823	1552.31	1788.35	1673.9		834.736	1671.52	0.00323069
17306858	1877.84	1889.45	1955.59	1946.83	1770.25		1907.63	1858.54	0.676825		1517.31	1625.74	1570.56	1739.43	2621.36	1596.81		1571.2	1985.87	0.324576		2442.49	1854.44	2162.3	4238.48	2583.35	2092.86		2153.08	2971.56	0.333914		2789.02	1768.17	2466.72	3609.74	4552.87	4865.63		2341.3	4342.75	0.0158145
Emp3;17491026	40.4247	55.0354	41.1034	55.3065	104.237		45.5212	79.772	0.388448		56.2899	59.371	83.9797	98.8064	111.768	95.1031		66.5469	101.893	0.035838		67.9014	82.0096	125.736	258.69	110.984	119.973		91.8822	163.216	0.271358		85.5709	66.8155	50.285	190.02	239.388	211.124		67.5571	213.511	0.00175565
Unc93b1;17356002	59.4566	60.5721	69.9192	81.0452	104.706		63.316	92.8757	0.222258		42.1327	43.446	42.4012	66.4376	98.4071	71.9674		42.66	78.9374	0.0664061		76.2555	79.2016	65.6743	191.197	111.749	95.3265		73.7105	132.757	0.182097		81.7146	48.261	37.8519	187.786	222.174	182.267		55.9425	197.409	0.00149486
Fabp7;17233384	627.912	791.377	843.096	809.861	939.749		754.128	874.805	0.290283		982.805	1149.33	1038.94	974.49	1097.64	1172.3		1057.03	1081.48	0.763073		1056.74	1160.91	1038.32	1448.66	935.029	1341.54		1085.32	1241.74	0.424373		1037.99	1049.72	1016.4	1336.81	1727.03	1694.45		1034.7	1586.1	0.0469654
Gusb;17453160	117.672	114.632	93.4594	123.335	160.903		108.588	142.119	0.296551		110.13	93.2187	96.4614	125.011	166.131	144.805		99.9367	145.316	0.0455119		107.24	131.098	136.463	253.648	179.144	141.749		124.933	191.514	0.173357		125.947	112.524	118.08	213.509	263.312	209.068		118.851	228.629	0.0200292
Gfap;17270354	114.252	94.7688	128.416	143.51	209.859		112.479	176.685	0.284854		106.442	113.506	125.204	203.634	426.111	251.06		115.05	293.602	0.11764		182.15	160.399	224.622	712.934	330.751	261.79		189.057	435.158	0.219893		229.912	198.246	202.256	533.631	723.83	678.175		210.138	645.212	0.0147701
Lamp2;17541173	403.298	469.18	494.027	491.122	523.956		455.502	507.539	0.200474		412.765	489.26	510.268	541.542	595.31	574.36		470.764	570.404	0.0580307		554.036	496.024	462.415	733.575	604.341	623.018		504.158	653.645	0.0442053		554.59	507.889	542.742	729.015	812.179	754.278		535.073	765.157	0.00316411
Itgb2;17234647	47.013	51.5895	38.4399	59.2078	73.0686		45.6808	66.1382	0.150014		41.0879	36.7877	35.449	60.4095	111.504	69.3749		37.7749	80.4293	0.111945		51.1162	55.1245	48.897	159.824	94.6516	80.7599		51.7126	111.745	0.131993		48.0291	35.5567	41.9176	130.191	214.171	150.226		41.8345	164.863	0.0375401
Timp1;17533713	12.4789	15.2329	13.5906	22.1008	16.3998		13.7675	19.2503	0.287975		15.4351	18.3596	16.987	18.3023	34.2676	30.7925		16.9272	27.7875	0.150712		18.9354	16.7439	18.0838	47.2833	17.0739	17.8779		17.9211	27.4117	0.440474		18.0273	18.7972	15.6906	37.5334	51.988	46.0096		17.5051	45.177	0.0182793
Rnaset2a;17340720	629.889	643.062	691.787	679.025	828.184		654.913	753.605	0.402609		576.167	625.449	500.458	722.729	803.576	741.371		567.358	755.892	0.0167616		813.003	755.558	827.784	1333.17	910.479	924.272		798.781	1055.98	0.202321		715.303	756.259	656.916	1161.09	1122.2	1049.4		709.493	1110.89	0.000834146
Cyba;17513672	51.2313	76.569	68.7674	87.6263	95.0728		65.5226	91.3496	0.0597639		44.7549	40.14	54.791	102.193	124.733	87.1965		46.562	104.708	0.0216886		61.0898	55.1387	63.054	196.259	87.49	91.9529		59.7608	125.234	0.206274		56.2869	69.7015	40.3079	177.421	209.584	171.307		55.4321	186.104	0.00134378
Tgfbr2;17531987	37.3214	77.4563	68.2086	75.8448	91.3822		60.9954	83.6135	0.215209		52.188	45.4178	63.6207	65.5222	80.603	85.9582		53.7422	77.3611	0.0444992		75.3785	73.216	83.2879	159.489	113.074	98.0292		77.2941	123.531	0.126032		98.5233	60.3805	85.9977	138.997	136.612	148.073		81.6338	141.227	0.0252748
Lamp1;17499279	1163.24	1319	1368.38	1308.03	1363.5		1283.54	1335.77	0.503218		1030.37	1331.06	1261.68	1621.69	1677.32	1540.95		1207.7	1613.32	0.0314975		1552.18	1357.45	1202.68	2206.68	1610.24	1493.17		1370.77	1770.03	0.205209		1582.97	1513.07	1511.52	1971.57	2192.07	2188.52		1535.85	2117.39	0.00971931
Ptplb;17325198	754.49	813.955	893.621	824.095	1045.3		820.689	934.697	0.480808		510.342	556.983	529.625	784.18	905.676	684.075		532.317	791.31	0.0506871		790.255	864.161	823.3	1237.51	1096.03	1054.6		825.905	1129.38	0.0206546		1115.19	727.107	806.862	1424.89	1544.84	1528.17		883.054	1499.3	0.0261301
Apbb1ip;17367536	47.924	40.6789	48.9081	66.1976	57.3814		45.837	61.7895	0.108359		37.97	50.2258	39.7974	42.8959	60.5077	44.6882		42.6644	49.3639	0.385502		38.2029	50.7472	40.3794	90.9681	44.0146	54.3618		43.1098	63.1148	0.293306		68.8448	34.0375	41.7901	65.2782	98.5715	72.4141		48.2241	78.7546	0.10515
S100a1;17407354	705.783	716.766	837.516	811.905	937.797		753.355	874.851	0.255905		607.553	742.915	649.047	724.714	904.77	815.809		666.505	815.098	0.0905776		847.695	772.394	794.151	1503.23	1127.48	1206.07		804.747	1278.93	0.0489421		877.771	877.106	851.269	1279.45	1389.27	1369.76		868.715	1346.16	0.0031847
Tgfbi;17287827	57.131	71.3818	65.5846	74.1152	76.1976		64.6991	75.1564	0.12024		71.3251	63.375	47.7222	80.1497	87.781	75.8173		60.8074	81.2493	0.0793845		73.4565	75.6172	99.3048	153.474	66.7019	92.3067		82.7928	104.161	0.499703		98.814	77.9419	76.7387	127.34	135.74	118.491		84.4982	127.19	0.010788
Rnase4;17299575	73.6226	87.221	85.8807	92.0681	111.556		82.2414	101.812	0.258134		44.1173	61.4116	53.9248	82.425	85.0088	55.852		53.1512	74.4286	0.135821		73.8145	75.3396	84.7453	151.161	82.2122	96.0137		77.9665	109.796	0.268333		72.2726	67.0019	54.5573	167.663	171.857	156.959		64.6106	165.493	0.000149792
Csf3r;17418485	69.5023	62.0973	61.8335	85.1058	93.8458		64.4777	89.4758	0.0538752		59.9221	54.339	45.0725	66.259	79.2503	77.8554		53.1112	74.4549	0.0234377		60.6304	56.2029	68.0859	162.05	85.3829	88.4786		61.6397	111.971	0.18018		74.3862	76.7391	78.2929	142.176	162.408	177.418		76.4727	160.667	0.0135458
Abhd4;17300251	415.585	393.734	415.577	484.216	486.025		408.298	485.121	0.00811197		426.014	435.495	389.325	645.771	663.914	590.164		416.945	633.283	0.00236014		632.028	539.774	686.596	1185.63	757.391	815.878		619.466	919.633	0.144788		799.882	620.019	638.985	1131.08	1151.05	1309.77		686.296	1197.3	0.00312953
Itgax;17483615	33.0015	29.492	37.1752	38.5467	43.9541		33.2229	41.2504	0.132822		42.6913	38.8186	45.7073	37.9109	98.331	58.3019		42.4057	64.8479	0.333081		46.6622	33.5425	38.137	177.959	67.2296	64.1211		39.4472	103.103	0.230263		48.13	34.286	59.7813	136.263	216.044	174.785		47.3991	175.697	0.0223656
Lxn;17405737	371.831	431.805	422.419	526.098	558.75		408.685	542.424	0.0139687		431.09	464.925	512.26	522.97	723.132	647.173		469.425	631.092	0.0940274		306.5	467.349	350.036	817.535	500.015	529.846		374.628	615.799	0.124943		548.673	433.677	388.608	781.295	931.106	871.496		456.986	861.299	0.00340568
Rab7l1;17217116	41.0152	39.8704	43.7871	48.4493	51.5097		41.5576	49.9795	0.0429731		45.0353	36.914	41.6034	45.4662	55.0216	48.8455		41.1842	49.7778	0.0803744		39.3725	44.858	42.9189	78.6551	45.5769	50.5354		42.3831	58.2558	0.261684		54.3756	44.0314	47.8748	63.4433	96.3709	76.9394		48.7606	78.9178	0.0760926
17306857	476.411	476.401	771.069	670.151	664.92		574.627	667.536	0.444053		108.728	205.294	230.77	570.299	658.493	557.891		181.598	595.561	0.00118364		651.888	494.845	535.694	1360.92	847.891	655.242		560.809	954.686	0.19792		645.389	617.897	530.773	1337.33	1770.74	1554.3		598.02	1554.12	0.0119876
Lgals3bp;17272785	72.2245	83.9757	83.2662	92.9807	110.783		79.8221	101.882	0.204982		76.6528	74.1045	94.4406	109.885	106.112	103.678		81.7326	106.558	0.0513942		127.132	104.599	115.112	240.209	132.106	178.41		115.614	183.575	0.157314		133.88	107.146	92.6151	282.015	252.516	225.509		111.214	253.347	0.00295457
Itpr2;17472777	107.018	127.079	129.388	132.661	141.977		121.161	137.319	0.153744		113.993	116.176	118.199	128.593	140.694	128.337		116.122	132.541	0.0468206		131.277	148.636	143.39	202.757	162.18	153.722		141.101	172.886	0.160872		153.664	115.732	117.277	176.367	176.076	175.823		128.891	176.089	0.0625393
Ctsb;17301213	1788.13	1785.51	1809.59	1965.16	1688.16		1794.41	1826.66	0.854394		1666.18	1875.32	1714.88	2209.42	2568.29	2165.43		1752.13	2314.38	0.0303269		1820.31	1909.51	1875.66	3140.44	2271.14	2418.92		1868.49	2610.17	0.108567		2231.02	1838.08	2000.66	3428.19	3580.73	3360.29		2023.25	3456.4	0.00125758
Emp1;17463781	61.1551	59.4332	50.8344	51.8903	54.7998		57.1409	53.3451	0.366721		60.1796	49.5662	55.2267	77.7626	104.506	70.9542		54.9909	84.4075	0.0924176		60.9904	65.6497	86.5759	167.556	64.445	64.3163		71.072	98.7724	0.507777		69.9338	81.2666	56.3713	108.67	164.234	104.074		69.1906	125.659	0.0858145
Cd68;17264835	93.2468	89.8334	101.133	132.788	202.401		94.7378	167.595	0.281297		54.4343	76.4074	50.9095	122.599	238.317	143.921		60.5838	168.279	0.0873829		91.3926	110.836	133.246	595.654	198.674	227.637		111.825	340.655	0.214318		100.193	84.445	78.5251	483.738	666.962	482.555		87.7212	544.418	0.0166682
Tmem176a;17458393	123.789	124.509	120.889	115.93	187.299		123.062	151.615	0.570339		54.8766	61.9385	44.4151	104.085	169.467	92.8629		53.7434	122.138	0.0974568		120.959	142.253	169.114	384.894	263.236	292.869		144.109	313.666	0.0310566		179.19	133.73	140.265	493.321	537.824	431.279		151.062	487.475	0.00288834
17306865	1433.64	1281.86	1312.81	1522.44	1318.02		1342.77	1420.23	0.585129		1015.16	1099.51	1102.45	1501.44	2050.03	1340.16		1072.37	1630.54	0.119262		1504.17	1687.05	1602.89	3012.66	2323.03	2298.28		1598.04	2544.65	0.0499864		1448.6	1397.11	1414.92	3658.74	4329.37	4165.98		1420.21	4051.36	0.00562261
Cxcl13;17439367	104.116	69.1281	75.6522	55.039	394.624		82.9653	224.832	0.556621		103.543	104.2	90.34	88.4257	930.087	111.249		99.361	376.587	0.4221		187.565	91.4502	122.766	1328.84	391.743	255.201		133.927	658.594	0.259722		140.606	149.604	111.69	927.951	1543.09	794.939		133.967	1088.66	0.05329
Mmp2;17503825	59.9049	54.9873	48.4157	65.3946	64.7543		54.436	65.0744	0.0841803		68.1124	59.1787	63.4153	72.3836	79.3153	71.9954		63.5688	74.5648	0.0353729		76.0253	63.2785	86.5834	109.699	76.1606	90.7486		75.2957	92.2028	0.234035		85.994	77.6525	97.035	100.867	94.2361	119.651		86.8939	104.918	0.135555
Pgd;17433040	165.992	202.524	181.729	210.36	228.404		183.415	219.382	0.0841574		156.257	167.553	149.941	232.851	222.229	217.125		157.917	224.068	0.000708981		166.806	214.064	158.086	305.035	237.184	242.059		179.652	261.426	0.0455521		206.191	221.779	225.203	335.431	321.622	304.035		217.724	320.363	0.00142322
Plin2;17426981	52.7175	50.7457	53.7266	61.3005	73.4328		52.3966	67.3666	0.239265		76.5118	65.4983	61.8312	75.4868	78.2562	74.5282		67.9471	76.0904	0.20093		74.3655	71.807	67.3909	106.027	70.0162	76.7709		71.1878	84.2715	0.357854		62.0607	73.9613	72.6369	110.915	134.255	117.769		69.553	120.98	0.00669904
Lcn2;17383892	19.9794	17.8537	18.6434	19.8089	30.0198		18.8255	24.9143	0.442141		23.926	17.4664	21.2812	37.8187	56.696	24.784		20.8912	39.7662	0.174178		21.4874	17.996	26.7095	83.6544	47.0369	23.5881		22.0643	51.4264	0.233283		26.6854	23.4246	20.4957	95.1072	68.5496	56.1709		23.5352	73.2759	0.0464292
Tcirg1;17361008	81.7304	93.4201	79.3579	108.668	90.7859		84.8361	99.7268	0.311709		52.9817	63.9852	65.7917	78.9258	109.266	81.1808		60.9195	89.7909	0.0818939		86.069	96.5911	85.4852	181.786	129.075	111.086		89.3817	140.649	0.133206		133.185	80.3722	124.985	193.775	206.231	169.529		112.847	189.845	0.0227288
Vcam1;17409649	91.1893	134.906	115.943	138.902	157.581		114.013	148.242	0.117931		142.687	117.015	100.585	119.102	171.249	156.425		120.096	148.925	0.222148		116.596	130.096	143.377	234.091	183.082	179.543		130.023	198.905	0.0430863		102.086	131.68	116.244	182.752	225.586	175.432		116.67	194.59	0.0207374
Srgn;17241409	61.7306	61.4871	61.7694	70.6134	88.3853		61.6624	79.4993	0.294211		55.2288	69.6467	46.2791	96.8881	95.9517	84.8954		57.0515	92.5784	0.0178301		77.7599	80.0811	96.5116	154.523	91.6409	95.4104		84.7842	113.858	0.287196		88.8277	90.3769	89.1284	182.494	158.884	146.213		89.4443	162.53	0.020337
Cd63;17238594	140.424	207.492	162.326	210.408	244.133		170.081	227.271	0.118041		131.494	209.284	201.855	249.368	371.535	328.921		180.878	316.608	0.0417471		214.258	217.461	209.516	548.505	332.081	273.916		213.745	384.834	0.177034		233.638	182.345	189.375	429.334	526.872	483.911		201.786	480.039	0.00269149
17248726	30.8128	27.7933	27.0209	34.1295	21.1247		28.5423	27.6271	0.911289		15.0963	15.536	18.7701	46.6876	32.7876	28.6443		16.4675	36.0398	0.063944		18.9523	20.0507	16.4782	53.1346	34.2004	30.3413		18.4937	39.2254	0.0955047		25.4274	22.294	14.6349	58.9219	88.5607	75.7053		20.7854	74.396	0.0154397
Lipa;17364114	165.163	161.893	164.522	201.579	180.84		163.859	191.209	0.227989		121.652	145.239	140.413	150.427	204.267	173.651		135.768	176.115	0.106058		200.77	175.848	154.593	302.477	269.972	252.798		177.07	275.082	0.00785193		210.865	160.013	194.424	325.363	360.893	287.51		188.434	324.589	0.0084043
Ftl1;17288650	619.201	446.621	468.127	595.753	608.642		511.316	602.198	0.235012		516.776	384.331	401.739	695.16	732.799	641.282		434.282	689.747	0.0101694		552.023	634.027	668.045	988.382	718.186	686.597		618.032	797.722	0.193294		685.416	591.009	478.699	968.059	1146.2	1057.89		585.041	1057.38	0.00418417
Mpeg1;17357810	44.5366	48.1397	52.2723	49.6125	70.9987		48.3162	60.3056	0.458577		45.9804	43.7292	35.7265	57.988	172.059	75.7643		41.812	101.937	0.231149		79.7555	46.656	42.5287	245.585	86.0998	86.4448		56.3134	139.376	0.255443		61.1638	58.332	71.0823	160.204	312.341	190.423		63.526	220.989	0.0762538
Rbpms2//Rbpms2;17548468	61.41	65.7828	65.2549	70.91	68.4471		64.1492	69.6786	0.0621169		70.3502	60.0853	92.4964	84.0801	80.4254	75.7921		74.3107	80.0992	0.610698		84.7487	78.1482	83.2154	128.36	88.7208	106.577		82.0375	107.886	0.149115		103.355	89.0145	88.8747	121.807	101.815	127.355		93.748	116.992	0.0756831
Tmem179b;17362467	171.938	150.507	155.425	163.201	219.97		159.29	191.585	0.452937		196.266	148.816	145.982	184.864	170.877	150.029		163.688	168.59	0.813366		195.326	225.729	181.605	299.171	197.501	238.687		200.887	245.12	0.271634		169.82	183.147	151.958	272.698	297.312	252.431		168.308	274.147	0.00385093
Fcer1g;17229658	80.6901	87.5371	69.3021	102.005	159.549		79.1765	130.777	0.316146		59.0875	50.7566	45.2175	99.2034	170.991	95.5694		51.6872	121.921	0.0999058		91.2688	123.751	141.152	433.381	190.02	256.969		118.724	293.456	0.132755		131.763	73.2009	74.9361	457.444	529.374	405.952		93.3001	464.257	0.00254296
Tgfbr1;17413915	87.901	122.909	108.137	117.779	146.16		106.316	131.97	0.278049		64.4566	81.9754	107.021	98.1766	146.861	109.989		84.4843	118.342	0.154185		104.125	104.24	106.163	227.537	162.336	133.834		104.843	174.569	0.128337		144.315	91.122	107.139	204.723	199.073	215.224		114.192	206.34	0.0207445
Arhgdib;17472210	61.0208	54.0312	60.4962	60.536	62.9988		58.5161	61.7674	0.297844		39.7921	47.9999	42.1894	54.968	64.2236	46.282		43.3272	55.1579	0.135648		51.9404	53.8624	65.7689	76.7454	64.2126	88.3682		57.1905	76.4421	0.0918063		59.442	59.5451	46.8817	95.361	103.239	83.3874		55.2896	93.996	0.00723743
Axl;17488032	166.053	194.927	223.316	234.246	266.247		194.766	250.247	0.103627		134.4	190.521	153.018	255.525	302.395	252.1		159.313	270.007	0.00876234		222.208	221.56	230.934	435.966	305.526	320.903		224.901	354.131	0.08743		241.005	218.61	205.462	433.391	467.785	394.445		221.692	431.874	0.00336984
Ctsd;17498099	1076.73	1133.77	1131.19	1209.4	1361.82		1113.89	1285.61	0.250925		875.167	1091.28	1230.7	1360.92	2422.63	1469.68		1065.71	1751.08	0.17109		1280.68	1014.63	1027.09	3286.39	1716.88	1698.75		1107.47	2234.01	0.162446		1379.44	1288.45	1220.22	2565.92	3537.69	3087.58		1296.04	3063.73	0.0219217
C3ar1;17470616	59.2801	61.4932	39.8974	42.4194	75.4864		53.5569	58.9529	0.802803		63.4626	45.6081	50.2813	55.3984	86.9652	77.3516		53.1173	73.2384	0.153028		59.3282	57.2876	51.4434	209.526	84.9243	108.945		56.0197	134.465	0.175707		74.6079	58.5636	62.3103	162.26	216.071	179.046		65.1606	185.792	0.0114032
Cd9;17471127	99.5708	110.928	93.7719	148.435	142.793		101.424	145.614	0.00531565		123.786	128.407	120.287	133.33	237.447	181.433		124.16	184.07	0.183977		170.214	139.167	174.653	300.462	172.891	154.637		161.345	209.33	0.406563		151.207	159.064	154.53	244.869	401.567	328.589		154.934	325.008	0.0637583
Apoe;17487381	106.347	116.961	112.166	106.047	124.665		111.824	115.356	0.770954		94.1789	103.111	102.738	107.133	129.602	114.256		100.009	116.997	0.108761		137.513	128.205	128.541	175.079	146.42	136.562		131.42	152.687	0.201449		113.807	123.38	118.108	154.101	183.781	160.396		118.432	166.093	0.0257824
Renbp;17542501	24.6182	21.6354	22.9209	38.8387	45.4814		23.0581	42.1601	0.0920644		27.5277	28.5374	25.3213	38.0478	52.5167	45.6239		27.1288	45.3962	0.0426678		31.8323	22.2268	32.3728	69.6339	47.5635	43.4981		28.8107	53.5651	0.0770403		27.861	39.7301	27.7139	81.6587	76.3317	83.743		31.7684	80.5778	0.00144681
Snx33;17527460	93.7251	75.3047	67.2818	96.6884	89.3994		78.7705	93.0439	0.206628		63.8545	76.0398	71.6543	101.455	109.749	99.4579		70.5162	103.554	0.00238408		105.154	80.2481	79.9499	169.806	110.452	113.862		88.4506	131.373	0.142286		110.794	102.605	86.189	162.603	155.073	147.399		99.8626	155.025	0.00545456
Tyrobp;17476364	63.1276	101.672	106.888	104.292	131.271		90.5624	117.781	0.262401		54.0306	73.0345	58.3853	109.635	294.699	146.302		61.8168	183.545	0.163068		74.7578	102.338	117.208	533.043	229.062	239.021		98.1014	333.709	0.139888		118.871	86.1981	58.9268	517.32	791.296	562.966		87.9986	623.861	0.0205736
Ctsz;17395155	316.034	306.036	284.278	337.503	380.271		302.116	358.887	0.187551		269.023	279.893	290.683	411.419	596.173	407.884		279.866	471.825	0.0894055		342.214	320.48	332.41	910.569	455.901	456.329		331.701	607.599	0.209977		358.981	298.55	264.337	853.646	1044.63	796.842		307.289	898.374	0.0088557
S1pr3;17287325	103.771	160.219	97.1402	168.853	135.742		120.377	152.297	0.308568		37.6557	57.126	57.3351	62.2041	217.344	129.144		50.7056	136.231	0.195091		74.1076	99.4244	85.8612	361.746	124.784	140.771		86.4644	209.1	0.249236		94.1914	70.7291	80.806	215.604	366.681	324.889		81.9089	302.392	0.0367157
Cd84//Cd84;17219418	47.3912	31.7393	44.1957	36.0539	34.7841		41.1087	35.419	0.355429		45.3822	42.7403	55.7008	43.1132	65.5648	49.0401		47.9411	52.5727	0.591374		58.5005	52.4445	57.3258	102.667	55.164	47.0412		56.0903	68.2907	0.555327		48.3139	51.417	37.9687	87.814	124.368	98.6138		45.8999	103.598	0.0225883
Ctsh;17520233	45.7046	73.05	63.0094	73.5377	96.0108		60.588	84.7742	0.220869		52.3611	55.042	64.487	84.5147	142.812	95.3865		57.2967	107.571	0.101272		65.3087	57.3102	73.7771	182.875	111.487	107.087		65.4653	133.816	0.103546		82.3312	59.4397	55.9337	181.485	283.216	197.808		65.9015	220.836	0.0321587
S100a6;17399812	71.9369	74.2938	65.7959	58.5375	65.2362		70.6755	61.8869	0.163963		50.5122	43.8314	33.4289	33.4756	73.8198	47.8998		42.5908	51.7317	0.532325		64.8702	42.5403	62.336	148.385	65.0762	45.981		56.5822	86.4806	0.443627		47.8819	62.6598	47.0655	70.0568	137.985	131.973		52.5357	113.338	0.100439
Tgm2;17393789	65.0243	67.7441	58.2003	81.4505	81.2255		63.6562	81.338	0.0246677		49.7023	57.9064	55.5768	87.3455	88.7429	71.4762		54.3952	82.5215	0.0227173		68.8066	86.4864	67.7789	138.248	99.9534	85.4415		74.3573	107.881	0.155931		86.6984	73.0445	82.9673	124.923	125.906	97.4455		80.9034	116.091	0.0469004
Pld4;17279404	56.2598	81.421	75.4701	101.81	112.428		71.0503	107.119	0.0300617		39.4607	48.7968	31.7657	67.2645	105.024	77.4701		40.0077	83.2528	0.0451526		68.3623	75.0639	85.3201	237.275	127.454	142.128		76.2488	168.952	0.111821		75.7102	72.7792	71.6276	183.247	239.722	210.087		73.3723	211.019	0.0133735
Sh3bp2;17436607	44.7553	43.7063	44.9787	43.8643	45.0497		44.4801	44.457	0.977217		45.3662	36.4192	27.5391	32.0047	46.8563	44.061		36.4415	40.974	0.546163		58.5907	46.3401	45.8335	80.2375	57.2666	45.4093		50.2548	60.9711	0.411856		54.8274	49.8971	43.0054	69.6914	75.3056	59.283		49.2433	68.0933	0.0358942
Ccnd1;17498502	130.32	150.398	142.065	185.725	185.192		140.928	185.458	0.016517		97.697	92.5318	113.447	129.907	155.935	164.688		101.225	150.177	0.0234098		155.782	142.122	146.282	254.124	205.895	226.466		148.062	228.828	0.0217085		170.69	138.429	141.5	222.211	362.85	256.932		150.206	280.664	0.0835232
Cfh;17227696	86.7484	100.22	88.4922	103.407	131.283		91.8202	117.345	0.299328		122.98	92.6016	112.086	135.467	175.768	134.425		109.223	148.554	0.0831547		127.914	100.233	137.238	256.589	132.849	113.925		121.795	167.788	0.413493		116.76	148.581	100.797	195.983	215.245	217.495		122.046	209.574	0.0123357
Hpgd;17501250	64.4747	70.5707	64.729	66.1688	72.437		66.5915	69.3029	0.547562		91.3658	97.0793	105.819	68.5074	200.617	89.3132		98.0881	119.479	0.654613		72.1482	56.3752	53.7752	127.446	72.5392	80.1231		60.7662	93.3693	0.190297		76.926	87.0703	73.2444	141.687	364.254	192.964		79.0802	232.968	0.148984
Rac2;17319037	57.4211	58.9251	58.4497	55.4843	78.6508		58.2653	67.0675	0.586239		44.9759	56.9512	52.6774	56.1293	66.5614	49.8151		51.5348	57.5019	0.382283		66.8613	64.0847	61.7402	87.7097	51.9209	66.9319		64.2287	68.8542	0.700615		59.626	70.7441	48.2363	119.842	125.54	83.8032		59.5355	109.728	0.0427234
4632428N05Rik;17233646	129.683	146.762	146.459	168.304	170.582		140.968	169.443	0.0329318		101.732	98.4277	75.474	124.034	167.892	112.095		91.8779	134.674	0.11121		138.371	133.879	141.196	284.569	184.624	207.861		137.815	225.685	0.0998681		163.852	132.9	111.828	258.08	312.66	237.92		136.193	269.554	0.0107984
5430435G22Rik;17217048	29.4299	38.1485	30.7456	29.1588	38.8652		32.7747	34.012	0.848425		32.1181	33.6314	31.4366	30.1498	60.8384	47.7207		32.3954	46.2363	0.259405		44.8536	44.1949	34.6225	97.2732	36.4529	48.3459		41.2237	60.6907	0.405785		38.4016	47.4829	46.3644	80.8024	94.3589	80.1994		44.0829	85.1203	0.00330497
Dock8;17358274	51.3634	49.0908	40.392	49.5909	56.3843		46.9487	52.9876	0.305441		48.6734	38.6922	46.5927	36.0785	44.5021	48.6241		44.6528	43.0682	0.757616		37.689	43.5378	40.3409	82.2285	56.6376	64.1282		40.5226	67.6648	0.0639171		49.2039	34.8547	42.399	66.7043	77.3406	69.7572		42.1525	71.2674	0.00614054
Lsp1;17485226	72.2686	70.1394	72.3935	77.3298	72.2278		71.6005	74.7788	0.420147		51.1307	59.1448	64.4061	72.8312	71.2081	59.1967		58.2272	67.7453	0.17567		63.6333	69.8347	62.3422	129.317	87.1339	71.7095		65.2701	96.0536	0.21401		91.4283	64.7255	71.9444	114.111	113.196	99.5123		76.0327	108.94	0.0334842
Cxcl16;17265268	97.7887	55.2934	58.5491	68.478	81.5577		70.5437	75.0179	0.788595		60.9331	67.29	64.0589	89.8507	167.445	89.2891		64.094	115.528	0.185485		70.8884	82.4263	71.3302	217.344	105.43	115.573		74.8816	146.116	0.18313		61.7891	93.4332	80.0365	192.416	234.133	191.355		78.4196	205.968	0.00290739
Lilrb4;17233226	67.8293	71.7208	79.68	30.9347	67.8217		73.0767	49.3782	0.415643		143.574	149.078	130.065	101.786	235.822	124.073		140.906	153.894	0.784719		106.681	134.107	125.899	505.482	146.437	124.042		122.229	258.654	0.384669		105.335	155.08	87.976	348.378	557.979	396.943		116.13	434.433	0.0282761
Ifi30;17510136	36.9151	48.4198	41.0296	58.1291	71.6619		42.1215	64.8955	0.131764		42.4758	37.2396	42.0619	84.1046	90.6397	82.6434		40.5924	85.7959	0.000240906		53.7865	68.2702	62.6635	199.882	110.22	93.5119		61.5734	134.538	0.155739		61.9562	59.7511	49.1511	201.291	244.16	202.179		56.9528	215.876	0.00498051
Flnc;17456627	63.6946	57.9736	58.1768	59.9057	76.2083		59.9483	68.057	0.497042		77.6513	66.9921	54.53	74.6701	103.705	86.9343		66.3911	88.4366	0.113072		66.7302	71.5633	65.1243	134.351	68.51	70.1171		67.806	90.9929	0.396915		82.363	73.2714	64.608	94.7438	154.053	125.345		73.4141	124.714	0.0852407
Abcc3;17267846	46.492	40.9981	37.3084	56.5186	48.0539		41.5995	52.2863	0.179405		42.2513	30.9476	29.5533	31.1647	40.933	37.5158		34.2507	36.5378	0.669578		35.4493	39.3106	41.0216	62.024	39.1212	41.7297		38.5939	47.6249	0.337862		34.8985	40.9337	36.0937	65.7251	69.2675	63.6236		37.3086	66.2054	0.000329361
Neat1;17361805	88.1838	104.69	98.8263	126.191	130.126		97.2335	128.159	0.0145281		100.758	97.9672	90.3173	111.108	183.603	121.374		96.3476	138.695	0.200533		141.536	118.415	148.274	247.589	176.748	124.117		136.075	182.818	0.320308		177.771	148.977	161.273	279.891	292.858	351.396		162.674	308.049	0.0133056
17306861	657.817	646.195	663.791	595.085	617.996		655.934	606.541	0.0997814		260.547	301.894	463.766	602.104	1126.75	630.04		342.069	786.297	0.107919		599.109	745.759	749.336	1770.74	801.24	776.879		698.068	1116.29	0.329014		783.624	602.624	613.048	1952.6	2192.67	1961.67		666.432	2035.65	0.000245237
Glipr2;17413500	41.8061	46.3296	30.9178	52.2373	61.6206		39.6845	56.9289	0.0900535		28.1087	45.7185	43.0849	76.5959	71.8651	74.0878		38.9707	74.183	0.0185205		34.562	43.7414	28.9633	111.254	58.8503	59.0622		35.7555	76.3888	0.138131		43.5	61.5361	45.7798	112.537	139.553	149.801		50.2719	133.964	0.00694064
Ly86;17286587	133.158	162.176	149.177	180.904	234.857		148.17	207.881	0.24754		66.9944	92.2348	54.2551	120.616	240.832	160.996		71.1614	174.148	0.0889521		132.313	143	134.737	470.871	215.219	273.626		136.683	319.906	0.141123		152.516	107.605	138.94	407.751	572.458	453.041		133.02	477.75	0.0146522
Cd72;17424608	44.433	44.6995	32.219	34.9046	40.282		40.4505	37.5933	0.602137		45.3812	31.5462	40.0235	45.0337	52.2517	50.0274		38.9836	49.1042	0.111797		37.8972	35.8467	40.8966	94.6969	46.9535	51.7209		38.2135	64.4571	0.225183		44.0872	33.5039	36.6854	57.5743	99.5837	73.3384		38.0922	76.8321	0.0790064
17306862	314.567	304.161	297.125	460.69	427.441		305.285	444.066	0.0560241		345.278	223.28	319.315	402.657	661.087	473.578		295.957	512.441	0.0889076		376.567	539.764	581.137	1096.42	617.463	706.062		499.156	806.647	0.16027		594.684	366.349	206.268	1130.39	1455.3	1278.94		389.1	1288.21	0.00398501
Lcp2;17248380	108.622	94.2488	73.4328	91.5447	104.255		92.1013	97.8998	0.663201		73.568	62.9375	85.5772	74.3199	95.778	67.969		74.0275	79.3556	0.644834		88.6492	116.693	107.386	165.411	100.432	111.841		104.243	125.895	0.399628		100.347	83.917	93.6959	138.893	157.153	140.924		92.6534	145.657	0.00240338
Cd53;17408960	109.346	127.959	136.387	155.106	161.329		124.564	158.218	0.0396785		96.7958	91.8797	129.317	104.903	175.143	121.393		105.997	133.813	0.331484		102.977	83.0114	96.7248	271.549	153.946	187.795		94.2376	204.43	0.0837012		89.4421	83.4027	92.0857	266.418	342.623	284.098		88.3102	297.713	0.0111247
Pdpn;17432440	86.5889	78.6842	82.1627	80.4394	103.463		82.4786	91.9514	0.559479		81.4116	89.0939	71.3097	69.5207	108.528	83.1715		80.6051	87.0733	0.644052		90.1235	76.1262	100.22	136.33	109.759	98.8908		88.8233	114.993	0.130282		80.5979	64.6759	88.7885	134.798	143.5	134.41		78.0208	137.57	0.00655221
Gna13;17257822	204.556	264.251	229.753	287.432	276.976		232.853	282.204	0.0943995		217.608	213.201	204.399	272.866	303.394	314.547		211.736	296.936	0.0142481		235.763	259.751	310.424	369.309	328.047	292.482		268.646	329.946	0.121408		259.064	210.076	262.398	404.657	437.338	353.334		243.846	398.443	0.00892768
Ctsl;17293706	367.814	414.759	466.768	467.313	525.797		416.447	496.555	0.157937		459.125	451.008	413.409	650.824	672.648	579.676		441.181	634.382	0.00910206		448.108	478.001	508.27	699.121	543.208	557.446		478.126	599.925	0.122267		438.591	445.583	425.078	735.55	868.336	766.106		436.417	789.997	0.0112807
Fuca1;17419965	159.392	180.973	189.662	191.664	199.035		176.676	195.349	0.165286		119.589	152.743	135.755	211.911	267.43	223.882		136.029	234.408	0.0129626		186.727	180.215	168.726	327.52	264.065	229.908		178.556	273.831	0.0749662		197.403	183.98	175.47	290.872	329.59	289.983		185.618	303.481	0.0044075
Osmr;17315743	51.9367	54.5861	45.7509	62.1896	80.6244		50.7579	71.407	0.247772		37.0829	28.4545	61.131	58.4151	111.784	71.5122		42.2228	80.5705	0.125653		54.6326	53.797	46.0138	149.83	98.9561	75.679		51.4812	108.155	0.120262		53.4918	43.4389	51.3369	178.374	261.168	165.005		49.4225	201.516	0.035773
Fli1;17525310	89.8249	99.0028	93.3123	83.9776	96.0014		94.0467	89.9895	0.622161		79.442	67.6295	74.4888	77.9958	102.17	95.1073		73.8534	91.7577	0.113921		76.1	81.8893	96.2402	132.55	99.3219	103.65		84.7432	111.84	0.104344		109.007	97.082	96.5996	136.487	126.608	142.463		100.896	135.186	0.00533144
P4ha3;17480675	45.7702	44.0099	35.3469	47.4734	58.1708		41.709	52.8221	0.235251		37.8051	42.4623	29.8856	35.1965	56.9085	31.448		36.7176	41.1843	0.64678		68.398	55.2215	53.9485	136.295	76.1405	63.5519		59.1893	91.9959	0.279407		97.654	62.6107	40.1874	192.068	200.329	132.449		66.8174	174.948	0.0182579
Inpp5d;17215309	78.0884	79.525	67.5543	102.071	121.733		75.0559	111.902	0.129734		43.0114	49.1048	30.8334	57.9795	78.7459	58.7965		40.9832	65.174	0.052067		57.9289	64.7881	86.8274	204.614	107.024	92.583		69.8481	134.74	0.201379		47.8651	65.3245	32.6445	151.573	182.758	122.462		48.6114	152.264	0.0126764
Chi3l1;17217399	118.694	173.455	162.09	187.451	164.804		151.413	176.127	0.307891		130.37	192.365	146.425	214.458	307.415	253.445		156.387	258.44	0.0418629		180.861	181.14	146.848	619.967	282.982	286.88		169.616	396.61	0.177944		291.596	273.444	251.292	695.64	523.768	455.825		272.111	558.411	0.0534816
Prg4;17227892	27.6845	34.057	27.5843	54.7	54.4745		29.7753	54.5872	0.00723813		34.1217	53.0706	41.8226	54.7126	49.1697	59.6458		43.0049	54.5094	0.161095		47.6115	29.7214	49.8358	108.65	43.8157	43.1654		42.3896	65.2104	0.405969		24.0245	45.0531	45.3053	96.6581	83.1673	124.568		38.1276	101.464	0.0178178
C1qc;17431612	52.4588	45.1678	52.4434	73.1266	75.1759		50.0234	74.1513	0.00470685		31.3586	42.207	34.7665	64.7987	84.0069	68.9344		36.1107	72.58	0.0109344		44.7809	48.6757	40.7171	206.287	81.8395	75.4212		44.7245	121.183	0.214194		64.5178	40.3464	36.0593	155.265	194.701	140.699		46.9745	163.555	0.00716466
Fcgr1;17408024	46.428	47.6715	51.2028	47.9708	55.3125		48.4341	51.6416	0.536965		49.9479	42.6766	51.0664	42.9317	54.6658	38.9015		47.897	45.4997	0.686569		43.7615	55.8077	55.7299	87.1966	65.0671	55.332		51.7664	69.1986	0.19741		41.8284	64.4602	46.9554	68.5748	94.315	85.3769		51.0813	82.7556	0.0363967
Fam46c;17408414	41.6257	38.948	33.0957	40.0347	49.0909		37.8898	44.5628	0.350172		54.5354	43.1726	45.6257	58.1776	61.3911	48.3212		47.7779	55.9633	0.193958		55.3858	36.7843	60.9072	118.908	56.9575	33.0643		51.0258	69.6433	0.547486		70.154	55.8207	46.1125	78.9257	93.8598	80.931		57.3624	84.5721	0.0385773
Ccl6;17266960	21.8957	20.4784	27.1348	30.7728	42.1865		23.1696	36.4797	0.229069		26.6381	26.4714	17.4206	28.3566	34.723	49.6682		23.5101	37.5826	0.142122		28.8475	24.7708	24.699	107.967	37.5326	39.825		26.1058	61.7749	0.262384		34.1942	25.7332	34.7115	81.9428	93.9957	64.3668		31.5463	80.1018	0.0209998
Tagln2;17219581	51.888	41.749	43.9809	45.111	56.2967		45.8726	50.7038	0.543551		39.5446	38.3695	39.5302	44.0814	57.2712	47.6248		39.1481	49.6591	0.115137		44.3924	43.27	44.231	79.8393	54.5359	49.5964		43.9645	61.3238	0.204875		52.1003	34.2052	37.6581	82.6298	93.6891	75.6221		41.3212	83.9803	0.00496585
Apoc1;17487374	49.5819	40.9352	51.2386	52.0404	67.8217		47.2519	59.9311	0.329217		38.0476	61.2427	62.7685	63.4842	109.622	72.771		54.0196	81.9592	0.178203		77.9476	74.3295	71.5843	191.895	115.663	109.275		74.6205	138.944	0.135616		79.6854	82.3551	85.1043	155.143	177.891	133.994		82.3816	155.676	0.0271075
Gsn;17370209	59.1449	64.1631	63.7229	76.2439	70.7559		62.3436	73.4999	0.0910152		60.9137	57.8133	71.4074	75.2984	98.0706	77.1368		63.3781	83.5019	0.0916312		74.7823	64.0997	96.1722	144.254	105.969	83.237		78.3514	111.153	0.200779		101.61	78.0492	77.4394	120.491	127.808	126.348		85.6995	124.882	0.0311789
Gm11428;17254289	30.2428	29.6142	40.9154	33.0792	43.3482		33.5908	38.2137	0.539396		36.7645	44.2347	38.0912	37.6524	55.464	46.1151		39.6968	46.4105	0.325521		39.8341	36.0761	38.4033	61.9605	47.1771	46.3462		38.1045	51.8279	0.107765		37.6225	55.3549	48.0129	55.5376	86.099	63.203		46.9968	68.2799	0.132153
Postn;17397575	42.1319	54.8284	49.5162	33.0153	46.1523		48.8255	39.5838	0.366588		56.4294	56.9876	52.4053	48.7127	76.014	59.8838		55.2741	61.5369	0.5138		48.8986	43.1381	46.5691	101.364	79.3959	49.3991		46.2019	76.7197	0.17854		47.088	56.2713	42.075	112.394	129.003	75.2628		48.4781	105.553	0.0612574
Il13ra1;17534051	87.4203	107.867	123.547	134.518	166.613		106.278	150.565	0.15621		70.9395	143.134	101.918	113.033	152.18	124.906		105.33	130.04	0.374646		134.422	116.952	131.337	323.734	227.474	197.678		127.57	249.628	0.0821312		113.492	110.079	134.365	212.307	280.608	256.515		119.312	249.81	0.0137212
Spp1;17439830	53.3322	53.9671	52.3756	67.7671	98.6813		53.225	83.2242	0.302659		134.889	147.551	112.875	222.168	760.887	276.348		131.772	419.801	0.234317		184.672	94.1275	188.59	865.66	257.446	247.625		155.796	456.91	0.277361		548.633	331	332.167	878.76	1299.35	1080.8		403.934	1086.3	0.0139517
Tmem176b;17466624	196.497	188.46	184.493	207.983	279.809		189.817	243.896	0.37128		124.102	132.274	147.538	220.786	313.716	225.537		134.638	253.346	0.0528579		199.963	203.045	278.363	595.604	394.883	416.714		227.124	469.067	0.0474458		301.483	290.284	275.847	611.058	618.244	617.036		289.205	615.446	0.000191417
Nckap1l;17315570	94.989	97.1142	110.147	101.97	116.853		100.75	109.412	0.438045		69.7225	61.0411	62.9324	78.0705	114.077	69.0204		64.5653	87.0558	0.241231		85.6509	90.8849	93.4318	204.194	112.129	114.726		89.9892	143.683	0.217483		105.436	84.8119	116.592	196.189	190.127	163.23		102.28	183.182	0.00427078
Cd180;17289527	22.9691	25.2674	16.4198	27.5382	36.4295		21.5521	31.9838	0.201074		20.9372	16.0501	19.8584	17.7379	45.229	29.4308		18.9486	30.7992	0.273405		18.8257	23.1375	18.0165	97.0276	34.0322	40.1451		19.9932	57.0683	0.205134		28.8682	17.1647	16.8758	80.7348	114.013	97.0421		20.9696	97.2634	0.00777314
Slc43a3;17372644	39.7021	32.9348	45.1185	29.772	43.2836		39.2518	36.5278	0.763126		71.134	49.2262	50.0887	42.8011	134.75	69.0543		56.8163	82.2017	0.453967		38.7107	46.0763	44.623	173.786	59.4844	50.8022		43.1367	94.6907	0.322852		52.8815	51.7395	50.1337	155.384	245.489	174.816		51.5849	191.896	0.0359281
Itgam;17483577	80.3394	94.6724	70.3482	80.4675	110.638		81.7867	95.5528	0.522239		45.9898	43.6455	43.2312	63.9627	97.8773	57.2106		44.2888	73.0168	0.149245		65.4025	91.2369	62.7234	164.195	106.753	100.879		73.1209	123.942	0.112528		68.6737	88.0426	77.4497	150.232	175.142	133.606		78.0553	152.993	0.0130138
Hvcn1;17442046	41.0485	40.1329	37.4166	47.8034	61.1048		39.5327	54.4541	0.259787		35.5975	40.243	36.3539	35.233	50.202	41.9897		37.3981	42.4749	0.363326		45.5135	40.4075	43.9811	82.8367	49.6388	62.5186		43.3007	64.998	0.150827		37.4851	49.4564	35.8065	69.5339	101.082	67.7771		40.916	79.4644	0.0553073
Rhoj;17276386	112.85	91.0119	74.8775	116.94	130.449		92.9131	123.694	0.0986346		142.538	115.867	107.883	167.238	247.02	197.894		122.096	204.051	0.0542012		219.002	121.325	127.803	426.574	217.037	187.947		156.043	277.186	0.244165		182.079	126.061	156.934	315.289	435.146	322.92		155.025	357.785	0.0218703
Nfe2l2;17386700	112.102	149.904	146.559	157.227	182.868		136.188	170.047	0.166076		136.649	156.733	133.125	195.42	193.767	229.407		142.169	206.198	0.014254		166.778	169.288	191.575	288.746	219.404	201.6		175.88	236.583	0.140852		185.411	176.956	156.581	315.488	340.6	307.6		172.983	321.229	0.000394746
Ctse;17217035	42.789	43.5612	34.0846	30.5891	63.3928		40.1449	46.991	0.748536		46.7502	27.8051	30.3479	73.9897	134.868	81.0124		34.9678	96.6233	0.07408		49.9397	37.0107	38.306	313.081	115.079	88.5923		41.7521	172.251	0.206389		52.5268	55.6325	58.0615	292.117	350.927	317.764		55.4069	320.269	0.00384651
Grn;17256959	164.444	190.79	161.418	190.106	247.492		172.217	218.799	0.332854		100.034	107.686	111.447	202.441	327.911	234.333		106.389	254.895	0.0576055		137.71	183.799	194.317	517.771	287.088	282.255		171.942	362.371	0.127808		187.13	143.65	133.04	478.352	583.706	488.789		154.607	516.949	0.00260485
Dexi;17328093	489.933	481.27	460.616	593.424	487.999		477.273	540.712	0.43761		421.422	492.958	473.981	595.83	582.783	584.757		462.787	587.79	0.0247129		605.193	463.134	376.65	663.537	598.708	582.26		481.659	614.835	0.173986		616.521	656.182	663.978	877.474	778.227	848.924		645.56	834.875	0.0111231
Skap2;17466783	113.651	125.724	123.164	133.747	133.49		120.846	133.619	0.0734848		92.2099	107.538	91.4898	90.4231	143.321	98.6311		97.0793	110.792	0.497633		111.593	94.5209	124.682	197.672	144.667	148.605		110.265	163.648	0.0690871		177.295	129.23	146.17	208.603	262.785	259.943		150.898	243.777	0.0160885
Cd52;17431174	32.0917	38.3049	24.1487	35.6568	43.6604		31.5151	39.6586	0.259359		37.5811	29.5219	34.6073	43.3574	79.2437	61.2144		33.9034	61.2718	0.11189		35.6031	40.3529	39.2141	114.437	67.1708	56.446		38.39	79.3512	0.147351		41.7788	30.6531	40.1155	77.2431	140.08	105.16		37.5158	107.495	0.0567184
Ak3;17363779	355	395.284	415.26	428.709	453.783		388.515	441.246	0.0934011		309.44	326.967	319.978	471.08	514.077	453.746		318.795	479.634	0.0082046		463.935	422.734	411.87	701.891	542.619	510.183		432.846	584.898	0.11576		486.034	397.562	381.857	683.611	672.226	593.418		421.818	649.752	0.00643081
Slc7a2;17500716	47.179	56.5036	57.158	71.9183	63.4368		53.6135	67.6775	0.110875		41.4035	62.4319	52.5022	68.3767	92.8936	74.2546		52.1125	78.5083	0.0530034		64.1659	53.6723	62.1378	101.239	80.4019	76.8482		59.992	86.163	0.0585817		76.8487	66.5538	75.3804	132.186	119.459	127.157		72.9276	126.268	0.000448744
Glb1l;17224520	66.1021	59.4375	63.8338	72.3569	71.1985		63.1245	71.7777	0.0390043		48.2435	45.9515	43.9467	68.0629	82.0926	90.9053		46.0472	80.3536	0.0319421		62.8294	67.448	41.1113	116.366	95.8376	85.1413		57.1295	99.1149	0.0271493		60.9943	73.8214	65.2249	85.4762	103.519	93.7338		66.6802	94.2429	0.0156554
Emr1;17339013	53.9656	64.7873	61.5631	74.0495	87.0295		60.1053	80.5395	0.144529		48.7498	35.5733	41.5043	53.4671	81.1378	69.0959		41.9425	67.9003	0.0648376		44.5777	51.4316	43.2788	141.102	89.5073	74.4837		46.4294	101.698	0.109204		53.5739	59.216	62.6949	90.5165	132.934	100.807		58.4949	108.086	0.0550285
Ucp2;17480740	61.8336	51.9621	39.8263	57.9493	80.0197		51.2073	68.9845	0.318606		88.759	73.1814	65.9546	131.018	135.4	113.102		75.965	126.507	0.0061934		71.1829	62.8087	75.8608	205.232	99.931	91.3345		69.9508	132.166	0.230461		98.7977	76.6763	60.0792	195.49	202.512	181.48		78.5177	193.161	0.00253913
Cybb;17540154	29.1372	33.9139	37.3079	41.1546	74.4905		33.453	57.8225	0.378125		34.973	68.2282	75.0189	80.8949	153.843	70.9186		59.4067	101.885	0.242638		57.7985	60.5646	59.6669	199.478	107.891	89.5637		59.3433	132.311	0.164904		39.06	59.6986	77.2024	187.568	314.196	212.352		58.6537	238.039	0.0354051
Hexb;17295278	330.25	516.797	464.408	490.334	640.251		437.152	565.293	0.298611		209.994	225.378	248.694	385	739.462	457.08		228.022	527.181	0.108096		435.962	394.445	415.568	1269.77	735.387	682.433		415.325	895.863	0.123958		410.98	334.289	385.949	1094.54	1269.14	1028.79		377.073	1130.82	0.00520998
Il2rg;17543572	25.4353	15.6055	18.7852	20.5374	27.1185		19.942	23.828	0.454455		19.7327	22.9611	26.771	22.6612	32.191	27.3532		23.1549	27.4018	0.287691		18.2448	23.9477	19.5999	55.4544	24.0588	27.6785		20.5975	35.7306	0.264783		23.2729	26.1048	28.4962	49.0136	64.398	36.9278		25.958	50.1132	0.088525
LOC100862132;17548315	42.7602	68.6206	62.6076	72.3569	65.6559		57.9961	69.0064	0.297402		56.064	55.4295	48.1617	66.1355	95.1565	76.095		53.2184	79.129	0.0827486		44.5633	67.2612	58.1144	174.046	72.6261	74.3241		56.6463	106.999	0.269947		77.2548	60.54	51.1784	193.16	180.218	138.881		62.9911	170.753	0.0110939
P2ry6;17493869	64.4419	60.4134	60.6154	62.3918	76.4311		61.8236	69.4115	0.471374		53.145	42.6731	45.9225	44.0968	80.3899	52.0848		47.2469	58.8572	0.404215		47.6986	59.5545	61.0852	142.572	69.6007	95.1252		56.1128	102.432	0.158156		49.0776	54.0355	55.5119	133.184	148.678	107.338		52.875	129.733	0.0214546
Car5b;17545936	65.8245	73.3957	71.7508	85.3438	100.03		70.3237	92.6867	0.176274		42.9471	43.2929	50.7465	55.3364	100.077	64.4836		45.6622	73.2991	0.176419		49.2251	74.4128	63.6127	119.02	90.145	101.095		62.4169	103.42	0.0219315		89.507	64.3008	66.7172	170.083	184.637	186.854		73.5083	180.524	0.000794956
Cd37;17490702	83.0111	62.8068	57.6507	72.1891	66.426		67.8229	69.3075	0.870886		43.2046	51.1712	47.3038	57.6215	64.5725	40.8436		47.2265	54.3459	0.422452		64.421	39.7014	66.7023	98.6988	75.2805	94.7437		56.9416	89.5743	0.0460279		59.5128	74.7157	65.1274	149.758	132.925	113.392		66.452	132.025	0.0139811
Msn;17536364	105.793	132.239	138.282	140.252	223.457		125.438	181.854	0.395609		164.897	208.47	179.798	308.956	334.175	294.74		184.388	312.623	0.00180956		169.679	153.253	165.282	435.192	283.489	225.833		162.738	314.838	0.134314		301.523	207.652	165.745	511.028	606.181	563.368		224.973	560.192	0.00360417
Stat3;17269717	221.596	278.624	244.835	317.73	321.537		248.352	319.634	0.0482786		234.218	253	246.975	304.009	384.918	318.653		244.731	335.86	0.0609718		266.724	276.496	253.89	456.374	388.46	359.635		265.703	401.49	0.0362275		368.033	296.608	328.459	529.849	569.985	520.61		331.033	540.148	0.00175969
Cst7;17377464	52.8411	59.5704	59.8184	51.807	71.3517		57.4099	61.5794	0.743764		68.7102	41.7716	54.7532	66.6891	90.2167	77.1784		55.0783	78.0281	0.0917424		56.2806	54.4897	64.6989	311.925	82.1592	85.9613		58.4897	160.015	0.313069		66.8491	59.8909	42.7615	180.789	255.166	167.67		56.5005	201.208	0.0272181
Ftl1//Ftl1;17418483	824.72	627.201	692.374	875.122	848.271		714.765	861.697	0.121008		711	502.235	522.265	1199.16	1098.47	962.105		578.5	1086.58	0.00604675		726.443	813.374	1000.28	1779.47	1130.73	1236.03		846.699	1382.08	0.101907		929.018	935.366	639.823	1552.31	1788.35	1673.9		834.736	1671.52	0.00323069
17550428	73.9675	60.4134	63.43	58.5254	101.796		65.937	80.1607	0.628884		70.9253	85.3977	76.3828	89.9004	151.18	92.778		77.5686	111.286	0.230039		112.728	81.1573	105.468	183.711	153.101	89.3765		99.7843	142.063	0.264061		159.384	69.4269	119.479	288.409	342.281	301.436		116.097	310.709	0.0056335
Casp8;17213213	42.714	33.0013	34.3297	41.0613	71.4351		36.6817	56.2482	0.414201		36.7487	38.9329	37.7853	59.629	64.5267	43.2195		37.8223	55.7917	0.106742		44.7357	42.3045	56.0943	103.085	58.8871	72.482		47.7115	78.1514	0.134847		37.9927	45.1324	26.2533	85.6065	116.129	83.5943		36.4595	95.1098	0.01571
Aspg;17279277	43.5362	37.5676	29.7072	44.6314	40.7043		36.937	42.6679	0.296083		42.8473	33.385	39.4767	43.1862	54.4069	41.7539		38.5697	46.449	0.189379		49.5283	38.1646	50.6933	78.3683	50.983	51.0441		46.1287	60.1318	0.262254		42.1046	44.8156	46.8976	65.0977	72.2537	66.0646		44.606	67.8053	0.00201884
17306864	1971.64	1648.67	1632.81	1807.19	2080.75		1751.04	1943.97	0.37586		1879.63	1357.7	1409.67	1695.38	2594.82	1620.61		1549	1970.27	0.318905		2012.76	1976.51	2303.66	4343.31	2698.66	2920.06		2097.64	3320.68	0.135988		2470.28	1843.03	2054.27	3728.16	4279.98	4819.37		2122.53	4275.84	0.00790791
Thbs2;17341080	60.7954	70.3903	65.0491	76.3877	77.7229		65.4116	77.0553	0.0460249		53.7293	68.5806	74.204	67.0747	109.961	97.9253		65.5046	91.6537	0.166057		93.3523	84.2248	89.3204	182.134	106.416	107.234		88.9658	131.928	0.228167		123.501	100.535	99.0655	160.988	184.253	179.923		107.701	175.055	0.00332252
Tln1;17424674	92.3723	129.701	115.077	134.073	150.745		112.383	142.409	0.116465		73.7493	110.26	100.96	152.188	165.035	153.114		94.9897	156.779	0.0195747		126.264	123.637	128.514	228.084	149.74	156.044		126.138	177.956	0.174938		147.831	132.618	122.159	213.546	239.75	197.229		134.203	216.841	0.00828437
Serpina3n;17278328	1272.54	1226.07	1289.77	1552.94	1893.92		1262.79	1723.43	0.222022		597.378	755.863	758.135	1224.22	2065.41	1093.21		703.792	1460.95	0.126854		1526.11	1687.68	1726.36	4761.2	2608.76	2454.22		1646.72	3274.73	0.159463		2132.63	1558.45	1699.05	4019.11	4399.55	3599.65		1796.71	4006.1	0.00211828
H2-K1;17343710	121.06	144.538	120.551	166.586	174.47		128.716	170.528	0.0213101		125.625	157.515	131.052	180.122	246.475	169.66		138.064	198.753	0.113094		128.984	155.88	168.89	403.78	179.267	164.854		151.251	249.3	0.33201		184.682	140.477	116.873	350.669	332.182	302.24		147.344	328.363	0.00260758
Elk3;17244341	53.6197	46.5081	54.5286	71.7161	55.095		51.5522	63.4055	0.37502		60.5385	55.9406	47.795	63.7523	61.327	71.1831		54.758	65.4208	0.0920815		41.7033	50.2912	50.3663	93.0254	56.6259	61.6587		47.4536	70.4366	0.174951		56.8786	51.0573	41.3408	90.1547	90.9513	87.9499		49.7589	89.6853	0.0103764
Tlr7;17546109	26.5831	43.1551	36.5848	45.2255	71.1561		35.441	58.1908	0.304966		17.3226	27.409	20.1308	37.6018	56.3647	29.0383		21.6208	41.0016	0.125659		25.0583	33.3142	51.6806	108.69	58.141	47.7551		36.6844	71.5285	0.197003		30.286	30.5823	24.6839	102.858	115.805	80.6917		28.5174	99.7848	0.0173472
Dhrs1;17306856	1185.17	1083.93	1157.15	1262.43	1232.96		1142.08	1247.7	0.0577953		825.612	833.726	805.793	1158.66	1718.57	1113.87		821.711	1330.36	0.120149		1243.25	1330.88	1423.09	2785.36	1757.6	1677.9		1332.41	2073.62	0.170783		1621.5	1171.99	1246.08	2742.39	3238.86	3262.18		1346.52	3081.14	0.00161168
17549514	111.572	124.8	109.766	85.6597	111.675		115.379	98.6672	0.405515		131.161	158.367	124.687	143.428	164.57	124.705		138.072	144.234	0.710792		165.326	118.185	148.394	292.516	106.722	130.592		143.969	176.61	0.635932		133.382	133.382	133.027	248.209	288.203	263.112		133.264	266.508	0.00757813
Man2b1;17503397	165.374	242.538	225.349	234.284	325.017		211.087	279.65	0.342631		103.972	119.097	128.071	249.662	278.886	227.231		117.047	251.926	0.00467455		195.71	210.161	165.656	494.893	265.192	271.163		190.509	343.749	0.176584		229.007	141.493	166.347	455.571	474.054	395.277		178.949	441.634	0.0017914
Ptprc;17227536	51.0919	58.7459	46.7928	61.4326	65.6957		52.2102	63.5641	0.0707558		64.2784	87.1593	64.6033	63.9813	86.8587	75.6006		72.0137	75.4802	0.747796		71.2444	55.5518	59.8669	115.761	78.583	78.0862		62.221	90.8099	0.136916		54.9742	70.4668	66.4879	117.058	140.712	102.725		63.9763	120.165	0.0235549
Gns;17237715	643.588	692.37	706.953	715.719	701.109		680.97	708.414	0.288801		480.899	581.388	566.459	616.786	752	708.03		542.915	692.272	0.0449536		655.817	647.269	663.386	991.841	819.149	794.302		655.491	868.43	0.0747794		676.238	642.906	623.594	965.707	1017.98	932.996		647.579	972.226	0.000928107
Tax1bp3;17252626	74.4343	83.0568	80.5495	93.3712	92.2804		79.3469	92.8258	0.0298385		85.5823	83.5994	69.9584	105.94	125.563	119.234		79.7134	116.912	0.00857086		81.2634	87.6486	91.9189	117.734	88.6462	85.6449		86.9436	97.3416	0.419517		73.6073	90.9855	84.2023	115.474	147.407	129.099		82.9317	130.66	0.0188245
Ly96;17211286	47.1209	43.4401	35.0841	50.7115	89.093		41.8817	69.9023	0.376076		42.2956	49.6833	56.0492	66.0541	58.9193	59.2795		49.3427	61.4176	0.0731229		42.1268	57.1895	75.3072	161.435	92.0066	111.815		58.2078	121.752	0.0732276		90.1459	54.232	67.0658	172.997	149.154	133.779		70.4812	151.977	0.00639627
Dock2;17261650	50.6616	45.2588	44.6544	45.1353	47.3533		46.8583	46.2443	0.799551		47.1564	44.0433	38.0761	42.6264	56.44	45.2382		43.092	48.1015	0.383244		49.1762	43.8087	53.6624	98.9369	57.7961	65.1558		48.8824	73.963	0.18131		45.8161	46.8036	41.2073	84.4561	108.598	82.537		44.609	91.8638	0.0260645
Mavs;17376480	64.25	65.5433	60.1476	64.354	72.3442		63.3136	68.3491	0.409915		58.1523	76.1354	71.4831	83.6435	81.0011	98.2964		68.5902	87.647	0.0665677		72.1867	72.5877	76.7415	118.062	109.592	116.296		73.8386	114.65	0.000632798		97.2913	76.0055	86.9581	133.042	117.058	125.593		86.7516	125.231	0.00905079
Htra1;17483912	319.121	339.233	284.706	342.294	433.139		314.353	387.716	0.332189		224.965	259.272	278.659	360.394	441.544	375.885		254.299	392.608	0.0139126		352.552	299.19	292.018	467.292	428.99	419.421		314.587	438.568	0.00801893		422.921	360.616	308.176	548.608	517.275	462.872		363.905	509.585	0.0278622
Ampd3;17481776	137.598	144.399	145.221	164.219	184.903		142.406	174.561	0.182723		127.616	109.446	134.522	205.212	187.056	212.622		123.861	201.63	0.00187748		206.701	206.129	239.95	313.706	279.703	245.549		217.594	279.653	0.066976		218.901	198.323	189.963	336.503	341.034	328.138		202.396	335.225	0.00120689
Lgals9;17266520	83.9581	88.0329	70.6713	93.8762	142.038		80.8875	117.957	0.357886		94.5346	82.1696	66.2743	117.72	111.424	100.705		80.9928	109.95	0.0499799		113.794	103.485	127.037	131.728	121.954	133.59		114.772	129.091	0.159199		103.005	105.398	93.6569	238.489	196.934	178.49		100.687	204.638	0.0241811
Laptm4a;17273961	1044.88	1174.81	1088.92	1026.04	1187.98		1102.87	1107.01	0.968638		1076.03	1102.38	1221.74	1304.55	1345.68	1272.87		1133.38	1307.7	0.0423866		1253.81	1295.96	1274.41	1645.83	1390.54	1311.56		1274.73	1449.31	0.224334		1288.77	1258.45	1220.73	1556.91	1539.05	1569.62		1255.98	1555.19	0.00119594
Gpr62;17530699	58.0012	57.751	58.8465	62.1548	69.91		58.1996	66.0324	0.290754		55.5617	51.856	43.5081	83.485	74.7281	80.6415		50.3086	79.6182	0.00365129		71.061	64.7332	68.0522	94.4808	84.2342	87.3088		67.9488	88.6746	0.00772442		90.2682	70.0501	62.2198	93.8482	90.9358	90.9999		74.1794	91.928	0.166014
Sdf2l1;17328625	86.4162	115.147	105.26	130.02	121.817		102.274	125.918	0.0935632		104.095	94.3867	109.553	121.332	134.525	130.794		102.678	128.884	0.0118572		106.726	121.544	138.439	176.341	119.133	125.676		122.237	140.383	0.437284		155.443	120.238	76.3217	159.997	186.083	209.598		117.334	185.226	0.0776415
Slc38a9;17289908	259.107	252.428	277.474	293.143	260.454		263.003	276.799	0.549081		235.209	257.122	249.886	292.846	291.041	298.693		247.406	294.193	0.0111389		293.172	293.828	284.079	333.7	329.418	303.629		290.359	322.249	0.064587		343.765	257.647	264.197	350.084	334.56	365.209		288.536	349.951	0.147078
Plin3;17346216	78.665	74.0208	70.4553	95.8804	113.872		74.3803	104.876	0.163235		54.7311	74.6653	68.4727	104.264	117.728	92.9704		65.9564	104.988	0.0146503		83.5662	92.3554	117.258	168.451	153.633	120.646		97.7265	147.577	0.0511535		155.028	93.1775	75.7312	206.382	166.304	156.905		107.979	176.53	0.0854713
Tjap1;17345349	74.9282	79.8935	69.289	94.4816	71.4522		74.7036	82.9669	0.601761		63.8112	63.2118	60.9484	99.0121	96.6663	96.8294		62.6571	97.5026	8.59867e-06		73.4373	71.3916	98.6578	120.954	105.07	98.5122		81.1622	108.179	0.0747278		119.388	87.4214	98.4213	142.336	109.716	123.302		101.744	125.118	0.154145
Slc13a3;17394461	104.836	111.69	101.358	143.82	219.529		105.961	181.674	0.293502		152.076	159.689	134.474	226.843	227.939	251.95		148.747	235.577	0.00148537		195.704	209.379	281.5	355.311	242.865	252.723		228.861	283.633	0.293224		255.398	206.126	141.299	445.684	338.915	354.844		200.941	379.814	0.0188476
17497477	41.2248	42.5492	52.2476	48.3549	52.1389		45.3405	50.2469	0.306976		34.9961	42.9013	41.006	59.7713	49.9002	55.6332		39.6345	55.1015	0.0152039		56.2112	57.9042	52.9746	80.3322	67.2479	63.2461		55.6967	70.2754	0.0963938		58.2024	52.7119	61.724	77.6222	79.3392	68.989		57.5461	75.3168	0.0138033
Gstk1;17457876	233.608	255.846	244.738	323.265	386.212		244.73	354.739	0.165294		214.932	189.255	255.696	434.125	454.277	399.912		219.961	429.438	0.00130891		428.067	342.947	356.663	608.893	433.971	424.122		375.892	488.995	0.191379		446.908	277.636	289.607	541.314	585.341	544.058		338.05	556.904	0.0490313
Necap2;17432124	195.584	206.892	170.124	205.037	248.698		190.867	226.867	0.314183		144.93	176.945	136.892	292.443	286.197	272.956		152.922	283.865	0.00291836		251.753	241.437	192.514	375.875	288.085	306.986		228.568	323.649	0.0493167		270.214	220.38	191.107	398.877	403.115	369.503		227.234	390.498	0.00934818
Tmem59;17416427	410.378	521.9	553.476	583.628	570.384		495.252	577.006	0.198054		440.518	492.461	453.682	556.611	594.672	603.913		462.22	585.066	0.00454192		563.155	562.973	568.538	705.024	655.493	624.389		564.889	661.635	0.0533556		623.896	477.606	545.975	749.941	794.109	735.304		549.159	759.785	0.0246453
Trp53bp2;17220373	193.043	183.293	204.701	256.874	275.132		193.679	266.003	0.0246737		210.336	209.431	250.426	265.961	295.521	276.055		223.398	279.179	0.0329382		269.083	239.934	255.088	389.971	294.281	290.453		254.702	324.901	0.156893		274.066	213.104	220.847	351.188	296.462	309.123		236.005	318.924	0.0315858
Hspb6;17476456	119.269	102.324	87.6821	107.919	160.421		103.092	134.17	0.43404		139.221	108.25	106.859	172.875	166.038	159.213		118.11	166.042	0.0328399		119.63	144.114	148.595	226.428	176.886	154.586		137.446	185.967	0.136206		135.665	141.921	111.855	232.464	242.697	168.79		129.814	214.65	0.0518296
Scpep1;17267601	91.7537	97.6062	94.3844	122.663	127.094		94.5814	124.878	0.0065441		81.1899	79.4601	92.6808	122.82	138.434	136.281		84.4436	132.512	0.00187341		126.618	83.4587	97.2922	150.932	128.524	142.811		102.456	140.756	0.0755477		131.304	110.257	112.053	176.917	153.927	161.481		117.872	164.108	0.00838175
Cnih4;17220255	146.624	164.973	168.202	191.947	198.566		159.933	195.257	0.0216629		168.127	167.263	184.542	197.468	208.256	215.98		173.31	207.235	0.0120776		178.384	199.939	187.4	266.866	227.925	228.071		188.574	240.954	0.0381306		235.666	187.011	159.664	255.257	256.969	264.67		194.114	258.965	0.097726
Zcchc24;17304147	117.299	191.115	160.043	226.841	224.109		156.152	225.475	0.0829234		122.552	150.309	147.242	306.14	283.725	289.132		140.034	292.999	0.000236174		217.841	210.001	247.401	412.392	344.157	314.395		225.081	356.981	0.0318436		340.168	189.068	211.747	418.13	397.82	385.399		246.995	400.45	0.0770919
Cpt1a;17355915	163.722	190.898	197.344	233.089	278.043		183.988	255.566	0.147176		151.866	184.547	185.444	273.052	301.913	294.412		173.952	289.792	0.00148913		231.88	214.587	218.921	434.889	316.642	291.421		221.796	347.651	0.102513		368.05	266.083	276.224	496.096	477.431	431.185		303.452	468.237	0.0186984
Emd;17535752	58.6994	65.1979	64.545	71.8642	76.0827		62.8141	73.9735	0.0406649		52.7079	56.3846	67.4327	81.4437	70.9386	86.0459		58.8417	79.476	0.0304922		76.4477	75.3759	76.7529	101.914	82.8474	78.7624		76.1922	87.8411	0.243829		83.3796	61.0315	55.9628	93.0459	87.5878	85.791		66.7913	88.8082	0.112425
Tenc1;17315272	58.3479	82.1546	70.8898	82.0648	107.531		70.4641	94.7979	0.264507		46.2588	64.101	78.1623	101.947	96.4182	98.4313		62.8407	98.932	0.0557148		94.7027	104.256	105.31	166.635	93.4706	100.133		101.423	120.08	0.509169		121.722	76.4346	80.111	175.441	135.389	149.334		92.7558	153.388	0.0334852
Pcx;17356216	168.617	196.941	183.047	226.328	235.415		182.868	230.872	0.015867		167.766	190.474	193.548	245.775	235.252	256.314		183.929	245.78	0.0046961		235.459	223.197	231.366	301.789	287.765	264.76		230.007	284.771	0.0269752		237.855	210.824	197.697	300.494	257.48	280.826		215.459	279.6	0.0202337
Hepacam;17516036	268.257	306.367	346.217	368.548	417.939		306.947	393.243	0.0984909		309.79	344.33	291.811	474.275	525.578	460.036		315.31	486.63	0.00302744		451.602	437.176	405.802	655.143	497.356	508.879		431.527	553.793	0.129756		601.488	374.036	335.081	770.643	730.953	655.583		436.869	719.059	0.0609916
Ctsa;17379560	546.549	553.019	607.29	588.262	639.983		568.953	614.123	0.291018		439.816	467.462	478.937	745.608	838.497	678.712		462.071	754.272	0.0192001		656.478	674.82	670.157	1067.43	777.911	822.459		667.152	889.268	0.131848		879.287	617.893	603.237	1076.68	1136.25	1105.13		700.139	1106.02	0.0412598
Tril;17466932	133.16	173.743	168.689	212.311	233.879		158.531	223.095	0.0323813		147.002	161.623	155.488	291.743	289.183	276.092		154.704	285.673	3.95101e-05		241.047	196.692	149.355	349.372	262.309	284.87		195.698	298.85	0.0500674		296.062	146.479	183.086	341.947	339.797	328.432		208.542	336.726	0.103133
Cd97;17510948	67.6679	68.154	59.213	76.079	69.2909		65.0117	72.685	0.208208		67.7426	68.2387	49.3109	87.8595	81.7028	93.1179		61.764	87.5601	0.0344682		91.73	87.0573	91.6693	123.353	125.714	103.93		90.1522	117.666	0.0514886		107.457	75.8573	70.2038	159.516	146.921	125.343		84.506	143.926	0.0185125
Lamtor3;17494449	708.747	762.778	774.183	816.271	859.934		748.569	838.102	0.0713078		661.489	734.981	755.786	967.848	825.237	891.426		717.419	894.837	0.0290997		874	885.14	868.99	1044.53	993.706	921.612		876.043	986.616	0.0876391		1006.14	765.295	830.331	1048.45	1088.86	1122.04		867.255	1086.45	0.0826521
Emilin2;17346975	31.9078	45.697	39.2242	49.4151	43.8785		38.943	46.6468	0.210465		28.6824	41.1357	36.8912	52.1993	60.4098	49.6793		35.5698	54.0961	0.0197266		49.355	38.8999	59.3471	69.5031	54.0215	60.4171		49.2006	61.3139	0.182831		71.697	47.4215	42.5915	84.9515	79.512	66.4315		53.9033	76.965	0.108314
Arhgef40;17299678	69.4695	81.4227	66.8002	82.7012	91.3789		72.5641	87.0401	0.112107		69.6221	69.2964	68.2152	113.327	84.1519	106.859		69.0446	101.446	0.0667974		100.815	96.8736	101.679	123.926	118.48	102.401		99.789	114.936	0.137622		114.926	99.9651	98.5665	161.569	138.422	124.992		104.486	141.661	0.0544987
Dnajc15;17308800	184.925	240.791	225.556	261.424	239.564		217.091	250.494	0.192871		193.553	199.964	196.598	307.757	287.812	311.922		196.705	302.497	0.00322786		278.987	272.964	203.977	325.321	295.404	341.514		251.976	320.746	0.0843802		341.742	231.316	234.818	357.601	348.877	330.877		269.292	345.785	0.164158
Lmf2;17320457	79.3208	83.4972	73.4897	106.651	112.415		78.7692	109.533	0.00712304		69.0498	56.6287	60.2342	117.789	108.231	132.867		61.9709	119.629	0.00570157		100.492	103.172	90.03	162.864	151.45	126.692		97.8978	147.002	0.0317389		140.189	84.9027	60.4138	162.367	162.224	159.622		95.1684	161.405	0.106711
Tmem47;17536067	1275.57	1217.94	1212.28	1547.59	1837.53		1235.27	1692.56	0.18962		1179.11	1187.85	1071.09	1887.33	1705.22	1766.15		1146.02	1786.23	0.00103043		1858.72	1861.85	1958.41	2441.7	2248.29	2467.83		1892.99	2385.94	0.00885859		2058.76	1535.1	1742.76	2782.6	2653.81	2275.53		1778.88	2570.65	0.0212341
4931406P16Rik;17489645	191.991	225.676	180.698	222.396	237.449		199.455	229.922	0.147261		182.672	199.484	183.245	253.166	251.617	251.63		188.467	252.138	0.00701928		197.671	231.352	206.664	295.948	266.082	262.88		211.895	274.97	0.0124092		300.788	240.004	215.615	306.037	308.892	318.468		252.136	311.132	0.142361
Srpr;17515886	373.34	384.773	360.514	434.639	424.515		372.876	429.577	0.00721461		293.593	342.877	300.898	435.049	424.281	425.497		312.456	428.276	0.0137897		454.883	406.13	417.172	535.038	494.375	489.409		426.062	506.274	0.017811		452.332	401.577	404.477	549.572	544.786	567.533		419.462	553.964	0.00702895
Agtrap;17432895	54.2103	47.4667	45.716	61.0649	82.6404		49.131	71.8527	0.268208		53.6921	46.5223	48.6801	95.4713	83.4773	63.9552		49.6315	80.9679	0.069428		71.0597	72.2077	88.6733	122.292	100.515	96.9165		77.3136	106.574	0.0452898		104.042	85.2844	60.423	127.729	125.24	109.763		83.2497	120.911	0.0792019
Wasf2;17419524	48.8707	58.4473	56.5411	60.0434	70.7885		54.6197	65.416	0.248944		59.5043	52.283	46.2929	88.5782	74.8778	73.3927		52.6934	78.9495	0.0145624		71.4415	56.0203	64.2076	102.945	78.7054	73.4762		63.8898	85.0423	0.130345		76.8889	55.3652	69.664	111.548	103.307	113.613		67.306	109.49	0.01001
Spon1;17482000	244.707	267.692	288.178	324.025	318.173		266.859	321.099	0.0436798		249.97	341.416	285.781	389.849	413.941	394.329		292.389	399.373	0.0479711		366.959	368.787	384.529	519.404	469.756	446.106		373.425	478.422	0.0330485		344.635	300.766	230.552	548.619	469.006	436.102		291.984	484.576	0.0150003
Adipor2;17470301	145.311	186.211	214.583	232.516	272.528		182.035	252.522	0.0991277		222.405	241.065	184.97	305.735	326.209	300.316		216.147	310.754	0.0156243		345.953	255.583	290.126	459.27	454.777	344.991		297.221	419.68	0.0619337		356.54	258.394	315.168	525.189	516.962	412.065		310.034	484.738	0.021536
Cln3;17496310	105.19	125.839	105.943	103.916	136.811		112.324	120.364	0.713215		90.6181	121.737	96.626	157.589	109.004	129.018		102.994	131.87	0.174786		126.318	125.4	127.726	189.952	147.963	170.01		126.481	169.308	0.0712172		147.45	102.504	85.3815	190.875	173.949	189.912		111.779	184.912	0.0487951
Frmd8;17361814	71.398	68.7871	58.4304	84.5589	90.4382		66.2052	87.4985	0.0229898		75.1175	76.9325	59.8947	105.893	100.105	87.4453		70.6482	97.8145	0.0239934		82.4448	82.5294	87.7342	120.876	101.275	102.438		84.2361	108.196	0.0547863		108.161	90.5544	77.103	153.183	144.196	145.884		91.9395	147.754	0.0179429
Mlc1;17320225	499.418	533.797	492.721	585.152	607.372		508.645	596.262	0.0154811		413.148	472.492	479.774	597.302	715.636	605.068		455.138	639.335	0.0225663		515.956	576.602	625.294	755.382	659.031	623.179		572.617	679.197	0.106111		637.267	610.151	572.393	720.385	737.14	683.355		606.604	713.627	0.012953
Osbpl7;17255727	89.7739	101.108	89.7741	88.5896	113.385		93.5519	100.987	0.655616		83.8793	119.164	81.5463	132.454	125.686	126.751		94.8632	128.297	0.106848		115.121	123.123	113.569	175.531	152.03	142.638		117.271	156.733	0.0464176		179.659	113.998	102.99	199.238	165.931	175.597		132.216	180.256	0.172109
Gjb6;17307125	67.8876	62.2657	71.1902	79.9994	101.896		67.1145	90.9475	0.260095		84.2282	78.8233	58.167	139.216	115.538	118.461		73.7395	124.405	0.00973925		99.4368	89.0163	101.07	157.031	121.166	99.9951		96.5075	126.064	0.213697		123.625	85.8289	106.399	155.064	126.116	137.033		105.284	139.405	0.0728439
Plod1;17432835	33.9012	42.7582	63.309	50.0185	60.9567		46.6562	55.4876	0.454309		31.4096	42.5428	37.4278	64.7538	68.4002	65.255		37.1268	66.1363	0.00665414		49.9523	65.4784	74.3076	104.712	81.8435	84.7895		63.2461	90.4482	0.0546651		67.1269	52.932	59.7306	129.763	111.034	100.776		59.9298	113.858	0.0117725
Tjp2;17363572	106.939	120.712	121.678	120.817	126.148		116.443	123.482	0.290665		83.0961	98.5383	110.344	129.448	133.628	160.838		97.326	141.305	0.0271461		125.575	138.145	122.415	189.822	168.9	153.903		128.712	170.875	0.0387772		160.355	116.239	131.283	183.205	181.041	179.485		135.959	181.243	0.0719384
Cyp4f17;17335952	34.9904	40.9977	40.6206	48.5459	55.6025		38.8695	52.0742	0.107269		27.776	38.0984	42.1813	79.3983	82.1137	66.3962		36.0186	75.9694	0.00367672		59.221	61.2469	53.4679	96.4067	77.1463	93.3549		57.9786	88.9693	0.0234339		76.5653	56.8882	36.2518	97.9843	71.8688	78.5402		56.5685	82.7978	0.144951
Pepd;17476709	106.519	113.793	99.7963	126.847	137.9		106.703	132.373	0.0614153		98.1358	116.049	119.711	148.988	123.344	145.926		111.299	139.42	0.0571506		135.501	121.232	132.949	186.038	174.492	149.183		129.894	169.904	0.0512671		161.228	117.447	100.096	160.291	166.683	193.197		126.257	173.391	0.104787
4732418C07Rik;17417269	294.615	356.974	350.52	398.762	424.74		334.036	411.751	0.0466729		334.946	340.463	348.815	434.679	424.532	457.84		341.408	439.017	0.00443273		395.182	402.382	408.03	585.678	515.522	525.467		401.865	542.222	0.0210326		563.986	443.76	391.71	521.787	609.434	655.613		466.485	595.611	0.119916
Nde1;17323120	58.9389	72.2823	58.4094	71.9909	103.728		63.2102	87.8592	0.349753		78.9608	75.7935	67.9704	105.126	108.956	103.868		74.2416	105.984	0.00382782		94.9643	95.0046	90.3796	177.796	115.113	113.808		93.4495	135.573	0.183584		152.433	70.1935	71.5161	173.008	142.667	143.4		98.0475	153.025	0.170833
Armc5;17496863	53.0321	68.4204	63.0809	64.1547	82.4297		61.5111	73.2922	0.398978		63.4132	49.7152	58.2989	69.0512	73.3444	95.2382		57.1424	79.2113	0.0948176		79.2097	62.849	75.4518	110.102	90.6984	89.0034		72.5035	96.6012	0.0502771		89.6944	58.7161	61.2946	105.26	89.9662	101.17		69.9017	98.7986	0.0827899
Cdkn1a;17335467	110.361	101.488	83.7448	148.708	157.535		98.5314	153.121	0.00995539		132.009	78.7406	80.1147	249.142	164.858	156.249		96.9548	190.083	0.0674265		109.806	101.094	118.641	259.69	195.582	194.139		109.847	216.47	0.0330521		136.803	108.628	96.1399	302.594	293.227	255.586		113.857	283.802	0.000942269
Lfng;17444106	109.193	111.015	109.335	129.676	185.594		109.848	157.635	0.336911		113.516	125.682	118.955	222.594	199.559	199.395		119.385	207.183	0.00257553		192.798	154.625	154.446	273.866	239.339	201.551		167.29	238.252	0.0554879		156.536	141.997	147.306	291.509	266.272	224.117		148.613	260.633	0.0251104
Fam181b;17480233	92.607	95.5382	99.852	89.492	106.672		95.9991	98.0818	0.849441		87.7488	77.9331	82.5881	117.425	124.122	122.153		82.7567	121.233	0.000663697		101.487	86.5201	99.7465	123.229	118.764	125.687		95.9179	122.56	0.0178438		119.369	98.8164	84.021	124.194	121.585	136.586		100.736	127.455	0.104727
Lrrc1;17528963	61.3081	79.9407	82.9613	85.0444	104.097		74.7367	94.5708	0.231216		65.3594	71.2863	75.284	114.667	111.061	114.917		70.6432	113.548	0.00138026		85.6601	81.9509	104.557	128.321	140.401	129.775		90.7225	132.832	0.0122752		100.13	73.4879	86.3277	142.94	153.038	130.814		86.6485	142.264	0.00565471
4930402H24Rik;17391734	236.074	261.913	247.806	283.073	267.713		248.597	275.393	0.0999916		217.847	270.653	250.817	288.494	266.525	334.124		246.439	296.381	0.122684		285.793	308.833	307.813	355.949	325.749	338.989		300.813	340.229	0.0277422		354.002	273.331	246.13	336.574	350.17	402.037		291.154	362.927	0.146553
Fn3k;17259623	107.496	122.326	114.033	110.266	99.8451		114.618	105.055	0.277301		83.2904	104.124	86.5733	144.3	108.584	133.715		91.3292	128.866	0.0498237		125.52	134.396	122.824	158.707	138.849	149.285		127.58	148.947	0.0437358		143.714	115.628	113.61	168.095	165.876	171.366		124.317	168.446	0.0420345
Oxsr1;17532113	173.347	214.069	195.566	214.077	212.382		194.327	213.229	0.249169		175.719	202.693	213.1	222.684	238.821	234.873		197.171	232.126	0.071162		244.032	204.312	220.974	284.725	280.344	227.439		223.106	264.169	0.145116		274.208	227.356	209.297	287.179	259.257	290.047		236.954	278.827	0.15015
Ptgr2;17277195	117.121	131.117	129.797	152.708	138.916		126.012	145.812	0.147522		98.8731	122.845	107.916	182.217	182.452	184.188		109.878	182.952	0.00861935		155.61	141.448	178.124	219.074	169.322	156.56		158.394	181.652	0.362127		190.876	143.749	150.985	220.198	190.781	200.286		161.87	203.755	0.0843756
AI646023;17241840	51.5848	52.0695	47.6117	52.0039	51.3316		50.422	51.6678	0.473399		44.1679	61.0874	49.8065	80.0348	70.4111	78.9751		51.6873	76.4736	0.0195034		77.6865	64.6091	62.6066	99.597	81.6522	90.1458		68.3007	90.465	0.0346048		82.4776	51.6531	59.0384	104.597	93.0072	103.113		64.3897	100.239	0.046505
Trim56;17453832	49.4124	60.2356	58.5549	63.1248	72.4506		56.0676	67.7877	0.176123		45.8191	57.5263	50.5964	77.4685	75.8704	77.2152		51.3139	76.8514	0.0156745		55.5276	81.2441	72.5705	100.17	86.946	73.9516		69.7807	87.0226	0.182165		66.4785	61.5439	63.9085	100.501	101.974	89.2059		63.9769	97.2271	0.0082978
Tom1//Tom1;17463441	418.079	449.619	491.915	546.624	546.218		453.204	546.421	0.0488167		329.216	438.215	451.839	546.094	576.104	596.104		406.423	572.767	0.0373479		557.363	593.184	591.92	784.27	698.223	697.049		580.822	726.514	0.0243759		575.542	574.739	587.926	718.329	736.176	703.021		579.402	719.175	0.00137052
Ddr1;17344405	125.24	120.134	133.173	157.252	206.879		126.183	182.065	0.259777		170.403	165.823	124.195	195.226	277.71	216.617		153.474	229.851	0.0701996		165.042	178.429	190.757	348.997	226.319	248.095		178.076	274.47	0.120462		270.772	207.106	143.084	326.97	319.196	310.178		206.987	318.781	0.0912398
Tpp1;17494596	784.663	696.599	728.487	828.753	902.011		736.583	865.382	0.103208		739.832	646.987	598.28	924.885	885.321	878.897		661.7	896.368	0.020633		795.735	890.244	937.488	1182.1	1012.78	1097.06		874.489	1097.31	0.0266411		1101.58	785.236	803.185	1189.1	1246.73	1334.06		896.668	1256.63	0.056562
Mob3a;17243051	97.644	74.3172	80.2438	121.497	115.827		84.0683	118.662	0.0270875		111.688	65.3992	79.2362	105.727	113.513	117.578		85.4411	112.273	0.183803		105.095	112.383	102.278	167.819	164.366	126.893		106.585	153.026	0.0645863		135.433	71.8089	70.8132	157.53	171.026	141.66		92.6852	156.739	0.080293
Daam2;17345830	186.226	249.181	222.27	250.275	285.118		219.226	267.697	0.15886		244.215	238.857	252.138	325.54	360.068	307.201		245.07	330.936	0.0253989		286.629	220.101	282.034	464.168	363.699	381.906		262.921	403.258	0.0248974		378.253	251.41	244.514	490.238	414.752	402.327		291.392	435.772	0.0588258
Ceacam1;17487952	53.3511	65.4933	51.9228	74.7858	92.161		56.9224	83.4734	0.150182		88.7096	70.5151	61.2779	80.7632	67.4052	86.6199		73.5008	78.2628	0.657113		69.091	85.217	96.2401	139.721	95.0542	85.1725		83.516	106.649	0.305048		122.787	56.6395	69.1577	137.038	126.588	115.461		82.8615	126.362	0.156447
Cyb5r3;17319783	227.716	257.525	242.371	254.144	304.778		242.537	279.461	0.365298		193.011	210.248	169.067	366.087	335.793	312.753		190.775	338.211	0.00209712		272.18	258.162	340.169	466.801	319.879	397.355		290.17	394.678	0.117435		450.718	262.9	174.414	539.03	505.229	508.029		296.011	517.43	0.11043
Aph1a//Aph1a;17228860	524.003	545.151	537.027	578.293	713.89		535.394	646.092	0.348057		513.922	555.184	588.119	845.763	803.527	716.876		552.408	788.722	0.0107333		692.077	677.786	621.554	919.991	729.34	725.392		663.806	791.574	0.176268		765.223	684.529	602.983	1029.72	884.368	959.443		684.245	957.845	0.0124726
Phyh;17366511	210.548	226.423	209.656	221.212	245.161		215.542	233.187	0.354188		187.715	187.004	233.804	244.941	284.91	254.524		202.841	261.458	0.043544		259.282	243.455	214.72	337.212	269.158	234.01		239.152	280.127	0.310558		329.11	237.275	204.493	326.805	346.029	340.302		256.959	337.712	0.15997
Mt1;17503942	247.529	221.816	235.381	229.64	367.905		234.908	298.772	0.524225		210.156	163.666	207.005	432.672	395.855	283.265		193.609	370.598	0.0472391		271.011	268.46	303.075	666.586	438.556	401.696		280.849	502.279	0.113585		420.319	238.518	259.142	707.785	612.647	533.071		305.993	617.835	0.0156588
Micall1;17312920	88.6328	111.548	81.4736	114.785	110.402		93.8849	112.593	0.16978		89.7385	91.5719	101.383	126.848	127.902	132.126		94.2312	128.959	0.00424785		116.477	96.6203	132.382	152.113	136.179	122.663		115.16	136.985	0.181228		159.749	102.65	112.073	188.877	175.117	171.178		124.824	178.391	0.0830987
Sgsh;17272913	46.2559	67.977	56.1867	71.3386	69.891		56.8065	70.6148	0.157221		41.1862	45.7538	51.455	81.0865	75.6126	77.2717		46.1317	77.9903	0.0022365		75.1344	67.9722	67.3038	123.342	91.324	81.0572		70.1368	98.5744	0.150602		71.248	54.5686	56.6859	101.017	83.4882	91.7708		60.8341	92.0919	0.0127909
Mt2;17503937	561.878	553.178	419.452	586.762	802.13		511.503	694.446	0.309735		628.205	498.791	540.017	862.947	840.718	718.554		555.671	807.407	0.013653		691.633	741.845	740.667	992.764	894.501	851.275		724.715	912.846	0.0326154		803.967	571.486	525.252	1166.7	1170.1	985.078		633.569	1107.29	0.0138891
Slc39a14;17308299	139.134	150.665	117.203	153.37	157.384		135.667	155.377	0.178286		128.156	123.18	144.089	162.085	169.898	140.799		131.809	157.594	0.0805151		143.042	167.237	154.127	192.383	151.52	165.297		154.802	169.734	0.356334		154.077	134.916	109.944	196.798	224.86	185.82		132.979	202.493	0.0160872
Stxbp3a;17409406	77.9967	70.7113	77.5058	106.421	99.1108		75.4046	102.766	0.0296587		66.1112	78.79	67.4035	100.274	112.902	99.1271		70.7682	104.101	0.00518627		95.8397	84.6342	111.302	142.81	126.853	116.115		97.2586	128.593	0.0458606		119.357	81.4006	89.436	137.892	145.112	121.677		96.7313	134.894	0.0595634
Cd151;17484940	134.429	183.423	156.817	190.643	204.625		158.223	197.634	0.0952226		143.449	191.334	153.765	274.757	290.477	277.849		162.849	281.028	0.00913925		172.154	214.314	199.15	382.341	254.102	259.334		195.206	298.592	0.122929		247.444	187.946	166.031	379.689	412.163	343.827		200.474	378.56	0.00535239
H13;17377753	607.139	554.144	524.059	569.715	620.031		561.781	594.873	0.423301		553.605	546.413	526.51	672.771	612.491	641.04		542.176	642.1	0.0159506		632.157	646.084	600.132	722.045	655.157	710.318		626.124	695.84	0.0563836		617.44	575.033	636.842	753.87	731.314	776.04		609.772	753.741	0.00425988
Coro1c;17451443	316.966	355.556	346.049	403.994	481.468		339.524	442.731	0.205508		351.481	381.111	359.866	539.052	475.798	552.71		364.153	522.52	0.0131516		479.384	404.28	479.126	600.81	595.594	562.34		454.263	586.248	0.0192982		579.421	462.209	420.49	637.983	550.072	552.314		487.373	580.123	0.185989
Cyp4f13;17343505	90.2976	118.174	79.6681	86.5053	105.03		96.0465	95.7675	0.98612		70.2737	79.2105	96.8119	141.876	124.281	129.651		82.0987	131.936	0.00876957		97.4039	107.196	102.612	168.153	155.42	137.585		102.404	153.719	0.020528		133.557	79.0918	63.599	186.025	171.377	151.601		92.0827	169.668	0.049093
Tm7sf3;17472868	271.024	284.756	269.068	305.187	300.226		274.95	302.706	0.0181428		217.945	217.523	232.795	322.66	307.623	312.42		222.754	314.235	0.000182983		303.186	298.577	279.436	399.206	390.583	346.524		293.733	378.771	0.0211247		351.572	323.435	291.598	373.867	378.016	379.547		322.202	377.143	0.0853113
Zfp36;17488458	18.8371	28.6668	25.3952	31.7034	54.452		24.2997	43.0777	0.334102		35.0039	20.3804	34.6271	47.1196	44.359	39.1935		30.0038	43.5573	0.0883356		31.1696	41.8639	44.9401	85.0902	52.9898	52.9218		39.3245	63.6673	0.138541		61.1236	43.2946	31.3564	83.6401	89.8348	70.8642		45.2582	81.4464	0.03167
Sorbs3;17308257	157.62	150.667	162.313	179.52	161.308		156.867	170.414	0.356525		148.143	117.389	79.8422	188.255	192.853	189.489		115.125	190.199	0.0620895		191.441	183.016	272.248	346.722	224.223	248.891		215.568	273.279	0.29116		312.721	240.734	145.718	341.726	333.147	292.874		233.058	322.582	0.198488
Frmpd1;17413615	56.764	55.0948	64.5372	60.0214	64.7343		58.7987	62.3778	0.410752		54.8706	56.4163	48.4619	57.0725	67.3277	70.7404		53.2496	65.0469	0.0834417		67.8416	72.732	74.8037	81.1049	83.2632	68.4861		71.7924	77.6181	0.33834		72.4181	64.5755	75.2067	99.9687	86.8194	87.5404		70.7334	91.4429	0.020504
AI316807;17508045	206.822	246.783	223.092	224.035	261.888		225.565	242.962	0.524471		203.189	201.427	181.082	264.04	266.355	279.329		195.232	269.908	0.00169639		289.776	286.313	257.762	335.042	311.139	295.669		277.95	313.95	0.0791979		355.687	287.487	240.668	351.993	330.047	295.714		294.614	325.918	0.463526
Elovl5;17519598	456.965	553.572	499.8	506.974	661.793		503.446	584.384	0.476007		487.467	545.435	464.14	678.874	683.301	635.863		499.014	666.013	0.00718784		715.132	724.68	747.879	1062.91	871.347	747.003		729.23	893.752	0.214156		1072.82	714.966	695.269	1200.92	918.603	1044.45		827.684	1054.66	0.20874
17547565	353.495	335.995	422.393	352.569	375.035		370.628	363.802	0.829158		362.236	347.571	331.298	398.833	419.282	408.506		347.035	408.873	0.0068538		379.08	420.445	421.375	427.995	496.503	426.7		406.967	450.399	0.197331		468.809	377.23	352.527	551.264	523.271	558.575		399.522	544.37	0.0448849
Slc29a3;17241130	180.765	164.723	167.582	178.887	217.318		171.023	198.103	0.382281		162.775	150.006	129.605	220.763	186.35	178.355		147.462	195.156	0.046667		225.927	217.78	233.667	352.574	299.228	297.546		225.792	316.449	0.0311036		337.856	238.834	213.728	435.614	405.855	412.161		263.473	417.877	0.0485954
Antxr1;17468573	214.273	183.24	168.976	194.576	194.196		188.83	194.386	0.718099		136.64	146.568	118.161	172.497	172.048	225.091		133.79	189.879	0.067506		230.542	229.99	278.104	332.599	246.925	231.976		246.212	270.5	0.539925		304.39	239.189	187.121	347.36	311.745	308.539		243.567	322.548	0.133293
Ogdhl;17298556	394.877	397.043	382.942	429.187	458.86		391.621	444.024	0.152022		240.87	351.274	353.949	410.04	498.671	436.154		315.364	448.289	0.0494799		576.492	500.199	458.583	779.208	675.348	544.102		511.758	666.219	0.137054		614.383	511.077	538.321	850.217	715.632	591.064		554.594	718.971	0.146764
Sdc3;17419277	738.229	806.947	705.356	757.611	839.885		750.177	798.748	0.438291		622.201	686.319	677.126	826.25	844.436	805.387		661.882	825.358	0.0048326		812.385	877.754	769.275	943.65	934.08	894.856		819.805	924.195	0.0618252		1028.2	832.79	831.626	1167.92	1214.61	1093.72		897.54	1158.75	0.0375074
Itfg3;17342625	83.2173	105.909	96.1108	114.107	122.492		95.0789	118.3	0.0592787		91.2234	94.8939	80.1631	143.048	140.363	145.924		88.7601	143.111	0.00303399		131.206	151.622	177.607	224.553	154.134	178.495		153.478	185.728	0.2711		221.988	140.292	103.012	235.288	189.781	230.304		155.097	218.457	0.205511
Itga6;17371800	93.9771	104.928	99.8361	129.854	126.517		99.5804	128.185	0.00502912		101.973	109.102	77.3101	102.819	139.48	125.612		96.1284	122.637	0.139951		109.851	134.526	131.976	198.276	164.737	151.54		125.451	171.517	0.0595872		193.303	124.262	131.739	218.804	224.862	198.256		149.768	213.974	0.0851613
Hmbox1;17307709	268.464	286.811	287.559	310.591	342.817		280.945	326.704	0.17986		247.452	264.266	264.791	336.843	343.156	326.082		258.836	335.36	0.00058737		307.353	336.539	342.228	427.741	401.63	448.925		328.707	426.099	0.00586752		417.587	358.91	358.329	461.99	447.103	451.936		378.275	453.676	0.0556214
Rsu1;17381779	642.316	638.625	649.996	679.077	677.83		643.646	678.454	0.00752957		425.679	627.629	551.891	680.04	635.678	681.124		535.066	665.614	0.15008		738.93	737.97	818.029	1035.66	786.37	887.566		764.976	903.2	0.187791		846.487	679.335	673.774	1051.4	1194.11	1065.73		733.199	1103.74	0.00788285
Pard3;17506949	91.5362	116.339	101.455	109.573	99.5232		103.11	104.548	0.880415		93.1264	113.643	90.693	100.68	117.56	121.443		99.1542	113.228	0.220632		112.024	127.775	149.264	143.694	130.056	130.274		129.688	134.674	0.701774		149.247	109.205	110	145.888	166.33	142.889		122.817	151.702	0.148357
Nfasc;17226916	573.744	594.458	620.857	669.756	559.164		596.353	614.46	0.799428		534.678	521.863	523.104	672.547	708.677	689.168		526.549	690.131	0.00145664		720.192	620.813	720.098	846.297	719.008	734.405		687.034	766.57	0.20345		928.096	696.922	616.142	1044.31	985.305	977.1		747.053	1002.24	0.105553
Hadh;17410390	436.635	468.932	503.139	463.124	606.569		469.569	534.846	0.525279		413.963	481.552	474.716	630.201	709.02	645.691		456.743	661.638	0.0033031		708.981	696.57	816.339	1003.47	699.807	703.829		740.63	802.368	0.61229		829.984	617.077	535.643	959.964	925.679	908.787		660.901	931.477	0.0870132
Cryab;17517132	459.826	496.249	504.274	533.264	546.291		486.783	539.778	0.0458006		304.832	374.547	298.282	509.683	515.363	504.498		325.887	509.848	0.0159068		657.819	622.087	930.508	1005.02	817.25	992.63		736.805	938.301	0.16769		1008.1	689.902	603.868	1158.55	1173.18	1117.15		767.291	1149.63	0.087082
Creb3l2;17465906	101.509	104.199	111.811	123.141	130.741		105.84	126.941	0.0398421		110.587	80.2395	92.8621	106.385	115.831	117.047		94.5628	113.088	0.159081		148.151	133.18	178.242	203.548	181.103	176.811		153.191	187.154	0.10852		192.552	132.518	115.145	221.052	204.694	221.241		146.738	215.662	0.0918923
Arhgef10;17499447	84.4861	115.047	102.597	110.845	119.322		100.71	115.083	0.248404		76.2471	102.455	88.1779	124.71	130.133	142.922		88.9601	132.588	0.0119466		143.301	122.253	139.229	222.431	185.148	179.518		134.928	195.699	0.0290614		203.356	137.453	156.129	251.252	187.882	222.705		165.646	220.613	0.110257
Eng;17369925	81.7264	88.0542	84.5633	101.028	109.465		84.7813	105.247	0.0875213		68.3037	74.3011	81.8936	112.392	102.702	101.836		74.8328	105.643	0.00431881		99.7427	81.2934	116.498	165.949	124.224	120.6		99.178	136.924	0.108738		150.025	107.906	103.764	200.219	162.746	167.542		120.565	176.836	0.0434044
Syngr2;17258842	105.422	98.8303	82.3868	117.407	116.221		95.5462	116.814	0.0888645		74.392	77.0984	58.7023	118.383	145.963	124.902		70.0642	129.749	0.0059429		115.09	135.457	161.419	245.352	156.162	143.312		137.322	181.609	0.302149		193.813	114.35	109.767	268.6	237.903	201.711		139.31	236.071	0.0503407
Tmcc3;17236688	95.223	111.13	100.362	120.952	120.413		102.238	120.683	0.0584676		90.2449	91.6717	85.3706	108.341	116.076	121.258		89.0957	115.225	0.00869102		140.441	123.969	137.355	191.945	167.362	160.965		133.922	173.424	0.0334408		171.954	138.946	132.386	170.394	169.986	177.359		147.762	172.58	0.175849
Ncam1;17526776	1459.08	1726.12	1798.23	1720.04	1862.39		1661.14	1791.22	0.375664		1506.25	1585.72	1490.13	1787.71	1843.79	1983.96		1527.37	1871.82	0.0137809		2261.59	2244.78	2198.46	2503.52	2651.31	2700.31		2234.94	2618.38	0.0158552		2556.81	1854.1	2028.35	2477.93	2765.97	2659.45		2146.42	2634.45	0.134199
Sirt2;17475922	934.499	970.016	1021.13	1003.15	944.12		975.214	973.637	0.970742		896.032	906.191	882.274	1137.15	1158.7	1138.42		894.832	1144.76	1.42538e-05		1159.11	1334.98	1368.83	1587.06	1156.52	1289.78		1287.64	1344.45	0.717734		1355.08	1196.14	1135.37	1732.84	1660.54	1635.98		1228.86	1676.45	0.0105627
Gja1;17233347	660.183	794.933	721.85	767.754	853.475		725.655	810.614	0.25631		781.569	693.507	701.355	859.4	1007.8	898.821		725.477	922.008	0.0270639		1014.13	984.311	953.156	1267.44	1118.59	1213.46		983.865	1199.83	0.025415		1110.47	815.107	897.532	1394.67	1307.4	1357.55		941.038	1353.21	0.0344072
Kcnj16;17257928	75.604	75.9573	67.0626	78.9905	85.8248		72.8746	82.4077	0.148031		57.9646	74.8967	70.5535	89.4394	104.774	96.1636		67.8049	96.7922	0.0131558		86.8287	77.6247	99.1064	122.211	108.729	108.04		87.8533	112.994	0.0354277		152.777	82.2461	120.171	163.466	149.308	159.386		118.398	157.387	0.1918
Plxdc2;17367216	552.154	602.999	626.679	702.75	736.018		593.944	719.384	0.0200714		448.634	609.66	573.492	671.234	771.333	786.463		543.929	743.01	0.0344021		801.091	890.88	913.411	1076.51	974.739	968.881		868.461	1006.71	0.0476872		1008.34	717.04	762.341	1075.36	1086.76	1110.74		829.239	1090.96	0.0997696
5430437P03Rik;17502168	633.074	599.863	605.394	628.997	664.983		612.777	646.99	0.264163		539.192	596.6	532.274	720.42	670.233	684.382		556.022	691.679	0.00741884		754.745	642.611	647.208	788.587	757.194	786.617		681.521	777.466	0.111148		867.389	667.898	577.748	939.925	885.111	798.148		704.345	874.394	0.175143
Adi1;17274649	117.098	124.209	106.273	128.35	126.684		115.86	127.517	0.151877		96.4477	105.55	118.769	150.58	142.591	155.403		106.922	149.525	0.00900595		144.495	166.337	154.856	178.47	143.4	151.732		155.229	157.868	0.843092		147.058	120.324	142.417	216.487	191.288	189.305		136.6	199.027	0.00661405
Sipa1;17361683	72.4484	83.7962	79.7622	102.741	105.819		78.6689	104.28	0.00835955		65.9971	77.4133	65.3078	91.0238	100.459	93.8623		69.5727	95.115	0.00805016		93.5896	106.946	115.977	136.416	110.965	102.869		105.504	116.75	0.410763		125.951	84.6881	97.4261	156.068	143.115	130.662		102.688	143.281	0.0585336
17550426	117.081	141.707	146.92	164.462	174.692		135.236	169.577	0.0499437		122.117	143.937	111.563	143.08	201.124	173.575		125.872	172.593	0.0893036		203.78	154.424	229.21	350.329	244.345	179.12		195.805	257.931	0.343937		297.697	196.884	220.06	386.932	408.946	443.297		238.214	413.059	0.0141769
Ephb1;17530183	121.538	141.019	147.528	154.616	130.243		136.695	142.43	0.733226		135.736	131.108	116.069	151.28	162.295	178.213		127.638	163.93	0.0236046		203.11	209.029	194.509	219.95	189.941	197.313		202.216	202.401	0.986388		220.366	139.155	167.827	234.208	244.752	204.168		175.783	227.709	0.147735
1700007K13Rik;17383373	82.1611	52.3733	57.9959	69.2962	63.2021		64.1768	66.2491	0.846522		57.9622	48.8447	52.4448	56.6146	66.6393	73.6766		53.0839	65.6435	0.109575		69.4681	75.9513	70.3856	102.182	62.156	68.8634		71.935	77.7339	0.687185		86.6992	62.9832	57.8498	104.588	101.795	94.0035		69.1774	100.129	0.0601242
Dll1;17333549	51.0838	59.2224	49.7607	72.1735	66.4628		53.3556	69.3182	0.0358442		52.3792	55.7662	72.912	64.1349	68.5542	73.8639		60.3525	68.851	0.315636		78.4103	69.3547	72.1206	101.102	87.365	88.9417		73.2952	92.4697	0.0274247		91.2143	83.0163	77.6957	106.75	109.131	100.46		83.9754	105.447	0.0144251
Npc1;17352731	379.18	381.264	355.031	422.085	436.341		371.825	429.213	0.0149154		297.142	369.708	364.83	421.523	451.513	439.055		343.893	437.364	0.0440292		439.323	417.429	434.767	598.821	578.445	495.923		430.506	557.73	0.0506049		631.75	386.295	388.562	620.077	639.605	621.234		468.869	626.972	0.191061
Gata2;17460634	51.127	45.917	44.409	49.75	54.2791		47.151	52.0146	0.227617		36.2539	36.748	31.7442	62.2687	55.8376	68.1248		34.9154	62.0771	0.00773969		70.2492	73.7127	65.0764	108.647	94.32	94.6144		69.6794	99.1938	0.0112987		69.9263	60.9058	67.75	118.444	109.366	89.9293		66.194	105.913	0.0321816
Bmp2k;17439481	228.783	233.546	234.086	258.006	259.691		232.138	258.848	0.00112817		135.701	234.786	199.662	202.813	282.8	224.431		190.05	236.681	0.284714		264.653	242.898	297.424	409.674	318.547	314.386		268.325	347.535	0.108739		384.27	281.618	316.377	426.286	500.611	425.603		327.422	450.833	0.035995
Nynrin;17300686	64.2995	46.3007	42.0398	63.4806	62.0953		50.88	62.788	0.222051		39.041	51.6438	35.6665	65.6002	59.5093	76.9997		42.1171	67.3697	0.0233945		79.4947	72.5823	63.416	120.05	98.4653	86.4057		71.831	101.64	0.0755564		109.292	73.6052	76.4642	123.292	113.058	104.952		86.4536	113.767	0.124744
Man2b2;17447514	217.239	244.689	220.86	229.561	296.539		227.596	263.05	0.475482		219.626	208.47	161.473	239.073	254.278	212.201		196.523	235.184	0.157666		250.524	263.288	274.457	393.83	328.212	332.673		262.756	351.572	0.0415241		302.834	223.879	253.307	418.715	404.121	389.512		260.007	404.116	0.0156391
Padi2;17420874	166.298	139.407	149.386	193.236	222.646		151.697	207.941	0.105944		111.459	158.576	125.673	138.219	250.488	190.08		131.903	192.929	0.191918		323.815	337.557	334.278	586.877	478.808	410.211		331.883	491.966	0.0885976		400.046	272.492	363.14	584.388	733.686	658.784		345.226	658.952	0.00570802
Ppap2c;17242578	58.9932	77.3859	79.3154	87.7776	93.8563		71.8982	90.817	0.0859347		68.0282	101.705	64.1694	88.3014	151.7	158.589		77.9675	132.864	0.117425		152.464	102.464	124.935	231.023	222.905	152.733		126.621	202.22	0.0729446		160.975	123.052	161.89	231.562	318.758	275.669		148.639	275.33	0.0211162
Cdc42ep2;17361850	97.1445	78.3574	85.2472	93.9568	95.2635		86.9164	94.6101	0.295286		59.1952	69.8762	70.6482	116.711	95.8487	115.029		66.5732	109.196	0.0102826		119.009	113.118	133.912	152.701	111.753	120.466		122.013	128.306	0.682261		178.691	99.0249	123.506	174.074	167.74	185.785		133.741	175.866	0.211596
Rab31;17346749	489.471	503.874	536.479	555.81	564.04		509.941	559.925	0.0600499		327.012	461.596	387.147	552.293	626.828	546.049		391.918	575.057	0.0224883		573.246	585.014	626.648	846.784	701.152	603.016		594.969	716.984	0.223156		680.488	489.887	521.082	936.611	860.458	809.264		563.819	868.778	0.0173744
Adamts4;17219248	52.2858	57.0829	59.7006	62.6161	67.8158		56.3565	65.2159	0.103521		55.1933	63.4188	64.4733	80.4847	91.3124	81.2745		61.0284	84.3572	0.00743007		101.688	78.4441	94.8572	109.729	123.105	106.44		91.663	113.091	0.072239		122.795	89.8599	70.1559	134.347	140.848	144.873		94.2703	140.023	0.0912827
Plekha6;17217291	217.256	256.008	245.78	248.123	265.261		239.682	256.692	0.323236		194.943	257.108	163.74	299.726	259.502	295.085		205.264	284.771	0.0836141		307.442	290.806	345.081	290.918	340.38	284.14		314.443	305.146	0.717455		401.007	226.059	305.915	414.708	383.094	400.928		310.994	399.577	0.219151
Slc38a3;17530967	546.133	564.831	551.866	568.957	635.832		554.277	602.394	0.381696		543.987	413.745	487.148	651.345	618.072	656.626		481.627	642.015	0.0406035		586.673	636.573	778.284	1029.68	700.879	839.4		667.177	856.653	0.179196		868.121	649.797	607.63	1031.8	779.162	922.405		708.516	911.123	0.137115
Lgmn;17283445	626.559	725.532	733.48	753.053	846.596		695.19	799.824	0.208938		414.146	691.743	622.356	838.579	1009.15	722.091		576.082	856.608	0.0760775		951.607	785.354	790.125	1363.08	1119.19	968.368		842.362	1150.21	0.0985617		1198.69	824.929	922.501	1389.74	1588.85	1397.11		982.039	1458.57	0.0309174
Spg20;17397663	90.3669	111.341	117.893	143.004	134.2		106.534	138.602	0.0458385		102.724	108.448	114.858	122.086	130.44	128.929		108.677	127.152	0.0157908		137.982	133.765	117.428	189.601	152.44	140.978		129.725	161.006	0.154703		169.522	146.891	143.83	174.954	182.304	184.749		153.414	180.669	0.0643885
Ndufa11//Ndufa11;17547939	711.587	772.452	838.237	835.476	842.641		774.092	839.059	0.216723		684.164	693.536	718.911	898.45	873.236	901.661		698.87	891.116	0.000171278		936.915	877.803	880.72	1329.7	1146.85	1289.74		898.479	1255.43	0.0152514		926.189	963.532	892.136	1388.78	1290.17	1237.11		927.286	1305.35	0.0055859
Plxnb3;17535644	89.6961	107.49	118.894	162.87	131.026		105.36	146.948	0.179774		98.6594	99.4871	101.877	165.628	154.527	164.214		100.008	161.456	0.00180198		187.061	177.563	183.044	320.103	248.613	255.125		182.556	274.614	0.0544114		294.068	180.538	185.468	358.342	347.292	335.866		220.025	347.167	0.0713162
Akr1b10;17457143	66.6781	95.6434	93.7225	128.232	119.975		85.348	124.104	0.0397429		59.8098	80.259	107.049	128.854	142.019	152.612		82.3725	141.162	0.0320878		119.257	124.015	139.321	203.28	180.497	155.802		127.531	179.86	0.0454425		183.972	122.341	204.117	262.319	265.356	267.544		170.143	265.073	0.060536
Pdlim1;17364474	109.526	96.1317	117.504	129.565	158.525		107.721	144.045	0.201677		87.8416	78.6808	63.4424	122.174	110.81	109.894		76.6549	114.293	0.0173875		130.468	121.976	131.388	227.303	167.365	141.117		127.944	178.595	0.183891		198.653	110.415	130.774	230.86	182.446	193.342		146.614	202.216	0.162033
Emcn;17402981	55.6379	76.1505	71.7233	74.9908	80.7109		67.8372	77.8508	0.250157		56.5512	82.0758	52.1407	96.1273	88.1433	86.4974		63.5892	90.256	0.092333		107.702	100.976	90.0025	109.458	119.919	112.951		99.5601	114.109	0.0870445		126.407	92.7772	94.0353	150.923	138.196	148.907		104.406	146.009	0.0503086
Gpx1;17521681	268.259	227.999	218.247	286.892	323.396		238.168	305.144	0.08998		209.124	204.775	171.495	254.02	283.762	279.191		195.131	272.325	0.00801798		289.865	251.088	359.297	426.878	321.752	373.748		300.083	374.126	0.166707		311.451	265.651	276.556	452.643	456.474	386.3		284.552	431.806	0.00906277
Usp54;17303849	246.339	265.667	285.308	295.67	359.363		265.772	327.517	0.277898		235.404	277.754	240.886	316.359	336.251	333.278		251.348	328.629	0.0154278		341.806	296.981	373.261	497.865	445.18	385.355		337.349	442.8	0.0630102		438.97	311.902	365.479	497.219	488.556	467.125		372.117	484.3	0.0855335
Qpct;17339876	69.0605	103.236	119.259	106.92	131.486		97.1849	119.203	0.33726		71.9089	75.2998	70.4912	65.254	85.9371	77.0746		72.5666	76.0886	0.619897		135.695	114.872	106.153	168.471	196.933	153.904		118.907	173.103	0.0294296		133.577	132.625	179.622	159.896	215.14	130.358		148.608	168.465	0.541666
Vash2;17230991	54.5385	59.5199	52.92	54.2475	54.6357		55.6595	54.4416	0.602749		45.1416	40.452	32.4039	32.8181	43.7358	51.9168		39.3325	42.8236	0.631864		88.5164	87.6974	81.8844	95.4225	98.253	97.3856		86.0327	97.0203	0.0221887		80.2514	70.3356	64.9669	95.1655	93.3842	76.5511		71.8513	88.3669	0.0954006
Mir219-2;17383520	65.4784	48.5011	64.7104	87.6169	83.4829		59.5633	85.5499	0.0315144		54.4616	56.2701	47.2471	54.9725	61.3478	83.4606		52.6596	66.5936	0.243222		94.7572	81.4427	89.743	119.626	118.484	122.153		88.6477	120.087	0.0104552		104.044	60.8942	76.5512	133.677	120.797	97.8564		80.4966	117.443	0.0895534
Rgag4;17543641	32.3412	41.7282	44.7828	47.7578	42.9156		39.6174	45.3367	0.290201		32.6246	45.1051	36.0406	32.0608	35.5002	36.1428		37.9234	34.5679	0.468667		60.8822	61.5012	47.4337	56.2952	62.4158	58.5949		56.6057	59.1019	0.652141		54.2169	42.0797	46.0576	51.1672	59.0343	55.9527		47.4514	55.3847	0.147225
Tox2;17379229	89.5484	106.733	98.6546	109.202	125.899		98.3119	117.55	0.206098		89.0124	74.329	81.9344	86.2393	77.9537	80.2816		81.7586	81.4915	0.959789		145.953	142.759	142.94	190.435	160.543	169.922		143.884	173.634	0.0759418		134.239	107.672	157.4	178.975	176.629	123.353		133.104	159.653	0.318657
Nhs;17545824	96.3055	108.536	124.155	136.89	143.728		109.666	140.309	0.0488567		84.3361	130.576	90.6008	77.9769	108.865	77.3043		101.838	88.0486	0.486681		155.982	144.954	145.372	192.401	211.429	182.122		148.769	195.317	0.0199664		184.264	110.012	168.457	225.277	229.058	172.637		154.244	208.991	0.135374
Tacr1;17459843	73.0718	70.7334	74.5175	79.6196	96.8537		72.7742	88.2366	0.319867		54.1435	67.4376	45.128	24.9312	43.7229	60.6915		55.5697	43.1152	0.374769		129.663	106.481	121.816	152.063	152.073	167.393		119.32	157.177	0.0133383		149.066	74.3946	87.7966	153.917	138.932	106.324		103.752	133.058	0.349424
Nrip2;17463422	100.536	65.6479	78.4305	79.9354	91.2155		81.5382	85.5754	0.752689		57.9366	68.2102	76.1131	64.8257	75.4939	81.3527		67.4199	73.8908	0.416851		173.616	159.738	143.875	172.771	185.701	202.903		159.076	187.125	0.0838473		196.602	141.679	127.895	202.834	203.018	134.93		155.392	180.261	0.466142
Tmem130;17454995	1008.16	952.824	1012.34	959.674	959.529		991.108	959.601	0.242158		496.259	818.995	517.075	584.2	703.332	638.037		610.776	641.856	0.799506		1805.76	1533.51	1338.15	1677.13	1934.84	1737.02		1559.14	1783	0.242475		1787.21	1582.34	1823.97	1716	2071.5	1479.26		1731.17	1755.59	0.905532
Htr2c;17538411	100.008	174.399	187.005	163.347	235.453		153.804	199.4	0.413696		65.1568	168.061	106.507	62.3798	130.412	124.228		113.242	105.673	0.848623		300.399	267.161	328.088	442.976	470.926	450.118		298.549	454.673	0.00481867		347.589	318.531	331.462	365.76	471.012	287.371		332.527	374.714	0.512103
Erbb3;17246231	67.0112	72.7682	80.4408	106.188	87.1321		73.4067	96.6599	0.211123		67.2432	49.9692	54.4108	65.3295	73.9619	81.0706		57.2077	73.454	0.079043		106.909	102.744	116.364	135.131	154.655	127.653		108.672	139.146	0.0441712		140.405	102.651	116.406	157.797	153.252	140.055		119.82	150.368	0.0915955
Sall1;17511540	50.5235	76.8854	60.3285	84.6264	86.9428		62.5791	85.7846	0.0914658		29.1319	31.0989	25.9103	40.656	55.5382	49.0851		28.7137	48.4264	0.0332309		74.6491	82.9357	78.4002	121.292	109.128	114.525		78.6617	114.982	0.00177861		94.7395	66.5538	94.1405	103.716	115.123	95.5094		85.1446	104.783	0.160605
Phlpp1;17216373	576.018	563.317	599.053	543.409	582.014		579.463	562.712	0.541612		421.398	576.25	514.399	482.813	575.659	537.014		504.016	531.829	0.629803		642.89	633.352	626.984	722.37	695.03	660.686		634.409	692.695	0.074042		721.836	584.313	594.515	706.682	688.676	672.446		633.555	689.268	0.334274
Enah;17230573	735.169	818.571	850.157	884.06	1009		801.299	946.529	0.207468		380.74	597.112	440.74	537.825	660.082	621.448		472.864	606.452	0.164261		1130.68	1018.4	986.121	1109.12	1120.99	1130.31		1045.07	1120.14	0.227044		1201.52	751.886	925.943	1124.66	1160.11	1019.24		959.784	1101.34	0.3954
2310022B05Rik;17514087	630.25	499.32	490.523	571.657	576.002		540.031	573.83	0.532532		306.045	455.869	337.11	433.008	420.596	471.86		366.342	441.821	0.234848		729.954	611.623	608.582	806.155	757.283	758.875		650.053	774.104	0.0743479		642.401	583.708	647.383	799.109	772.932	600.305		624.498	724.115	0.246815
B630019K06Rik;17533183	117.204	115.791	123.694	127.814	141.555		118.896	134.685	0.232815		45.8925	97.6936	72.0844	80.265	101.906	112.828		71.8902	98.3331	0.222609		162.873	154.509	129.117	233.001	218.505	163.822		148.833	205.11	0.0988297		198.654	153.056	197.524	236.692	257.941	184.085		183.078	226.24	0.189183
2610203C20Rik;17516412	176.812	203.842	190.871	204.838	209.271		190.508	207.054	0.16109		88.1777	142.565	117.94	123.685	167.649	168.871		116.228	153.401	0.161131		358.999	275.383	320.259	252.349	342.136	321.114		318.214	305.2	0.738412		318.216	208.732	305.192	423.973	369.622	374.377		277.38	389.324	0.0639383
Cdk18;17226847	219.106	247.016	265.404	283.322	296.245		243.842	289.784	0.0611874		151.434	155.493	95.2419	142.009	189.301	183.785		134.056	171.698	0.204091		369.634	385.62	339.354	433.745	453.147	449.07		364.869	445.321	0.0155067		478.245	304.015	301.224	487.647	463.792	399.691		361.161	450.377	0.2655
Usp29;17473639	135.038	169.231	201.805	187.893	223.192		168.691	205.543	0.259087		91.9316	112.615	77.492	104.18	146.595	164.968		94.0128	138.581	0.11553		369.057	286.497	270.623	373.767	451.35	357.43		308.726	394.182	0.112259		281.84	237.291	360.074	364.368	482.804	287.365		293.068	378.179	0.285775
Gaa;17258994	715.161	752.593	729.616	808.623	987.449		732.457	898.036	0.311657		351.708	506.286	445.497	539.107	584.35	614.816		434.497	579.424	0.0652017		985.225	1022.76	939.241	1082.1	1240.27	1227.6		982.407	1183.32	0.040364		958.189	831.038	867.954	1229.43	1199.29	915.76		885.727	1114.83	0.136658
Gpr165;17536420	208.525	200.355	221.146	246.077	253.763		210.009	249.92	0.0117074		58.5673	123.642	79.5893	72.6741	150.598	132.741		87.2661	118.671	0.361942		427.813	362.476	333.455	523.711	646.585	495.426		374.582	555.24	0.0389856		333.415	293.895	436.967	457.142	626.798	380.893		354.759	488.278	0.204775
Zim1;17486099	81.7598	72.738	87.1006	75.4902	91.505		80.5328	83.4976	0.781438		68.6384	88.5267	54.0644	66.501	74.6911	72.9891		70.4098	71.3937	0.931707		135.16	102.175	131.43	195.695	204.723	187.553		122.922	195.99	0.00918932		144.524	104.392	141.646	164.203	188.598	153.538		130.187	168.78	0.0834521
Dock10;17224813	187.637	252.487	296.477	302.353	322.99		245.533	312.672	0.159517		148.755	211.676	156.654	162.37	214.144	196.774		172.362	191.096	0.497236		360.476	391.811	366.941	396.794	452.635	452.943		373.076	434.124	0.0624132		419.844	297.698	346.709	405.338	422.056	417.213		354.75	414.869	0.23072
Upp2;17370954	84.7899	77.0441	79.4956	84.9943	86.9434		80.4432	85.9689	0.125497		67.8958	72.2352	56.3602	65.7833	66.2273	72.8764		65.4971	68.2957	0.633076		128.278	96.7665	110.774	116.461	125.328	115.76		111.94	119.183	0.517206		112.713	103.877	123.025	105.636	117.592	104.169		113.205	109.132	0.592663
Ano4;17244022	159.69	176.38	186.565	203.972	167.398		174.212	185.685	0.644078		86.8686	110.818	95.6426	85.3259	129.967	115.523		97.7763	110.272	0.462251		228.322	198.011	212.042	227.439	252.829	204.01		212.792	228.093	0.418124		290.024	185.412	226.746	274.735	289.076	251.337		234.06	271.716	0.342887
Dpysl5;17435834	171.119	225.753	185.988	218.772	237.861		194.287	228.316	0.172051		151.215	168.636	154.988	189.44	198.096	199.873		158.279	195.803	0.00680133		248.313	277.259	297.498	271.336	320.017	297.447		274.357	296.267	0.335659		331.967	262.243	249.81	285.205	309.856	279.393		281.34	291.485	0.738396
Adcyap1r1;17458841	502.687	522.967	488.095	541.491	582.549		504.583	562.02	0.168947		359.263	405.141	396.285	427.592	474.187	452.239		386.896	451.34	0.0296778		712.748	670.847	581.345	818.247	737.231	637.223		654.98	730.9	0.313637		700.607	615.465	726.365	816.835	808.106	717.408		680.812	780.783	0.0965976
6330439K17Rik;17392414	528.85	610.322	641.551	618.336	622.243		593.575	620.289	0.510013		306.858	530.679	385.924	474.322	499.404	469.629		407.82	481.119	0.379651		845.619	815.851	751.509	923.823	985.154	858.656		804.326	922.545	0.0658878		858.735	691.129	782.992	978.044	1017.51	827.484		777.619	941.013	0.0985583
Gfra1;17365960	134.608	134.134	132.568	172.428	157.315		133.77	164.872	0.149698		82.0136	77.4875	72.9312	68.008	82.2587	78.9546		77.4774	76.4071	0.84431		212.269	223.553	211.007	234.915	252.561	220.535		215.61	236.004	0.145775		191.936	164.695	202.839	230.637	278.391	200.785		186.49	236.604	0.143442
Jam3;17525186	100.575	107.094	144.108	136.222	158.961		117.259	147.592	0.187563		73.8199	100.097	89.9318	94.4608	134.268	100.686		87.9495	109.805	0.220832		131.034	137.585	162.319	183.987	189.556	179.231		143.646	184.258	0.0407622		143.937	131.803	133.979	154.82	184.814	161.159		136.573	166.931	0.0637234
Il33;17358598	139.241	172.036	165.17	186.81	182.846		158.816	184.828	0.116249		83.5627	137.702	85.7075	102.316	189.159	128.665		102.324	140.047	0.301142		238.673	244.459	229.038	358.454	287.434	245.487		237.39	297.125	0.209922		268.697	200.604	247.773	315.307	396.381	297.826		239.025	336.505	0.0643937
Hsf4;17504688	193.881	143.568	140.381	161.055	176.087		159.277	168.571	0.660652		100.721	143.491	98.3788	102.974	121.273	120.829		114.197	115.025	0.962008		199.776	180.957	174.05	216.43	213.471	206.017		184.928	211.972	0.0565807		254.313	168.393	204.454	275.062	230.908	197.159		209.053	234.377	0.493415
Rcan2;17337834	482.378	469.69	482.414	565.375	540.283		478.161	552.829	0.0789995		362.42	373.325	332.949	371.784	439.964	416.7		356.231	409.482	0.0993679		737.137	571.865	751.636	873.472	786.635	775.589		686.879	811.899	0.150135		844.822	590.599	666.638	980.486	829.745	747.603		700.687	852.611	0.209895
Impact;17348604	1407	1603.23	1816.33	1628.51	1493.31		1608.86	1560.91	0.748775		781.7	1311.48	970.566	1028.12	1284.79	1261.44		1021.25	1191.45	0.402522		2108.48	1864.88	1657.55	2108.05	2445.63	2120.38		1876.97	2224.69	0.113454		1777.72	1685.59	2266.86	2074.78	2521.05	1931.45		1910.06	2175.76	0.353043
Rnf220;17428850	135.128	144.914	136.936	135.863	158.86		138.993	147.362	0.597394		83.6334	120.578	104.45	120.591	121.614	117.468		102.887	119.891	0.25178		160.273	182.713	173.259	160.07	185.332	174.754		172.082	173.386	0.900656		177.32	128.017	136.55	172.551	166.697	160.658		147.296	166.635	0.330702
Fads2;17362595	2053.09	2166.26	2348.09	2193.59	2682.4		2189.14	2438	0.485367		1312.99	1597.87	1257.73	1955.84	1950.15	1907.08		1389.53	1937.69	0.0327274		2817.01	3039.86	2952.7	3659.93	3337.82	3165.59		2936.53	3387.78	0.0718893		2675.83	2341.54	2437.91	3236.32	3212.01	2783.05		2485.09	3077.13	0.0353299
Robo1;17326604	369.439	457.933	457.839	478.847	573.17		428.404	526.009	0.235282		212.504	373.934	286.847	322.334	403.835	344.55		291.095	356.906	0.299297		536.159	666.51	592.844	608.801	665.504	656.339		598.504	643.548	0.362739		668.366	492.051	549.976	650.946	660.807	511.478		570.131	607.744	0.623661
Ctif;17355463	143.501	170.04	174.87	208.413	181.674		162.804	195.043	0.18725		65.8075	98.6088	77.7879	140.675	128.435	125.964		80.7347	131.691	0.0191756		206.573	242.448	233.037	236.132	269.444	221.677		227.353	242.417	0.447246		210.469	98.7287	177.992	282.409	228.356	208.604		162.397	239.79	0.134643
6330403K07Rik;17265470	361.679	504.052	524.769	504.579	635.619		463.5	570.099	0.318999		160.667	332.435	208.402	185.454	267.815	268.76		233.835	240.676	0.91363		664.056	552.378	377.591	904.13	927.525	735.343		531.341	855.666	0.0392288		568.001	617.475	727.412	689.659	846.347	568.943		637.629	701.65	0.537812
Gdpd2;17536600	67.4451	71.3166	60.3586	73.5705	110.813		66.3734	92.1916	0.392721		39.005	58.2227	53.8019	51.5548	61.1627	56.5586		50.3432	56.4254	0.4175		98.9066	107.326	105.838	134.803	123.475	127.637		104.024	128.638	0.00503666		121.506	89.4575	103.17	149.407	125.67	114.165		104.711	129.747	0.147418
A730017C20Rik;17350901	51.9194	43.9136	56.8434	56.4975	58.9004		50.8921	57.699	0.207036		21.8473	43.4746	24.9564	17.1129	32.9035	31.9048		30.0927	27.3071	0.759731		83.8154	52.5832	49.9113	85.4885	92.0161	72.8144		62.1033	83.4397	0.180057		63.5442	65.9239	109.5	78.8998	101.679	63.0599		79.6559	81.2129	0.937855
Icam5//Icam5;17524587	84.4471	85.3771	73.733	82.8851	85.193		81.1858	84.039	0.531254		47.504	65.9705	39.3514	41.3166	42.9876	56.3085		50.942	46.8709	0.685441		131.301	109.394	82.7545	161.417	163.748	99.5315		107.817	141.565	0.262386		100.61	102.496	105.791	144.569	150.971	103.118		102.966	132.886	0.183033
Entpd1;17359344	76.8415	85.4946	90.0534	93.801	90.3036		84.1299	92.0523	0.170283		56.2651	69.3663	47.5795	59.5622	72.3893	74.7282		57.737	68.8932	0.236013		67.0098	80.045	97.9785	118.36	120.577	119.039		81.6778	119.325	0.0517271		95.0656	79.7743	96.5282	101.07	117.049	85.6506		90.4561	101.257	0.375286
Tmem91;17487993	204.458	296.472	304.238	329.781	308.013		268.389	318.897	0.252797		188.455	190.727	145.199	100.517	105.275	143.998		174.794	116.597	0.0454015		450.481	391.963	351.637	512.588	573.135	561.051		398.027	548.925	0.016294		392.233	344.989	414.477	451.157	590.945	319.209		383.899	453.771	0.470142
Mast4;17295817	227.375	269.582	240.557	272.948	266.504		245.838	269.726	0.190135		156.158	168.899	140.425	167.044	193.366	196.63		155.161	185.68	0.07169		338.363	275.881	302.328	353.912	388.346	310.559		305.524	350.939	0.194209		426.263	207.335	275.64	409.499	354.036	340.797		303.079	368.111	0.42449
Serpine2;17224771	220.156	288.866	288.174	287.659	361.439		265.732	324.549	0.321521		163.87	210.749	142.545	235.413	277.967	239.472		172.388	250.951	0.0384925		489.491	526.946	616.877	670.418	623.415	593.077		544.438	628.97	0.143038		549.343	354.809	310.299	670.944	714.727	485.7		404.817	623.79	0.0974448
Scg2;17224730	365.012	442.122	456.992	446.536	440.445		421.375	443.491	0.519584		252.24	409.319	255.625	300.785	376.3	389.783		305.728	355.623	0.457019		616.711	494.965	519.794	696.079	763.924	617.891		543.823	692.631	0.0580895		525.912	553.522	593.262	625.548	714.8	522.139		557.565	620.829	0.376527
Rhbdl3;17253937	62.451	80.399	84.4713	95.711	86.0059		75.7738	90.8584	0.167673		68.313	57.2855	37.6212	44.0498	51.9164	64.2084		54.4066	53.3915	0.929828		95.8549	86.0232	103.732	105.06	116.881	141.291		95.2035	121.077	0.120501		126.239	93.3481	118.812	158.588	135.018	106.572		112.8	133.393	0.326158
Ddhd1;17305685	509.008	625.94	549.288	564.138	658.993		561.412	611.566	0.480236		373.587	541.889	424.796	456.875	538.285	532.944		446.758	509.368	0.346544		606.582	631.181	670.523	793.355	804.81	730.342		636.095	776.169	0.0102671		670.099	563.474	574.815	712.696	801.09	754.595		602.796	756.127	0.0253035
Sash1;17239113	167.684	193.734	214.384	212.974	229.433		191.934	221.203	0.163036		132.071	132.524	122.274	161.171	191.087	189.74		128.956	180.666	0.024072		290.454	266.171	254.609	360.289	318.811	339.455		270.411	339.518	0.0127909		269.848	212.47	219.113	295.636	306.102	281.932		233.81	294.557	0.0637262
Fcho1;17510428	221.341	264.985	243.347	272.824	302.545		243.224	287.684	0.131023		102.696	114.74	112.262	197.979	167.716	196.405		109.899	187.367	0.00878852		216.373	228.319	213.566	274.841	250.445	288.631		219.419	271.306	0.0297292		279.174	182.639	173.566	308.067	251.166	258.233		211.793	272.489	0.209475
Fam149b;17297425	234.102	313.125	311.401	286.136	303.418		286.209	294.777	0.780014		212.174	227.4	209.98	288.519	262.688	282.9		216.518	278.036	0.00438064		288.539	273.281	268.81	289.471	270.908	296.847		276.877	285.742	0.417993		286.926	251.463	238.147	302.004	324.524	289.404		258.845	305.311	0.0663072
Snapc2;17498821	169.631	179.439	182.509	170.945	207.243		177.193	189.094	0.629506		95.9546	108.475	93.9318	123.586	144.018	135.054		99.4537	134.219	0.0111604		155.023	198.72	119.016	201.154	193.145	205.585		157.586	199.961	0.204932		208.141	151.235	129.341	197.071	208.833	179.029		162.906	194.978	0.304766
Cxcl14;17293006	622.116	650.863	690.942	756.817	677.682		654.64	717.249	0.327543		330.953	378.439	303.152	362.647	618.912	503.821		337.515	495.127	0.159005		468.932	633.564	521.716	814.689	665.445	662.063		541.404	714.066	0.0690523		600.721	500.747	511.711	886.429	811.948	635.591		537.726	777.989	0.0671985
Idh1;17223863	267.365	412.819	373.212	380.194	381.708		351.132	380.951	0.563154		176.829	223.705	173.59	216.161	319.245	260.339		191.374	265.248	0.115503		292.565	380.719	259.852	493.345	463.708	434.24		311.045	463.764	0.0343903		413.582	340.194	323.171	450.904	561.751	413.781		358.982	475.479	0.103267
Dcun1d4;17438134	257.71	350.054	353.442	325.163	374.874		320.402	350.018	0.513498		73.7544	166.347	153.046	204.655	214.021	199.22		131.049	205.965	0.119138		269.183	296.165	231.847	321.635	377.95	356.372		265.731	351.986	0.0261824		293.921	208.811	269.291	372.066	383.456	296.883		257.341	350.802	0.0657638
Smap2;17429532	706.1	775.803	749.955	873.925	880.601		743.953	877.263	0.0202549		420.937	593.087	452.528	617.23	621.327	597.348		488.85	611.968	0.142924		693.607	761.199	662.276	860.727	827.748	828.396		705.694	838.957	0.0323998		813.17	624.187	595.832	873.311	831.613	770.259		677.73	825.061	0.150906
Sulf2;17394538	594.732	593.251	614.929	600.332	661.144		600.971	630.738	0.502299		169.595	194.734	200.685	238.796	333.07	249.88		188.338	273.915	0.0911003		474.697	556.446	509.213	777.049	692.708	594.692		513.452	688.15	0.0624735		556.372	417.106	352.662	679.988	844.499	577.843		442.047	700.776	0.0616735
Sema4a;17406760	85.7491	106.335	88.0911	91.3042	107.729		93.3919	99.5166	0.612944		32.5522	45.372	38.3059	53.0113	53.5283	55.215		38.7434	53.9182	0.050817		73.1858	90.0401	64.8595	115.379	112.88	108.865		76.0285	112.375	0.03249		87.8841	61.7041	63.596	121.94	107.358	98.3812		71.0614	109.226	0.026324
Tjp1;17491853	268.53	348.946	317.744	348.21	373.875		311.74	361.042	0.16623		150.164	271.713	206.347	256.492	279.778	277.435		209.408	271.235	0.216833		295.088	322.728	340.755	395.099	339.449	346.905		319.523	360.485	0.140094		354.568	257.569	286.857	381.341	373.197	445.053		299.665	399.863	0.0551524
Kcnd1;17533004	65.321	82.6773	82.4401	97.362	98.3268		76.8128	97.8444	0.0662323		42.3217	48.3916	57.3563	52.7122	57.9028	62.7165		49.3565	57.7772	0.193791		64.9604	71.7484	71.7824	88.1184	96.1842	106.106		69.4971	96.803	0.0210788		102.997	53.0904	79.3614	129.903	103.191	101.112		78.4828	111.402	0.139288
Cst3;17392609	1896.96	1914.75	1770.94	1870.99	2003.25		1860.88	1937.12	0.444314		1047.74	1359.32	1225.48	1255.69	1612.91	1649.83		1210.85	1506.14	0.13621		1737.47	1981.89	2071.83	2194.95	1923.36	1903.04		1930.4	2007.11	0.606064		1806.64	1729.25	1667.34	2136.3	2318.35	1958.52		1734.41	2137.72	0.0460294
Ppap2a;17289928	99.4536	114.047	115.452	156.968	136.176		109.651	146.572	0.123198		77.6716	84.897	58.9527	80.146	117.201	95.1538		73.8404	97.5003	0.155963		132.268	135.945	101.944	158.975	143.736	139.997		123.385	147.569	0.140457		153.327	105.047	117.27	182.513	196.071	164.929		125.215	181.171	0.0396729
Entpd4;17301647	495.976	564.237	561.356	610.436	620.407		540.523	615.422	0.0721244		359.54	391.401	362.984	476.558	446.942	440.56		371.309	454.687	0.00525761		501.873	552.305	493.693	595.751	634.628	654.699		515.957	628.36	0.0112476		653.245	491.605	521.355	652.255	605.23	544.898		555.402	600.794	0.489381
Ttll1;17319847	398.056	386.527	361.417	479.058	513.388		382	496.223	0.0375455		161.421	213.581	182.791	257.402	281.573	300.641		185.931	279.872	0.00954182		397.315	401.034	357.199	497.09	495.624	547.54		385.183	513.418	0.00490652		459.35	321.029	374.436	619.461	603.649	468.103		384.938	563.738	0.0479425
Il18;17517105	121.189	150.755	146.359	151.619	163.416		139.434	157.518	0.197556		60.6778	90.4683	70.5335	99.3359	119.302	105.424		73.8932	108.021	0.0386395		126.218	159.439	144.368	165.446	172.344	174.478		143.342	170.756	0.0943765		146.302	103.24	113.427	180.581	199.775	169.105		120.99	183.154	0.0213133
Rtkn;17459960	44.3523	53.1384	50.4975	57.0053	50.9148		49.3294	53.96	0.351122		16.6507	22.8679	17.3391	26.867	33.0605	40.6968		18.9526	33.5414	0.0486474		43.9711	51.3666	49.8794	66.4004	54.708	60.349		48.4057	60.4858	0.0486402		60.9663	34.482	40.3468	78.0738	70.252	58.1966		45.265	68.8408	0.0822999
Actr1a;17365384	551.48	700.042	659.988	598.932	665.178		637.17	632.055	0.932246		370.544	481.416	479.164	554.977	535.248	526.067		443.708	538.764	0.114966		579.49	602.329	553.646	660.388	739.452	670.696		578.488	690.178	0.0268637		642.107	614.335	597.592	707.771	751.522	715.355		618.011	724.882	0.00468337
4930455C21Rik;17330380	155.855	202.106	175.007	197.672	223.872		177.656	210.772	0.185361		148.244	112.206	92.8178	141.66	169.143	154.66		117.756	155.154	0.133357		169.555	181.732	181.354	224.984	225.005	217.425		177.547	222.471	0.00149647		228.249	133.992	163.676	261.541	242.775	217.556		175.306	240.624	0.128808
Tmem175;17440277	332.07	316.109	317.202	289.523	385.759		321.794	337.641	0.797582		174.187	169.619	200.109	245.469	253.509	225.9		181.305	241.626	0.00905408		249.657	288.845	266.985	336.785	305.951	385.184		268.496	342.64	0.0655026		360.592	193.58	265.998	434.493	332.934	341.262		273.39	369.563	0.1843
Ccdc65;17314653	63.8382	68.9654	83.8826	87.5236	93.7314		72.2287	90.6275	0.0780205		35.7088	24.8699	35.8496	48.0597	53.4094	52.5636		32.1428	51.3442	0.0200945		52.8802	83.2594	51.6932	95.4578	104.894	95.3117		62.6109	98.5544	0.0628727		74.5384	56.9049	54.6596	100.453	94.5873	82.8655		62.0343	92.6353	0.0211221
Fam102a;17369841	353.357	349.582	328.02	363.014	435.115		343.653	399.065	0.358248		206.837	230.239	252.031	288.676	289.233	289.093		229.703	289.001	0.0451498		366.714	338.775	322.322	427.695	359.293	406.719		342.604	397.902	0.0943652		361.156	309.993	268.419	444.171	404.178	397.139		313.19	415.163	0.0424685
Fam18a;17328080	156.224	159.383	143.763	174.533	190.228		153.123	182.38	0.101556		79.6186	85.1698	65.0114	117.62	117.492	117.54		76.5999	117.551	0.0208759		151.805	147.025	131.009	182.622	183.272	185.575		143.28	183.823	0.0214362		162.541	133.951	169.004	227.871	216.597	192.504		155.165	212.324	0.0189385
Fam20b;17228576	314.868	429.921	416.645	459.336	495.247		387.145	477.291	0.120148		183.891	218.545	209.83	302.796	303.138	287.559		204.089	297.831	0.0043744		341.74	368.888	335.192	481.155	474.846	463.052		348.607	473.018	0.00176206		448.583	324.057	312.976	510.214	499.002	432.744		361.872	480.653	0.0933595
Pmepa1;17395091	164.6	194.832	174.456	180.343	207.684		177.963	194.013	0.435468		76.5451	73.787	63.2464	86.5723	102.124	91.8934		71.1928	93.53	0.0221054		124.116	112.882	141.974	173.433	145.647	176.796		126.324	165.292	0.0412818		167.849	136.184	124.93	220.481	195.796	198.478		142.988	204.918	0.0215212
Mtap6;17480515	170.054	202.664	182.323	202.232	206.571		185.013	204.402	0.173368		85.2697	78.6417	82.3961	115.053	122.473	133.096		82.1025	123.541	0.00884312		136.794	173.105	145.264	169.572	194.909	216.69		151.721	193.724	0.0770644		218.31	102.886	120.456	228.176	215.045	186.585		147.217	209.936	0.216402
Entpd4;17301615	543.24	613.162	624.774	675.847	702.765		593.725	689.306	0.0490715		379.857	418.101	394.621	521.476	485.696	476.011		397.526	494.394	0.00622831		553.425	592.797	527.48	656.51	690.6	724.782		557.901	690.631	0.00836863		698.533	546.494	529.616	721.071	663.931	613.451		591.548	666.151	0.310568
Plcd1;17532045	157.915	144.658	116.134	175.468	186.757		139.569	181.112	0.0631858		65.7249	78.3828	59.5902	98.8838	102.381	102.656		67.8993	101.307	0.0221492		109.592	121.439	132.331	180.976	142.113	168.175		121.121	163.755	0.0440883		155.691	99.8263	103.694	215.544	182.303	178.987		119.737	192.278	0.0352188
Kcnj2;17257937	64.3696	121.038	100.456	119.149	112.706		95.2879	115.928	0.338412		41.4185	39.2288	36.7505	29.4194	54.6498	45.2801		39.1326	43.1164	0.644835		61.4831	75.5562	79.3412	112.782	99.8678	99.5513		72.1269	104.067	0.0112916		72.6919	77.1232	65.0278	131.91	132.296	91.0518		71.6143	118.419	0.0677099
Bre;17436210	350.825	348.236	370.334	375.593	356.816		356.465	366.204	0.48932		232.36	243.61	243.245	326.457	285.984	273.362		239.738	295.267	0.0673432		347.307	368.837	331.729	426.026	416.164	412.836		349.291	418.342	0.0146359		383.129	294.656	307.928	456.847	440.731	394.723		328.571	430.767	0.0441717
Efnb3;17264769	287.529	393.442	342.294	443.126	522.369		341.088	482.748	0.096548		153.894	180.97	165.681	218.205	268.2	243.327		166.849	243.244	0.017607		468.703	375.909	399.439	579.441	585.234	562.674		414.684	575.783	0.0233932		565.885	356.015	351.054	633.502	572.548	491.609		424.318	565.886	0.176151
Mpi;17527532	252.107	296.836	313.067	330.023	308.04		287.337	319.031	0.234983		123.921	172.733	151.994	249.641	256.147	201.257		149.55	235.682	0.0196419		268.096	230.697	273.36	314.607	282.813	302.35		257.384	299.924	0.0671793		281.65	256.353	248.204	365.996	311.749	354.432		262.069	344.059	0.0196806
Eno2;17470846	1033.3	1197.04	1069.13	1074.28	1189.48		1099.82	1131.88	0.708481		645.387	708.548	898.345	926.994	933.576	911.293		750.76	923.954	0.149358		1121.86	1206.06	1099.29	1266.3	1285.07	1236.39		1142.4	1262.59	0.0491195		1150.52	1006.39	953.045	1303.44	1185.99	1221.86		1036.65	1237.1	0.0555993
Lrrc27;17484353	70.3965	86.6477	88.4677	88.4022	104.273		81.8373	96.3376	0.274512		46.7973	55.8856	53.3535	59.3927	80.2351	70.4964		52.0122	70.0414	0.0782764		74.8816	85.1422	81.0272	84.8034	99.3005	84.5938		80.3503	89.5659	0.196168		102.328	63.4069	70.5683	128.218	103.11	92.1568		78.7679	107.828	0.144999
Txndc5;17291937	132.267	169.521	141.297	157.574	174.83		147.695	166.202	0.282754		70.2165	102.913	83.661	120.148	109.18	124.47		85.5969	117.933	0.0575976		139.124	136.244	139.047	169.824	179.312	164.715		138.138	171.284	0.0130158		153.407	125.361	110.496	165.359	162.716	139.08		129.755	155.719	0.171366
Ppp1r3c;17364208	201.84	288.217	279.632	330.984	291.717		256.563	311.351	0.203162		127.268	189.867	170.225	169.415	261.406	186.502		162.453	205.774	0.278884		226.289	258.035	201.913	367.852	307.917	291.08		228.746	322.283	0.0355922		286.071	229.849	182.814	346.941	360.274	309.136		232.911	338.784	0.0513836
Ube2q1;17399519	1035.51	1342.58	1379.17	1277.42	1413.25		1252.42	1345.34	0.522208		747.93	828.292	767.387	1130.54	1007.32	1039.58		781.203	1059.14	0.00524684		1217.65	1186.37	1129.23	1296.82	1338.42	1390.41		1177.75	1341.88	0.0119091		1330.61	1043.71	993.527	1345.27	1319.37	1237.57		1122.61	1300.73	0.226525
Sec14l2;17259937	194.256	244.846	217.739	262.956	303.848		218.947	283.402	0.123132		84.0561	150.331	154.855	154.661	186.515	155.087		129.747	165.421	0.257455		192.068	225.908	199.57	223.608	274.108	248.565		205.849	248.76	0.0811044		264.697	197.182	193.619	304.124	264.922	222.021		218.499	263.689	0.244159
BC057079;17415239	205.951	236.037	223.904	208.834	237.367		221.964	223.1	0.952737		108.205	175.32	171.599	150.931	157.342	165.798		151.708	158.024	0.801058		189.743	184.848	199.801	228.381	253.209	227.49		191.464	236.36	0.0177895		209.996	159.568	196.316	237.099	228.265	221.612		188.627	228.992	0.105419
Hddc2;17232444	93.4193	113.038	133.718	152.623	132.62		113.392	142.622	0.156315		79.165	89.3327	84.1588	98.0705	103.459	109.413		84.2188	103.648	0.0118474		122.483	145.638	115.758	178.47	154.894	153.166		127.96	162.177	0.0490159		148.385	105.878	113.385	162.557	168.995	134.863		122.549	155.472	0.124527
Ywhag;17453650	239.48	254.036	240.961	255.928	304.765		244.826	280.346	0.376979		155.532	189.945	166.246	193.992	193.554	218.047		170.574	201.864	0.0769504		216.483	264.941	218.482	258.764	265.335	275.724		233.302	266.607	0.161347		228.37	229.198	192.047	279.015	288.206	253.167		216.538	273.462	0.0251795
Prps2;17546119	189.06	233.056	235.159	270.428	296.72		219.092	283.574	0.0513263		84.8166	181.394	131.766	134.815	184.611	182.926		132.659	167.451	0.355407		212.981	207.041	261.784	271.055	245.747	266.702		227.269	261.168	0.179968		225.969	199.826	191.624	256.66	269.385	263.912		205.806	263.319	0.0211251
Ctps;17429454	138.457	147.99	140.219	145.283	160.796		142.222	153.04	0.377286		110.912	117.668	107.842	106.659	109.364	115.187		112.141	110.403	0.674914		140.444	138.902	111.693	168.654	158.385	151.313		130.346	159.451	0.0692615		146.583	109.21	122.213	166.602	172.21	145.42		126.002	161.411	0.0654758
Rtn2;17474547	282.712	413.468	383.986	406.689	443.808		360.055	425.248	0.241987		106.048	174.347	160.853	210.617	240.142	225.829		147.083	225.529	0.0486273		248.646	332.307	298.321	346.372	346.907	358.461		293.091	350.58	0.138229		374.594	209.716	208.693	401.22	358.91	348.348		264.334	369.493	0.189888
Nol6;17424128	345.779	356.255	369.347	399.893	422.729		357.127	411.311	0.0701261		204.216	202.704	187.068	299.669	263.088	281.688		197.996	281.482	0.00591517		283.748	349.426	339.55	379.28	403.272	456.613		324.242	413.055	0.0449398		385.248	275.103	251.442	464.354	403.455	357.841		303.931	408.55	0.11757
Epb4.1l2;17232283	158.081	181.703	199.486	213.746	218.883		179.757	216.315	0.0870724		90.2092	101.175	97.0369	100.938	132.174	111.855		96.1403	114.989	0.166028		183.629	179.757	163.744	240.435	198.028	216.679		175.71	218.38	0.054418		194.848	145.032	166.414	235.042	260.747	224.264		168.765	240.018	0.0194372
Fbxo32;17317266	111.547	128.54	145.547	141.903	128.388		128.545	135.145	0.618266		47.1163	66.0228	72.6805	66.5128	76.5225	89.2049		61.9399	77.4134	0.20142		101.192	95.6855	112.962	140.958	125.957	118.646		103.28	128.52	0.0416594		123.333	96.9874	86.7556	144.634	133.637	145.189		102.359	141.153	0.057946
Tmed10;17282723	944.865	931.565	924.219	928.209	1123		933.55	1025.6	0.517587		605.341	872.182	762.233	989.613	980.449	957.734		746.585	975.932	0.0954478		1207.15	1117.97	1169.36	1397.47	1330.1	1251.38		1164.83	1326.32	0.0407584		1357.46	1034.39	1055.02	1443.42	1508.08	1506.81		1148.96	1486.11	0.0785001
Stk24;17309544	413.844	502.832	579.007	541.97	593.032		498.561	567.501	0.296938		262.691	403.554	370.956	448.515	511.717	489.839		345.734	483.357	0.0667029		655.449	508.487	461.432	709.006	706.548	685.167		541.789	700.24	0.110988		674.794	443.255	606.983	803.542	780.178	663.511		575.011	749.077	0.111532
Enpp4;17345124	193.07	298.351	284.648	373.149	349.463		258.69	361.306	0.0778656		202.798	278.251	253.644	326.176	357.096	309.619		244.897	330.964	0.0392879		368.448	335.905	364.981	423.882	415.414	316.921		356.444	385.406	0.49255		396.054	329.409	348.432	485.685	539.014	443.816		357.965	489.505	0.0214359
Tmem192;17501508	172.691	177.032	189.33	203.684	202.294		179.684	202.989	0.0405446		138.12	114.059	126.672	170.038	191.985	157.97		126.283	173.331	0.0221069		189.385	170.751	154.521	231.607	244.993	210.811		171.552	229.137	0.0152499		206.982	160.667	196.717	275.103	272.185	241.105		188.122	262.798	0.0155022
Bcam;17487422	47.8642	62.0374	55.5548	65.6797	68.0851		55.1521	66.8824	0.0940592		43.4091	53.1483	40.1764	57.8104	50.5522	67.648		45.5779	58.6702	0.110243		74.1899	62.8687	72.7255	114.904	131.921	94.9091		69.928	113.911	0.0430876		106.227	78.6939	64.3493	116.051	124.384	109.148		83.0902	116.528	0.0995104
Glp1r;17335726	39.2688	27.4012	35.0456	52.484	84.6106		33.9052	68.5473	0.264677		30.2194	24.063	26.7226	24.3731	55.3004	36.0744		27.0017	38.5827	0.32682		63.5737	63.3942	54.2618	95.8001	104.969	122.975		60.4099	107.915	0.0169572		97.0366	80.7883	61.3251	125.549	115.819	131.121		79.7166	124.163	0.0344321
P2rx7;17442128	92.9814	87.9598	92.5238	95.586	100.162		91.155	97.874	0.139004		60.5401	69.6356	52.8972	73.8097	86.5347	82.7475		61.0243	81.0306	0.0337773		91.0522	93.8481	109.269	135.036	110.806	109.89		98.0564	118.577	0.11818		111.81	95.4352	80.5071	131.726	127.673	135.895		95.9173	131.765	0.0501542
Aff2;17535245	222.409	316.276	340.144	332.782	374.783		292.943	353.783	0.242384		174.397	266.212	238.335	342.04	310.329	385.412		226.315	345.927	0.0284226		368.505	336.319	322.695	440.779	440.857	429.61		342.506	437.082	0.0147701		447.902	275.61	404.26	516.322	527.155	486.507		375.924	509.994	0.115309
Gsta4;17519649	173.249	249.655	230.927	249.949	275.394		217.944	262.672	0.191284		185.301	199.574	156.887	258.024	284.687	240.535		180.587	261.082	0.0109652		287.659	296.791	235.842	428.457	355.896	389.072		273.431	391.141	0.0144184		338.442	260.963	279.327	458.487	415.602	407.556		292.911	427.215	0.0122033
Sipa1l2;17514146	129.192	146.685	150.002	181.963	162.21		141.959	172.087	0.133981		76.7053	111.801	107.095	141.912	162.084	157.723		98.5335	153.906	0.0199057		176.046	191.289	144.292	225.578	223.895	199.696		170.543	216.39	0.0592207		222.901	151.127	167.923	259.524	256.292	245.581		180.65	253.799	0.0727058
Apln;17541378	70.5196	90.0484	72.4642	96.1072	79.6965		77.6774	87.9019	0.419816		45.7936	78.5622	42.4875	73.1038	56.9661	84.9046		55.6144	71.6581	0.324667		85.5223	95.4444	88.7156	115.824	116.545	123.518		89.8941	118.629	0.00187536		133.7	64.0315	78.5846	148.122	131.732	117.951		92.1054	132.601	0.187404
17249923	95.9194	158.747	148.498	187.182	206.915		134.388	197.049	0.0696787		89.137	133.884	69.2553	141.129	137.458	176.001		97.4254	151.529	0.0870394		138.102	179.208	143.858	220.455	237.163	257.683		153.723	238.434	0.00781386		267.804	90.4952	220.077	323.966	272.188	261.428		192.792	285.861	0.214243
Nek7;17227570	372.66	530.121	535.355	540.436	438.441		479.379	489.438	0.900989		231.59	446.524	351.035	423.19	533.621	497.647		343.05	484.819	0.136042		566.784	511.726	430.094	730.87	619.699	545.014		502.868	631.861	0.132896		527.756	457.874	550.273	724.277	793.802	679.486		511.968	732.521	0.00764642
Gab2;17480312	219.11	263.018	247.868	264.847	290.71		243.332	277.778	0.167203		153.731	197.209	176.52	301.559	302.363	279.291		175.82	294.404	0.00281873		272.52	329.953	381.204	438.705	404.832	424.248		327.892	422.595	0.0833799		376.272	273.451	318.678	481.511	509.05	404.263		322.8	464.941	0.0303983
Fam149a;17509083	81.6356	97.5193	108.175	112.447	115.689		95.7767	114.068	0.135937		64.7873	79.2784	70.0506	92.7203	87.4832	106.37		71.3721	95.5244	0.0298537		125.033	106.718	112.064	148.011	151.978	134.207		114.605	144.732	0.0170127		156.009	95.214	115.587	179.202	192.374	157.316		122.27	176.298	0.0739867
Srxn1;17377666	263.45	281.381	268.646	310.205	272.803		271.159	291.504	0.465293		209.762	244.595	244.272	294.065	328.167	295.541		232.876	305.924	0.0104312		300.436	348.958	343.554	363.465	371.726	398.579		330.983	377.923	0.0734366		362.756	279.062	345.322	458.218	433.955	382.016		329.047	424.73	0.0489257
Epas1;17340197	305.524	353.045	306.429	360.794	418.194		321.666	389.494	0.203345		225.338	271.081	205.579	378.271	338.827	319.001		233.999	345.367	0.0132553		440.831	406.607	384.319	630.88	482.372	473.866		410.586	529.039	0.135527		553.371	383.929	352.513	637.91	568.296	493.87		429.938	566.692	0.152713
Tmem106c;17314564	171.44	188.075	193.984	220.545	208.837		184.5	214.691	0.0458136		131.188	176.675	170.68	190.571	211.814	214.323		159.514	205.569	0.0640053		219.182	209.929	147.994	297.106	246.212	262.273		192.369	268.53	0.0553562		303.781	205.512	196.466	356.545	297.449	291.137		235.253	315.044	0.133034
Rxra;17368550	134.382	107.571	119.702	159.581	152.692		120.552	156.137	0.0311749		81.7691	114.936	76.361	116.803	130.946	113.056		91.022	120.269	0.120988		133.42	132.688	129.218	193.037	172.615	169.947		131.775	178.533	0.0207621		188.701	128.259	138.872	227.047	212.961	175.445		151.944	205.151	0.0949358
Dip2a;17242046	219.788	314.004	338.668	310.174	291.849		290.82	301.012	0.808097		246.117	266.821	246.203	324.406	326.717	298.478		253.047	316.534	0.00617882		304.928	358.32	328.282	421.368	404.272	373.354		330.51	399.665	0.0300233		408.148	285.745	354.553	427.004	447.98	455.288		349.482	443.424	0.110544
Qk;17340756	1222.12	1396.98	1493.31	1485.38	1475.58		1370.81	1480.48	0.300954		1079.13	1348.72	1230.2	1391.95	1590.07	1527.42		1219.35	1503.14	0.0478537		1631.88	1502.28	1589.78	2064.76	2028.57	1864.91		1574.65	1986.08	0.00799383		1879.05	1509.78	1504.17	1913.18	2220.21	2207.26		1631	2113.55	0.0411792
Slc25a18;17462395	452.737	451.38	476.706	532.886	492.162		460.274	512.524	0.19987		226.575	324.447	358.357	423.295	505.187	508.897		303.126	479.127	0.0263676		558.135	562.941	490.752	775.218	670.196	677.574		537.276	707.662	0.0182705		626.892	441.567	564.545	805.691	921.079	861.785		544.335	862.852	0.0121634
Rassf2;17391920	139.147	153.666	141.815	163.22	183.822		144.876	173.521	0.178021		100.136	117.714	109.125	128.112	168.831	157.135		108.992	151.359	0.0564877		187.359	164.864	208.718	271.413	221.428	187.314		186.98	226.718	0.244234		209.91	172.691	166.299	261.947	263.729	253.747		182.967	259.808	0.0251943
Slain1;17302523	443.601	491.736	555.508	522.727	504.382		496.948	513.555	0.66505		348.429	411.875	350.449	407.656	470.977	483.909		370.251	454.181	0.0567241		507.629	525.187	497.795	659.415	538.084	624.621		510.204	607.373	0.108317		632.734	510.288	525.178	627.682	596.159	676.278		556.067	633.373	0.176705
17550466	84.9175	84.2163	82.0454	145.97	110.519		83.7264	128.244	0.240541		45.8308	47.9462	40.0503	86.3549	97.8691	97.6015		44.6091	93.9418	0.000953681		121.075	180.186	138.758	224.305	222.204	234.326		146.673	226.945	0.0393699		285.103	134.298	103.799	294.939	264.93	237.113		174.4	265.661	0.240481
Atp10a;17478745	68.8315	73.3791	75.9097	89.2051	104.661		72.7068	96.9333	0.176869		53.4555	66.7129	55.6908	94.381	67.7961	78.3646		58.6197	80.1806	0.0892912		92.5956	93.564	80.8147	133.246	118.691	86.0267		88.9914	112.655	0.227072		125.981	93.1144	87.5701	138.965	105.972	139.328		102.222	128.088	0.188377
Pik3c2b;17217247	83.3429	104.96	109.982	125.281	103.482		99.4282	114.382	0.381836		81.3501	78.2384	78.8379	101.25	87.5421	105.55		79.4755	98.114	0.0712614		112.113	129.481	113.607	161.469	159.616	161.162		118.4	160.749	0.0159834		183.347	125.136	139.789	193.105	171.555	188.13		149.424	184.263	0.174863
Fbxl21;17287814	74.8489	79.3605	90.5344	103.723	117.866		81.5813	110.794	0.0814948		64.0373	86.089	62.8015	97.1097	92.7025	90.6094		70.9759	93.4739	0.0889086		134.684	125.122	118.975	129.971	160.361	149.085		126.26	146.472	0.136143		131.911	110.751	90.126	173.93	153.997	150.291		110.929	159.406	0.035732
Abca8a;17271350	39.7369	42.9077	52.8854	70.176	63.8467		45.1767	67.0113	0.0237185		30.2543	42.2684	48.0677	53.4534	49.9375	50.8164		40.1968	51.4024	0.161644		66.6451	53.1981	58.7599	104.265	84.0121	81.9367		59.5344	90.0712	0.0310487		85.1882	60.0822	52.6987	105.393	103.46	98.5924		65.9897	102.482	0.0601735
Ndufa10;17225564	999.394	981.345	1023.78	1072.65	1002.07		1001.51	1037.36	0.486224		801.574	853.123	864.269	1095	980.029	881.934		839.655	985.653	0.131078		1149.88	1188.05	1161.09	1482.74	1311.22	1247.59		1166.34	1347.18	0.119992		1427.01	979.671	1052.75	1558.24	1379.04	1445.65		1153.14	1460.98	0.144695
Cib2;17527261	149.781	158.409	161.344	175.706	197.035		156.511	186.37	0.191472		128.906	148.837	134.823	157.964	155.784	196.656		137.522	170.134	0.118134		214.713	195.239	159.479	211.037	225.772	202.666		189.81	213.158	0.284893		215.498	163.316	233.265	229.968	256.821	237.141		204.026	241.31	0.210554
Arhgap23;17255788	143.541	160.998	181.129	220.688	195.536		161.89	208.112	0.0893141		90.9562	106.613	101.005	162.868	163.246	165.678		99.5248	163.93	0.00389678		222.769	180.037	186.508	259.694	251.474	206.158		196.438	239.109	0.119165		235.873	188.275	166.69	289.53	258.45	261.553		196.946	269.844	0.0516029
Gna12;17454617	341.172	413.175	394.316	491.624	431.646		382.888	461.635	0.164797		258.849	299.271	305.706	374.796	454.55	427.862		287.942	419.069	0.0137239		481.889	496.248	472.016	692.054	570.413	583.122		483.384	615.196	0.0716775		581.851	467.206	463.348	680.194	711.891	649.986		504.135	680.69	0.0292644
Fitm2;17394036	179.298	206.264	175.153	209.176	213.598		186.905	211.387	0.12275		135.408	162.964	156.713	188.081	221.78	215.957		151.695	208.606	0.0143007		237.912	216.693	205.361	223.303	228.083	216.569		219.989	222.651	0.812519		234.284	195.047	204.949	290.873	278.644	227.17		211.427	265.562	0.0905349
Pgp;17334262	616.327	717.889	685.988	750.609	775.208		673.401	762.908	0.0828445		485.248	621.083	487.38	710.003	747.382	634.77		531.237	697.385	0.0454315		740.544	806.378	603.767	899.027	827.411	819.62		716.896	848.686	0.145118		973.888	820.761	708.629	1078.14	992.007	1021.47		834.426	1030.54	0.114066
Gyg;17404329	276.263	342.949	315.955	403.69	410.963		311.723	407.327	0.0349312		228.961	255.433	232.358	264.714	348.102	316.071		238.917	309.629	0.0878396		390.067	373.454	381.028	595.18	447.787	492.614		381.516	511.86	0.0943947		531.318	373.313	388.451	545.689	646.369	564.166		431.027	585.408	0.0715576
Kif7//Kif7;17479450	67.0343	54.2138	55.9973	58.815	69.9608		59.0818	64.3879	0.519357		40.5486	36.7085	37.0068	45.3315	47.6904	41.4663		38.088	44.8294	0.0440063		56.916	59.4036	44.2184	80.7024	84.5843	67.93		53.5126	77.7389	0.0246763		81.085	42.5349	46.2904	105.451	109.815	84.7027		56.6367	99.9894	0.0501756
Fads1;17357460	1384.62	1625.49	1498.17	1558.3	1791.4		1502.76	1674.85	0.348973		1124.7	1384.96	1352.23	1621.69	1651.28	1508.57		1287.3	1593.85	0.0444764		1827.26	1795.8	1798.2	2211.79	1959.77	1819.57		1807.09	1997.04	0.239031		1904.12	1544.01	1698.48	2083.49	1907.15	1892.14		1715.54	1960.93	0.128962
Copg;17460572	1000.5	1019.8	1073.09	1041.93	1049.88		1031.13	1045.9	0.568415		798.648	910.519	894.004	948.531	1015.97	928.012		867.724	964.17	0.097397		1160.59	1124.07	999.855	1274.04	1250.64	1226.46		1094.84	1250.38	0.0759154		1379.09	1042.61	1178.01	1431.29	1400.53	1317.98		1199.9	1383.27	0.193615
Rgs10;17496887	231.883	325.139	302.993	364.627	309.995		286.672	337.311	0.29542		228.735	246.442	184.469	327.932	323.869	360.152		219.882	337.318	0.00927226		405.866	384.005	298.472	445.999	459.753	358.191		362.781	421.315	0.269254		437.285	285.829	433.55	508.561	559.624	466.149		385.554	511.445	0.110765
Rab9b;17544779	134.776	147.126	194.659	197.963	230.7		158.854	214.331	0.113671		118.68	152.679	103.825	157.629	180.526	163.223		125.061	167.126	0.0824658		195.312	226.698	193.769	268.505	314.649	295.109		205.26	292.754	0.00787136		274.769	186.514	218.067	386.521	381.262	253.587		226.45	340.457	0.102438
Cyp2s1;17488057	32.4987	45.4809	43.2602	37.6509	31.4009		40.4133	34.5259	0.331268		24.5898	30.7034	32.39	28.715	42.5758	36.6643		29.2277	35.985	0.236593		41.737	37.3304	35.5609	45.3486	56.0412	48.7665		38.2095	50.0521	0.0431309		57.019	40.1722	42.1954	62.5606	70.6334	52.3917		46.4622	61.8619	0.108841
Psat1;17363204	185.273	194.295	213.036	229.602	234.85		197.535	232.226	0.0415673		111.692	140.908	131.395	166.277	198.581	176.606		127.998	180.488	0.0152961		230.878	240.542	247.387	349.216	332.028	267.913		239.603	316.385	0.0849968		334.985	214.992	203.749	340.922	320.819	306.788		251.242	322.843	0.22639
Tst;17318983	136.756	156.057	136.019	218.656	170.016		142.944	194.336	0.264154		149.737	164.781	190.001	285.955	352.432	313.605		168.173	317.331	0.00519146		174.822	180.987	172.847	344.213	253.691	301.068		176.219	299.657	0.0409815		271.514	244.135	176.032	506.615	458.921	529.419		230.56	498.319	0.002257
Lgals1;17312829	146.612	173.959	162.989	262.526	236.051		161.187	249.289	0.0399892		145.223	182.835	147.052	265.771	413.113	287.458		158.37	322.114	0.0619459		131.035	146.454	144.831	422.731	200.04	235.337		140.773	286.036	0.169669		352.442	237.924	201.624	501.443	562.535	492.639		263.997	518.872	0.0164313
Folh1;17493145	92.1994	123.835	126.368	118.82	134.146		114.134	126.483	0.424724		99.3556	118.046	145.924	183.161	230.397	153.775		121.109	189.111	0.0726566		171.437	131.28	117.024	251.549	208.797	179.452		139.914	213.266	0.0539774		231.292	143.161	183.086	288.976	279.856	287.433		185.846	285.421	0.058032
Aldh9a1;17219096	352.454	324.185	313.024	353.879	343.799		329.888	348.839	0.24674		303.093	390.383	395.805	483.5	431.609	486.318		363.094	467.142	0.0529824		461.836	413.894	388.732	470.49	473.483	434.693		421.487	459.555	0.216431		481.047	471.295	415.849	573.493	541.738	499.37		456.064	538.2	0.050015
Hsd17b12;17388573	160.703	188.398	201.87	201.932	194.432		183.657	198.182	0.35504		168.458	199.295	221.107	201.062	216.988	190.2		196.287	202.75	0.731416		211.092	196.363	160.493	240.206	217.072	224.487		189.316	227.255	0.111655		239.332	221.722	203.924	266.234	261.358	271.445		221.659	266.346	0.0399686
Plce1;17359160	87.0712	112.375	122.407	133.853	189.132		107.284	161.492	0.271683		229.387	256.969	257.46	403.614	464.501	406.563		247.938	424.893	0.00484129		192.703	164.714	192.809	490.684	298.8	263.575		183.408	351.02	0.138472		253.719	241.802	233.547	583.384	535.211	469.914		243.022	529.503	0.0110162
Plscr2;17520326	26.7078	32.2218	37.7003	24.4882	29.7215		32.21	27.1049	0.304553		38.5204	41.0616	38.2106	62.7237	54.8013	51.9283		39.2642	56.4844	0.026279		37.501	38.106	45.911	73.1043	35.5139	34.597		40.506	47.7384	0.629072		45.4104	55.7567	49.594	88.3945	81.8166	75.8031		50.2537	82.0047	0.00287341
Kcne1l;17545045	47.0329	65.7551	59.1322	88.7959	94.8851		57.3067	91.8405	0.0131445		75.1341	126.743	152.789	182.731	197.75	177.056		118.222	185.846	0.0885817		138.723	108.858	119.6	261.366	152.61	128.464		122.394	180.813	0.28734		203.676	140.705	93.0786	252.359	245.337	245.837		145.82	247.844	0.0853019
Slc38a2;17320928	759.713	816.872	870.863	913.789	1019.72		815.816	966.754	0.152591		992.525	1118.31	1136.7	1450.15	1545.36	1395.61		1082.51	1463.71	0.00377652		1164.05	1119.05	1214.97	1572.22	1541.22	1322.33		1166.03	1478.59	0.0453811		1301.05	1184.47	1282.09	1936.98	1706.55	1648.15		1255.87	1763.89	0.0175095
Cyp2d22;17319625	160.515	196.221	206.821	222.695	255.839		187.852	239.267	0.122797		252.045	251.041	239.001	372.267	364.285	353.716		247.362	363.422	0.000103795		251.816	198.407	252.813	344.409	293.143	270.854		234.345	302.802	0.0746948		310.18	253.133	232.488	417.346	460.118	404.258		265.267	427.24	0.00636832
Bach1;17326895	99.3644	126.477	120.37	111.045	113.877		115.404	112.461	0.756073		109.844	92.768	139.447	140.616	159.159	155.95		114.02	151.909	0.0928804		130.653	131.151	125.765	166.68	135.054	156.594		129.19	152.776	0.122817		138.225	147.228	137.818	187.861	162.094	169.506		141.09	173.154	0.0381982
Gas6;17507605	446.757	456.505	442.81	461.837	460.662		448.691	461.25	0.0880596		397.697	485.504	484.431	651.158	610.064	601.9		455.877	621.041	0.0148986		607.033	436.822	517.452	721.025	606.266	572.621		520.436	633.304	0.165918		688.361	522.518	519.764	758.381	699.497	650.979		576.881	702.952	0.138773
Bckdhb;17519940	233.271	252.989	291.939	329.689	332.25		259.4	330.969	0.0526723		258.73	334.195	284.838	443.101	393.97	399.232		292.588	412.101	0.0146583		372.578	367.474	321.546	436.669	397.162	352.816		353.866	395.549	0.235744		462.971	329.661	339.09	539.823	542.658	468.583		377.241	517.021	0.0621521
Mtmr10;17478864	136.713	194.323	194.529	216.721	206.468		175.188	211.595	0.193624		162.572	190.222	172.663	311.191	314.032	301.83		175.153	309.018	0.000917618		249.429	231.795	211.775	367.3	290.011	261.193		230.999	306.168	0.129641		318.399	252.645	227.922	396.861	394.7	443.663		266.322	411.741	0.0158524
Hadha;17446643	293.849	312.687	298.948	379.786	350.428		301.828	365.107	0.10939		364.577	383.632	379.537	386.388	460.674	446.479		375.915	431.18	0.128472		382.177	325.943	342.69	480.114	391.554	350.028		350.27	407.232	0.274748		427.855	374.556	417.929	460.323	497.682	492.497		406.78	483.501	0.0226507
Smad9;17397645	61.0122	100.435	76.0639	78.2798	86.7142		79.1705	82.497	0.806697		99.1395	86.0304	78.5521	180.875	149.126	189.738		87.9073	173.246	0.00923249		113.517	119.297	101.065	175.875	128.538	131.962		111.293	145.459	0.143205		174.588	107.599	84.1102	222.348	214.921	223.847		122.099	220.372	0.0669296
Parp3;17530703	48.8882	39.6366	49.4281	48.56	50.5977		45.9843	49.5789	0.378273		40.4792	42.3878	50.2982	47.2242	56.6811	62.4538		44.3884	55.453	0.117557		43.0916	43.501	47.7825	62.3747	52.3178	50.9018		44.7917	55.1981	0.0863063		55.6922	37.7498	40.5179	69.5914	76.543	73.9717		44.6533	73.3687	0.0248613
Capn2;17230611	403.25	544.076	519.122	498.104	559.226		488.816	528.665	0.507248		332.831	517.175	501.939	676.453	783.568	660.723		450.648	706.915	0.0285478		556.412	606.598	559.946	869.658	711.513	606.492		574.319	729.221	0.175503		739.88	635.511	543.544	967.554	959.158	931.37		639.645	952.694	0.0276452
Hsdl2;17414456	161.116	232.503	208.387	247.418	277.257		200.669	262.337	0.0961768		223.752	304.359	260.263	336.677	423.382	427.069		262.791	395.709	0.0263553		295.097	193.984	236.762	400.616	291.694	274.242		241.947	322.184	0.184337		327.743	247.357	304.298	452.423	419.789	447.469		293.133	439.893	0.0144243
Atp1b3;17529793	415.345	486.652	494.695	514.15	447.431		465.564	480.79	0.74887		432.84	526.719	569.417	665.165	740.941	712.972		509.659	706.359	0.0219412		631.018	555.259	691.154	745.252	665.227	591.817		625.81	667.432	0.521528		728.107	639.007	579.998	852.675	862.742	880.881		649.037	865.433	0.033455
Aqp4;17352862	250.032	378.772	354.474	392.838	417.184		327.759	405.011	0.182979		509.399	653.205	709.811	848.111	1103.45	958.088		624.138	969.884	0.0237		557.198	468.753	448.789	1173.82	724.423	627.228		491.58	841.825	0.168733		660.741	607.161	655.24	1229.05	1460.4	1501.55		641.047	1397	0.0100721
Samd4;17299288	70.8616	90.5424	88.2062	100.528	91.1303		83.2034	95.8293	0.203706		75.8139	101.905	103.51	111.568	120.471	124.821		93.7427	118.953	0.0902982		113.217	92.1146	100.526	134.976	120.282	114.581		101.952	123.28	0.0689191		129.966	114.265	111.653	141.739	171.189	146.972		118.628	153.3	0.0407142
Slc44a1;17414188	564.273	506.397	567.31	623.772	564.909		545.994	594.341	0.311121		551.889	588.717	635.75	679.984	831.454	805.102		592.119	772.18	0.0417135		633.751	565.877	580.122	864.686	724.829	655.372		593.25	748.296	0.11646		746.533	639.966	634.254	858.257	912.707	878.754		673.585	883.239	0.0168455
Tpmt;17292262	77.1221	90.641	106.285	106.782	92.7738		91.3495	99.7779	0.499082		84.667	73.7224	97.2773	143.299	118.368	132.876		85.2223	131.514	0.00965437		109.742	102.999	98.7211	136.814	126.24	123.615		103.821	128.889	0.00934895		120.008	98.4299	99.875	161.449	183.6	150.397		106.104	165.149	0.010203
Abhd3;17352680	499.879	599.369	548.277	626.1	656.387		549.175	641.243	0.0705675		679.913	800.264	726.841	883.333	926.916	907.005		735.673	905.751	0.02865		826.42	758.048	684.864	1214.92	841.455	844.876		756.444	967.082	0.225565		974.605	776.109	716.271	1080.31	912.136	1049.71		822.328	1014.05	0.120635
Arrdc3;17288876	301.745	309.027	332.215	332.26	337.083		314.329	334.672	0.150502		352.932	398.516	363.568	475.74	430.296	420.869		371.672	442.301	0.0337389		441.844	372.491	395.944	542.232	475.852	391.706		403.426	469.93	0.265492		467.143	291.588	378.612	572.086	494.513	479.932		379.115	515.51	0.0965347
Cnn3;17402155	812.965	804.106	917.657	1005.1	1056.57		844.909	1030.83	0.0251683		1018.76	1135.49	1137.9	1158.8	1582.88	1528.1		1097.38	1423.26	0.12472		1063.86	890.042	917.224	1631.16	1122.43	1143.73		957.041	1299.11	0.166847		1142.75	1095.7	1203.79	1713.63	2090.41	2150.24		1147.42	1984.76	0.0211653
Itpkb;17220110	76.8716	89.0711	74.0083	129.983	144.635		79.9837	137.309	0.0282736		182.642	205.03	174.098	399.252	442.982	412.174		187.257	418.136	0.000248393		191.219	144.273	186.061	538.304	330.645	282.314		173.851	383.754	0.111356		473.288	244.278	233.822	754.589	773.072	654.562		317.129	727.408	0.0199238
Jam2;17326801	294.113	378.833	351.733	400.702	364.072		341.56	382.387	0.279184		360.818	483.863	452.959	548.475	651.362	608.415		432.547	602.751	0.0248489		483.068	415.114	448.911	750.564	542.479	526.916		449.031	606.653	0.152788		637.024	460.6	454.533	726.056	768.515	826.669		517.386	773.747	0.0328513
Pdgfd;17514460	47.7177	42.4491	44.468	55.0813	50.1306		44.8783	52.6059	0.132091		69.3943	70.4209	86.4661	96.7709	115.285	111.46		75.4271	107.839	0.0148272		73.3429	69.7198	56.3824	130.353	79.3599	85.443		66.4817	98.3854	0.177493		112.467	86.403	83.2362	168.954	143.967	153.999		94.0353	155.64	0.00740245
Sdc2;17310872	201.898	306.548	339.997	287.459	275.311		282.814	281.385	0.975854		290.305	274.828	293.284	387.284	368.624	423.904		286.139	393.271	0.0141783		324.256	310.705	373.24	444.58	427.342	369.968		336.067	413.963	0.0591841		419.804	359.847	357.971	493.663	579.398	497.242		379.208	523.434	0.0169762
Fnta;17508471	119.408	154.519	154.737	156.66	162.451		142.888	159.556	0.289863		121.725	145.082	153.966	232.406	224.508	227.532		140.258	228.149	0.00878116		170.601	180.269	144.013	192.664	229.653	189.135		164.961	203.817	0.0850031		200.546	163.683	162.603	284.191	308.856	248.399		175.611	280.482	0.0106205
Usp53;17409997	69.3381	102.129	95.0623	110.289	120.248		88.8431	115.268	0.105236		80.6195	124.731	128.982	158.051	181.88	174.5		111.444	171.477	0.0430924		115.076	99.9836	116.42	195.664	152.121	133.026		110.493	160.27	0.10578		132.592	94.9397	105.615	229.521	234.108	238.276		111.049	233.968	0.00610119
Shd;17338660	356.331	380.986	360.429	391.793	385.679		365.915	388.736	0.0826705		308.625	455.01	357.319	541.485	530.079	536.16		373.651	535.908	0.0628992		533.043	453.702	392.969	617.317	575.454	497.374		459.905	563.382	0.127514		585.403	406.36	435.186	671.285	696.74	571.352		475.65	646.459	0.0722296
Pygm;17356874	189.434	217.221	164.714	206.133	225.843		190.456	215.988	0.253408		220.499	272.875	299.065	421.158	402.866	402.142		264.146	408.722	0.0188799		305.499	293.472	264.772	579.134	403.454	371.709		287.914	451.432	0.122169		552.306	296.911	324.55	697.41	600.543	596.716		391.256	631.556	0.0813715
Smad7;17351862	143.284	143.374	140.163	180.903	153.385		142.274	167.144	0.320284		121.304	162.457	150.327	179.993	214.101	212.201		144.696	202.098	0.0256623		184.351	127.981	161.117	243.994	193.51	171.81		157.816	203.105	0.172682		171.747	176.749	197.204	259.492	233.811	253.836		181.9	249.046	0.00366314
As3mt;17360084	97.661	101.759	93.2005	118.458	114.603		97.5403	116.53	0.00925946		104.482	125.123	104.95	130.227	166.322	164.371		111.518	153.64	0.0483511		125.157	89.3175	106.325	173.118	147.729	131.507		106.933	150.785	0.0525961		125.868	129.872	130.283	150.678	165.385	156.837		128.674	157.633	0.013907
Slc14a1;17355565	184.343	165.336	182.193	216.419	282.708		177.291	249.563	0.265232		288.845	368.738	379.347	415.311	466.74	422.734		345.643	434.928	0.0685006		288.63	343.19	258.973	624.902	371.643	383.394		296.931	459.979	0.179402		389.163	349.207	244.306	689.682	628.874	648.205		327.559	655.587	0.00862055
Slc25a5;17534112	1149.74	1211.81	1190.06	1275.59	1258.51		1183.87	1267.05	0.0309542		1233.72	1255.79	1406.17	1659.57	1633.33	1574.36		1298.56	1622.42	0.0143545		1406.4	1370.41	1326.12	1714.27	1504.77	1578.11		1367.64	1599.05	0.0496321		1589.26	1331.12	1483.74	1901.64	1726.64	1800.07		1468.04	1809.45	0.024672
Ankrd34c;17529640	124.665	150.124	149.67	188.152	193.876		141.486	191.014	0.019597		37.5662	48.1696	36.1311	26.3522	48.4096	62.2663		40.6223	45.6761	0.685866		154.723	173.104	164.69	183.132	207.778	203.634		164.173	198.181	0.0261968		160.628	89.2179	102.288	217.636	198.442	122.893		117.378	179.657	0.166566
Snap47;17263401	746.425	787.374	765.578	771.737	977.739		766.459	874.738	0.482618		595.407	562.666	585.209	636.011	678.375	576.875		581.094	630.42	0.23034		810.751	896.462	743.783	915.527	1037.89	945.494		816.999	966.304	0.0622698		836.798	816.999	771.769	1002.12	944.962	835.036		808.522	927.372	0.122766
17548821	299.792	373.578	382.921	448.451	508.463		352.097	478.457	0.06792		86.9276	183.078	148.499	178.876	223.02	214.788		139.501	205.561	0.128321		351.335	412.216	300.692	425.983	524.779	541.389		354.748	497.384	0.042581		403.695	278.364	310.47	437.538	533.244	401.934		330.843	457.572	0.0800803
Cbr1;17327255	155.617	176.218	173.735	171.338	187.645		168.524	179.492	0.393417		116.609	134.899	113.605	145.364	143.467	161.318		121.704	150.05	0.0327151		179.849	178.187	152.722	184.243	190.619	202.42		170.253	192.427	0.11149		169.518	150.152	161.461	199.808	188.754	182.836		160.377	190.466	0.0164522
Tmod2;17528863	1440.37	1676.06	1719.22	1571.39	1744.38		1611.88	1657.89	0.734941		876.688	1272.2	1032	1278.51	1350.96	1230.03		1060.3	1286.5	0.180579		1534.52	1548.7	1500.27	1750.33	1956.15	1706.9		1527.83	1804.46	0.0647228		1443.18	1145.09	1342.92	1713.88	1665.54	1438.51		1310.4	1605.98	0.0725537
Dcc;17355332	186.705	221.79	189.823	247.537	241.581		199.44	244.559	0.0489234		65.5128	93.349	73.6466	71.1655	95.8531	89.5515		77.5028	85.5234	0.510256		207.445	209.798	221.498	237.273	247.393	295.261		212.914	259.975	0.111881		193.642	123.736	128.052	230.636	255.395	175.539		148.477	220.523	0.0923563
17548871	299.792	373.578	382.921	448.451	508.463		352.097	478.457	0.06792		86.9276	183.078	148.499	178.876	223.02	214.788		139.501	205.561	0.128321		351.335	412.216	300.692	425.983	524.779	541.389		354.748	497.384	0.042581		403.695	278.364	310.47	437.538	533.244	401.934		330.843	457.572	0.0800803
Slc39a6;17353153	188.308	214.558	231.152	222.761	254.858		211.339	238.809	0.299869		130.383	136.603	153.701	163.663	179.958	155.026		140.229	166.216	0.0619339		218.119	212.526	160.777	218.715	258.466	256.022		197.141	244.401	0.10955		197.115	141.232	160.944	216.311	235.649	240.524		166.43	230.828	0.0418719
Hrasls;17324576	153.451	153.598	129.886	164.484	205.485		145.645	184.985	0.277439		65.3094	67.2509	72.8351	72.3895	86.9954	77.2843		68.4651	78.8897	0.119924		146.218	143.757	127.116	181.391	199.661	192.812		139.03	191.288	0.00301044		140.676	110.623	120.203	177.43	157.558	133.115		123.834	156.034	0.116308
BC030500;17501317	101.641	100.22	91.1162	140.559	130.793		97.6591	135.676	0.0256402		52.2375	56.1173	35.5441	46.6855	54.9175	36.4448		47.9663	46.0159	0.825429		84.9745	107.039	81.0469	99.6377	156.652	157.208		91.02	137.833	0.119211		89.6621	78.8525	83.1972	139.425	162.658	103.398		83.904	135.16	0.0924552
Nrp2;17213548	165.936	188.987	232.225	226.57	252.454		195.716	239.512	0.157595		82.0997	110.993	91.8093	93.1903	119.727	109.502		94.9675	107.473	0.337714		128.035	224.647	152.553	256.617	302.82	344.886		168.411	301.441	0.0268398		183.565	170.524	163.663	215.345	272.257	209.589		172.584	232.397	0.0859156
Ccdc85a;17261233	264.638	274.741	296.863	346.652	353.738		278.747	350.195	0.010479		129.858	145.119	136.223	147.83	189.327	175.202		137.066	170.786	0.0959946		312.857	361.348	314.546	341.417	403.023	359.711		329.584	368.05	0.188646		274.747	197.689	244.205	358.913	366.925	267.105		238.88	330.981	0.0856011
Pcdh11x;17537356	114.464	132.369	120.234	150.434	120.891		122.356	135.662	0.526943		47.1745	58.4373	67.5008	56.909	76.2688	64.5259		57.7042	65.9012	0.371036		104.31	102.089	98.712	151.949	154.997	156.488		101.704	154.478	2.06211e-05		109.618	99.8524	112.861	134.121	144.622	126.162		107.444	134.969	0.0170022
Syt11;17406831	1503.29	1831.39	1617.84	1759.91	1864.29		1650.84	1812.1	0.241243		928.567	1371.54	1228.72	1240.27	1548.94	1222.15		1176.28	1337.12	0.395145		1733.74	1665.47	1784.57	1913.24	2049.05	1939.3		1727.92	1967.2	0.0123557		1745.98	1562.8	1659.32	1698.03	1829.9	1662.28		1656.04	1730.07	0.370627
Npas1;17486915	76.5149	89.5898	66.1302	85.5022	76.5239		77.4116	81.0131	0.688136		31.3731	35.2781	36.7359	46.9938	47.9893	46.1045		34.4624	47.0292	0.00966543		71.7396	66.9982	60.6058	84.508	87.009	89.1682		66.4478	86.8951	0.013582		75.1496	63.1197	68.2171	61.7818	80.6094	65.3469		68.8288	69.246	0.954247
Trp53bp1;17390448	383.505	372.468	367.756	361.859	393.793		374.576	377.826	0.873418		258.999	274.719	233.649	302.84	294.92	349.129		255.789	315.63	0.0505807		398.535	390.539	315.104	421.08	430.062	462.476		368.059	437.873	0.102591		400.861	347.52	369.752	411.642	416.753	375.777		372.711	401.39	0.229695
Rgs17;17238996	240.617	271.703	262.389	309.706	292.466		258.236	301.086	0.0477971		131.044	172.384	111.119	160.391	165.85	183.74		138.182	169.994	0.212944		251.59	258.689	260.195	309.615	346.066	324.834		256.825	326.838	0.0172625		257.525	213.69	257.75	339.356	380.84	276.409		242.989	332.202	0.0805031
1700003M07Rik;17419090	24.9149	36.0189	32.9275	48.2033	54.1156		31.2871	51.1595	0.0232259		24.109	28.087	23.6025	18.1117	25.4083	33.0507		25.2662	25.5236	0.959119		35.278	42.5626	40.8006	44.7584	54.2589	53.9636		39.5471	50.9936	0.0457855		41.5567	31.9496	29.2409	56.9445	57.5018	35.9125		34.2491	50.1196	0.141649
C530008M17Rik;17438389	72.1575	89.5127	87.0446	96.2472	122.711		82.905	109.479	0.261809		44.3952	61.6747	43.5363	51.9908	54.6624	68.1314		49.8687	58.2615	0.340576		88.3095	127.116	90.676	98.6767	134.761	128.444		102.034	120.627	0.330779		97.3036	78.1498	83.1257	119.909	127.594	99.5064		86.193	115.67	0.0510907
Clptm1;17487346	1493.68	1659.63	1453.05	1536.98	1545.33		1535.46	1541.15	0.93645		1037.1	1233.04	1144.32	1301.25	1278.91	1250.17		1138.15	1276.78	0.12634		1538.04	1607.3	1533.23	1645.91	1716.23	1773.52		1559.52	1711.89	0.0328577		1400.04	1458.11	1557.61	1743.55	1703.37	1605.86		1471.92	1684.26	0.0266283
Rerg;17472223	82.7082	92.9347	115.086	122.114	118.258		96.9095	120.186	0.130306		43.1256	63.1527	49.9497	46.3353	41.6599	35.8694		52.076	41.2882	0.201539		90.4395	102.558	80.737	119.795	145.826	175.71		91.2447	147.111	0.0593514		113.952	84.3768	111.248	115.064	149.197	94.6796		103.192	119.647	0.434489
Mboat7;17485574	211.342	227.736	219.594	247.119	270.084		219.558	258.602	0.141787		76.3937	114.292	110.795	148.751	166.251	164.601		100.493	159.868	0.0240031		238.465	223.668	190.393	270.43	294.509	292.541		217.509	285.827	0.0229533		201.572	167.585	165.183	278.557	315.315	240.095		178.113	277.989	0.0259008
BC005764;17242707	65.4784	81.5908	83.6285	74.5035	96.5893		76.8992	85.5464	0.576165		33.1098	57.5138	45.6742	42.5241	49.7977	52.6042		45.4326	48.3086	0.734792		74.0319	87.1767	73.6209	87.7246	101.56	93.714		78.2765	94.3329	0.055809		76.2435	47.921	70.8257	92.4757	80.7073	74.3186		64.9967	82.5005	0.175218
Entpd6;17377478	241.534	278.236	239.974	276.541	328.246		253.248	302.393	0.270482		153.031	159.636	144.003	185.086	172.122	197.698		152.223	184.969	0.0271716		289.356	299.848	236.119	286.823	323.056	309.6		275.108	306.493	0.253703		283.132	226.512	230.225	285.82	288.132	256.632		246.623	276.861	0.240446
Agpat4;17333222	133.362	129.068	124.784	167.505	151.551		129.072	159.528	0.137398		57.5607	58.5683	84.1016	93.542	96.6101	99.897		66.7436	96.6831	0.0690371		100.649	111.638	116.281	169.06	179.795	190.9		109.523	179.918	0.0012428		149.911	111.449	119.922	130.389	169.475	136.664		127.094	145.509	0.33523
Adar;17399496	312.195	413.754	359.081	397.539	429.846		361.677	413.692	0.22235		177.9	264.905	288.763	301.814	286.469	292.999		243.856	293.761	0.275702		373.576	384.021	347.772	371.914	462.882	470.294		368.456	435.03	0.160267		411.668	280.589	292.796	412.776	408.18	339.94		328.351	386.966	0.305282
Camk1g;17231252	249.293	257.589	259.305	300.243	400.357		255.396	350.3	0.308045		105.038	146.225	150.022	189.864	202.628	211.961		133.762	201.484	0.0273806		270.087	236.991	170.098	240.445	293.245	370.557		225.725	301.415	0.193292		308.579	183.858	254.971	343.909	350.846	289.191		249.136	327.982	0.148294
Ogfod1;17503910	1144.25	1148.36	1203.47	1267.63	1314.82		1165.36	1291.23	0.0433939		498.375	773.667	542.794	795.554	785.633	827.481		604.945	802.889	0.143366		1349.4	1385.63	1111.96	1358.86	1618.44	1449.57		1282.33	1475.62	0.168196		1243.53	1086.33	1281.63	1426.4	1666.45	1132.6		1203.83	1408.48	0.31676
Tln2;17528456	217.39	274.501	269.251	290.22	296.402		253.714	293.311	0.158613		107.216	165.511	159.52	180.922	180.701	198.102		144.082	186.575	0.138974		228.776	262.733	233.79	270.224	280.54	310.759		241.767	287.174	0.0490534		245.309	205.068	207.181	253.89	260.803	240.995		219.186	251.896	0.113998
Slc1a4;17260869	215.324	237.783	241.756	278.07	339.371		231.621	308.72	0.22221		98.5135	142.183	105.028	112.63	181.164	128.679		115.242	140.825	0.368375		212.664	248.561	182.309	339.176	350.169	345.171		214.511	344.839	0.0186682		255.492	245.609	225.363	353.762	349.268	307.193		242.155	336.741	0.00955019
Shroom2;17545459	85.5593	104.543	110.654	124.655	123.299		100.252	123.977	0.0870474		58.8081	67.6294	69.2562	58.1547	81.1339	63.1662		65.2312	67.4849	0.789764		111.663	119.714	95.1583	144.383	151.579	149.221		108.845	148.394	0.0243379		119.462	101.458	104.167	146.924	140.771	116.275		108.362	134.657	0.0878928
Rgma;17479172	132.698	132.773	137.116	180.08	193.523		134.196	186.801	0.0695566		77.1913	108.377	74.2258	164.977	154.635	166.331		86.598	161.981	0.0131607		170.048	185.566	178.73	255.897	214.131	210.788		178.115	226.939	0.0671867		176.916	127.703	116.947	284.953	255.536	227.828		140.522	256.106	0.00981546
Efr3b;17279764	545.14	525.68	516.953	579.641	595.756		529.258	587.699	0.0188953		370.122	504.851	453.663	624.507	622.193	603.818		442.879	616.84	0.044027		669.289	686.582	638.822	702.833	755.744	730.343		664.898	729.64	0.0356345		681.054	487.104	587.702	852.733	788.39	795.436		585.287	812.186	0.0429445
Ntpcr;17506891	63.6026	68.0123	60.666	75.9558	77.0683		64.0936	76.5121	0.0227197		53.4573	49.8959	48.9052	65.184	58.3262	65.7701		50.7528	63.0934	0.0181293		67.6978	68.7976	73.6283	83.9552	64.8223	73.073		70.0413	73.9502	0.560874		68.4128	66.5752	61.1326	86.5115	85.3219	77.4189		65.3735	83.0841	0.00932235
Zfp36l2;17347680	78.4734	97.2915	75.8327	108.726	122.547		83.8659	115.637	0.055875		49.0555	50.0397	44.3187	94.5475	85.4833	86.6615		47.8046	88.8974	0.000678899		111.302	108.738	112.128	188.213	142.369	119.544		110.723	150.042	0.190569		144.355	85.4731	75.1371	192.881	205.384	156.126		101.655	184.797	0.039764
Gstp1//Gstp1;17361081	229.405	238.011	211.514	257.505	282.964		226.31	270.234	0.113946		109.063	130.266	132.875	250.188	223.454	215.976		124.068	229.872	0.00173497		231.326	275.191	277.765	428.477	300.605	295.135		261.427	341.406	0.200341		336.283	158.886	150.442	384.949	378.492	293.12		215.204	352.187	0.138198
Rab3il1;17357425	71.7906	70.9932	83.5711	88.3619	112.865		75.4516	100.613	0.264522		32.7431	61.0578	45.6237	54.6614	75.0178	74.7336		46.4749	68.1376	0.113109		87.1393	82.2304	80.9992	147.93	117.82	126.263		83.4563	130.671	0.0298293		87.1407	62.4558	75.9129	150.49	137.358	132.659		75.1698	140.169	0.00251454
Rhou;17506697	198.749	230.358	238.363	254.417	340.319		222.49	297.368	0.315649		111.165	135.082	125.948	284.301	279.474	233.763		124.065	265.846	0.0055868		260.021	226.351	253.339	443.882	426.663	321.269		246.57	397.271	0.050727		281.464	160.728	202.973	480.07	509.529	385.816		215.055	458.472	0.00913678
Trp53;17251659	93.6092	96.9158	86.836	95.765	103.804		92.4537	99.7843	0.27551		69.7364	78.9632	49.3032	89.0911	95.7541	101.315		66.0009	95.3868	0.0628817		105.687	112.177	111.914	130.958	125.41	141.664		109.926	132.677	0.0264283		116.975	83.7895	92.7475	161.993	143.867	145.654		97.8372	150.505	0.0166532
Kdelr2;17444338	496.669	524.463	457.826	602.105	664.545		492.986	633.325	0.0742851		364.828	453.619	379.795	617.882	569.38	603.356		399.414	596.873	0.00766128		570.009	702.432	630.637	843.7	728.586	730.317		634.36	767.534	0.0692088		694.97	402.869	471.982	811.736	802.939	757.579		523.274	790.751	0.0887133
Slc25a10;17259383	54.0074	55.4063	52.7236	54.9708	76.453		54.0458	65.7119	0.473097		46.0704	38.2691	43.7832	41.3942	63.2136	52.8133		42.7076	52.4737	0.257535		67.3059	62.5144	58.3135	90.8667	81.9507	75.6291		62.7113	82.8155	0.0257009		66.3456	48.2724	53.4622	97.1843	97.4643	84.2923		56.0267	92.9803	0.00664542
Psen1;17277084	650.468	728.488	641.227	733.253	804.802		673.394	769.028	0.158886		511.128	664.491	504.058	688.757	666.808	668.156		559.893	674.574	0.15754		696.08	765.797	738.284	955.391	792.893	871.985		733.387	873.423	0.0794701		816.37	621.093	667.114	967.788	899.656	989.871		701.526	952.439	0.034309
Gpr116;17337770	93.4514	131.012	116.663	136.518	147.297		113.709	141.908	0.111385		63.7555	110.718	98.201	137.046	118.096	132.921		90.8916	129.354	0.0960081		129.771	185.593	170.192	216.193	197.297	163.602		161.852	192.364	0.249852		154.517	95.1348	106.771	232.222	181.321	165.743		118.807	193.095	0.0522608
Relt;17493824	68.556	55.0514	61.3323	61.6531	69.8108		61.6465	65.732	0.529106		33.407	45.8125	51.5019	58.455	63.1319	67.5515		43.5738	63.0461	0.0487414		67.6572	70.5983	65.2629	99.1798	100.069	75.2889		67.8395	91.5125	0.0953335		76.7046	48.9101	55.4233	105.804	97.2944	87.4679		60.346	96.8554	0.0284885
Scamp2;17517741	120.19	122.66	127.487	138.043	156.054		123.446	147.048	0.216768		105.678	90.1131	110.283	142.896	147.937	145.227		102.024	145.353	0.0152023		127.132	143.231	151.57	198.681	164.738	170.01		140.644	177.809	0.0507675		153.573	90.1871	98.5409	214.427	196.007	206.348		114.1	205.594	0.0366267
Fam20c;17443901	62.408	89.4466	93.6316	93.4774	104.104		81.8287	98.7908	0.229479		57.7723	69.85	57.1994	78.3576	79.4627	83.8802		61.6072	80.5668	0.0303565		106.663	116.848	102.586	143.978	140.789	142.272		108.699	142.346	0.0124858		75.3643	65.1792	68.1549	156.704	135.47	127.082		69.5661	139.752	0.00927259
Klf3;17437674	111.62	121.288	104.093	134.756	165.244		112.334	150	0.218924		75.5827	72.7965	68.2184	119.846	105.13	119.241		72.1992	114.739	0.00529106		140.488	141.719	131.368	175.573	158.644	185.145		137.858	173.121	0.0305776		130.348	84.3305	99.5536	202.79	178.982	170.639		104.744	184.137	0.0112681
0610031J06Rik;17399033	250.439	249.385	228.649	293.827	359.809		242.824	326.818	0.225699		222.244	202.979	168.481	326.817	322.749	328.91		197.902	326.159	0.0137906		260.256	344.604	341.712	430.681	381.742	421.012		315.524	411.145	0.0539353		357.808	282.43	206.565	493.744	464.107	438.629		282.268	465.493	0.0396553
17209709	69.6663	68.0992	82.7462	81.2052	117.913		73.5039	99.5592	0.380271		30.9161	63.1645	55.7021	80.008	85.8024	90.065		49.9276	85.2918	0.0581013		104.188	120.332	103.697	132.613	136.774	97.0852		109.405	122.158	0.42761		95.7885	37.1324	45.5487	158.509	138.075	131.675		59.4899	142.753	0.0298391
Cct2;17245171	998.199	1025.93	1026.73	1121.18	1137.78		1016.95	1129.48	0.00352828		793.096	828.682	900.472	1073.79	1084.55	1134.72		840.75	1097.68	0.00456692		1010.61	1137.89	1141.11	1337.33	1340.09	1333.32		1096.54	1336.91	0.0302822		1054.62	999.095	1009.18	1352.08	1319.04	1414.62		1020.97	1361.91	0.00123162
Pold4;17356202	79.6628	106.046	89.4405	106.342	127.177		91.7163	116.759	0.187948		69.1987	78.3871	59.2956	98.671	102.337	113.038		68.9605	104.682	0.00808747		99.638	100.005	100.659	170.433	115.362	119.991		100.101	135.262	0.18433		123.572	79.4975	95.9203	156.219	146.342	137.227		99.6632	146.596	0.0510922
Fibp;17356434	146.08	173.796	156.731	184.306	243.585		158.869	213.946	0.298375		118.874	113.59	102.719	235.509	183.302	170.501		111.728	196.437	0.0443965		188.496	196.739	220.956	315.359	313.095	342.078		202.064	323.511	0.000846746		252.184	157.36	147.925	353.922	336.978	302.926		185.823	331.275	0.0325687
Grip2;17469059	37.607	44.9575	50.1465	51.9878	58.0011		44.237	54.9944	0.109086		28.5027	29.8155	33.7562	40.7532	37.5876	34.8942		30.6914	37.745	0.0383827		61.4727	60.8707	53.1966	73.0065	73.1114	74.8699		58.5133	73.6626	0.0248372		54.3526	45.9715	29.8262	81.307	88.757	66.2359		43.3834	78.7666	0.0226747
Sesn2;17430861	39.4712	42.8389	33.2258	53.4377	48.5118		38.512	50.9748	0.0476653		20.518	24.2057	28.3767	45.7395	41.8288	45.5974		24.3668	44.3886	0.00382677		37.5142	58.6406	51.8605	77.2239	48.812	50.5657		49.3384	58.8672	0.445323		49.4234	30.3343	36.5938	72.1939	53.0321	53.9672		38.7838	59.7311	0.0677752
Vps28;17318603	1140.42	1268.61	1216.45	1230.57	1393.16		1208.49	1311.87	0.404884		1137.66	1113.22	1049.75	1277.84	1209.85	1297.34		1100.21	1261.68	0.0123374		1355.47	1384.06	1206.43	1613.2	1505.86	1596.27		1315.32	1571.78	0.023788		1382.64	1184.59	1257.51	1649.19	1671.87	1628.36		1274.91	1649.81	0.0191467
Fbxo7;17236155	131.882	144.951	164.83	185.15	187.517		147.221	186.333	0.053109		99.5089	137.598	123.352	166.764	161.81	166.37		120.153	164.981	0.0536544		172.136	161.129	178.134	237.722	206.77	190.041		170.466	211.511	0.0855235		189.93	158.41	127.942	221.283	209.495	194.395		158.761	208.391	0.0926877
Dguok;17468172	117.089	162.871	157.426	172.778	194.72		145.795	183.749	0.127859		178.132	158.805	175.042	304.396	264.882	284.812		170.66	284.696	0.00293893		172.38	162.742	169.449	186.52	179.589	210.211		168.19	192.107	0.11271		181.855	143.208	167.332	205.511	220.945	240.154		164.132	222.203	0.0187626
Foxred2;17318895	64.7961	72.2443	69.2131	73.3025	93.0532		68.7512	83.1778	0.37373		90.7486	93.7296	104.616	153.326	132.57	152.228		96.3647	146.041	0.00589207		78.0996	79.5918	56.5674	125.243	103.24	96.8112		71.4196	108.431	0.032242		84.011	78.5061	61.9595	105.48	106.283	108.254		74.8255	106.673	0.0388646
Tubgcp6//Tubgcp6;17314074	155.682	159.369	158.496	174.545	196.014		157.849	185.28	0.234365		154.648	188.942	219.132	265.145	247.118	250.524		187.574	254.263	0.0598326		170.924	160.658	148.423	215.273	198.5	184.178		160.001	199.317	0.0278947		185.614	151.165	119.57	206.724	199.105	195.328		152.116	200.385	0.122993
Nr2c1;17236662	107.405	120.145	109.996	139.398	145.142		112.515	142.27	0.00866794		133.165	139.812	145.865	218.843	183.206	206.699		139.614	202.916	0.0174493		133.774	114.655	110.49	164.006	147.967	135.809		119.64	149.261	0.0536154		146.163	97.7002	114.702	142.274	142.597	168.089		119.522	150.987	0.145871
Pdk2;17268120	487.351	463.906	428.111	537.362	640.305		459.789	588.834	0.214484		689.641	584.747	714.235	922.922	810.011	830.991		662.874	854.641	0.0226947		577.539	573.614	541.362	658.901	619.499	669.852		564.172	649.417	0.0132275		646.581	542.276	374.709	784.59	636.862	794.704		521.189	738.719	0.0933795
Atg4d;17515132	98.222	94.7558	80.3394	103.994	101.795		91.1057	102.894	0.159838		81.3726	106.697	101.583	149.328	113.421	144.181		96.5508	135.643	0.0523413		80.2014	101.54	102.586	126.369	112.953	108.946		94.7756	116.089	0.0833245		114.09	80.7301	70.0687	113.166	108.05	137.97		88.2961	119.728	0.132136
Eml3;17357314	63.8055	74.9731	65.4034	76.5226	94.7126		68.0607	85.6176	0.275849		101.978	117.533	122.049	198.074	179.04	168.214		113.853	181.776	0.0045038		99.8241	108.108	90.5661	139.618	128.286	102.262		99.4993	123.388	0.150667		112.378	79.9525	75.9597	153.139	127.127	160.263		89.43	146.843	0.0206005
Mtss1l;17505623	531.178	537.125	408.463	625.696	571.85		492.255	598.773	0.122828		539.682	585.041	596.188	986.739	769.203	965.938		573.637	907.293	0.0341187		559.392	535.402	488.872	711.876	593.048	691.138		527.889	665.354	0.0435676		649.424	506.401	443.988	730.468	703.697	766.738		533.271	733.635	0.0705734
Scaf11;17320887	205.199	227.377	208.971	254.974	278.834		213.849	266.904	0.080269		210.19	261.067	292.271	390.876	344.73	366.102		254.509	367.236	0.0238807		233.23	238.967	222.503	304.026	289.98	250.179		231.567	281.395	0.0802475		257.636	214.618	182.439	318.974	291.574	333.394		218.231	314.647	0.0281857
Sri;17434497	529.378	637.166	609.369	663.499	715.75		591.971	689.625	0.10179		620.78	752.179	699.198	960.165	956.167	901.369		690.719	939.234	0.0107153		653.711	634.616	569.551	785.619	721.315	674.801		619.292	727.245	0.0611		802.705	676.025	619.052	753.028	823.039	892.059		699.261	822.709	0.147541
Dym;17351842	507.381	484.103	474.685	557.778	508.932		488.723	533.355	0.290272		608.857	635.999	614.566	896.217	712.701	783.95		619.807	797.623	0.0763246		480.451	470.455	426.149	639.459	567.206	558.465		459.018	588.377	0.0184454		541.248	449.873	408.947	623.105	601.389	790.238		466.69	671.577	0.0540964
Clcc1;17401768	88.4787	87.5332	70.3789	88.8511	86.9458		82.1303	87.8985	0.430821		80.9865	85.9462	94.4194	118.571	103.13	120.354		87.1174	114.018	0.0195682		89.4704	79.9071	83.0104	95.1763	89.646	84.6967		84.1293	89.8397	0.23974		87.0231	71.8562	74.3865	94.4353	104.911	112.154		77.7552	103.834	0.0203173
Inpp5e;17382993	116.875	132.289	122.856	150.327	162.8		124.007	156.563	0.0500555		158.422	172.125	182.585	280.113	226.757	273.147		171.044	260.006	0.0210881		145.199	143.614	123.748	201.38	192.317	161.824		137.52	185.174	0.0370663		185.182	140.772	124.861	208.288	206.139	231.607		150.271	215.345	0.0514811
Ccndbp1;17375185	195.814	246.15	264.523	290.325	281.995		235.496	286.16	0.127488		350.926	349.09	364.005	467.539	378.891	426.636		354.674	424.355	0.10826		256.708	299.677	245.837	347.307	335.323	349.52		267.408	344.05	0.035614		326.146	353.436	216.81	353.844	400.128	376.292		298.797	376.754	0.195563
Fam53b;17497113	49.1028	65.9357	62.4971	67.9149	69.7959		59.1785	68.8554	0.197063		75.0308	72.1899	70.6864	92.9143	88.3452	95.2368		72.6357	92.1654	0.00247227		65.3957	75.2387	65.3173	75.6737	69.7146	64.9748		68.6506	70.1211	0.761303		69.4278	56.7609	55.2645	83.8165	76.7471	79.0217		60.4844	79.8618	0.0331071
Ccdc85c;17283897	179.053	263.715	207.052	266.228	316.679		216.607	291.454	0.137307		274.72	284.581	265.034	512.979	416.048	455.174		274.779	461.4	0.0187644		220.704	233.778	189.457	325.969	268.421	332.546		214.646	308.979	0.0236958		329.791	181.63	206.241	371.503	337.592	379.154		239.22	362.75	0.10539
Arap1;17480829	42.7159	48.9634	46.277	50.8246	65.6338		45.9854	58.2292	0.334465		64.5656	56.6485	54.0029	92.4345	88.7636	100.423		58.4057	93.8736	0.00167046		40.7504	44.1324	49.0811	75.5375	52.2598	52.6872		44.6546	60.1615	0.172993		63.4106	57.565	51.0059	76.2583	70.3878	85.4836		57.3272	77.3766	0.025717
Zfp598;17334365	78.9022	83.5429	77.1882	97.9583	95.996		79.8778	96.9771	0.00514193		94.1136	95.3245	98.9937	161.412	128.196	133.893		96.1439	141.167	0.04565		101.15	99.4936	92.1553	103.658	107.987	88.2868		97.5995	99.9772	0.743417		103.892	82.1981	89.9911	131.017	115.791	128.117		92.0269	124.975	0.0165592
Med12;17536669	160.33	169.082	133.926	183.624	205.603		154.446	194.614	0.0907849		159.654	190.453	233.019	314.266	250.819	296.575		194.375	287.22	0.0316248		125.028	178.198	164.05	225.283	198.87	182.601		155.758	202.251	0.0864692		215.578	166.049	125.317	240.832	218.589	270.771		168.981	243.397	0.0848065
Rnaseh2c;17356482	38.5513	58.5881	35.1913	57.1827	58.1564		44.1102	57.6696	0.204045		50.4194	53.7538	53.2949	100.982	78.2975	96.0007		52.4894	91.7601	0.0271033		55.9537	48.0866	55.9204	72.2608	57.9622	55.4002		53.3202	61.8744	0.24245		49.7434	29.6358	40.7251	60.1352	65.6881	69.8606		40.0347	65.228	0.0320209
Dtymk;17225785	152.145	206.482	189.144	195.26	181.702		182.59	188.481	0.760296		196.497	216.983	203.201	290.818	259.666	260.172		205.56	270.219	0.0101931		205.853	208.167	179.268	214.755	218.522	196.428		197.763	209.901	0.355998		209.4	166.167	171.505	226.779	208.548	247.346		182.357	227.558	0.064616
Npepl1;17380291	73.1517	87.5988	77.964	95.8825	113.507		79.5715	104.695	0.166243		112.088	126.372	129.179	177.663	140.77	169.08		122.546	162.504	0.051302		87.386	95.5351	91.1961	118.752	112.093	94.3316		91.3724	108.392	0.134299		113.244	112.5	71.1925	121.842	121.563	148.091		98.9789	130.499	0.140685
Radil;17454664	52.1442	67.0215	49.2564	70.9828	75.6268		56.1407	73.3048	0.0753783		67.8012	76.8815	78.1439	117.169	90.5706	114.088		74.2755	107.276	0.0448292		70.472	70.16	67.5881	96.2666	76.4236	71.4385		69.4067	81.3763	0.254168		80.7391	58.993	62.5266	79.8698	92.1305	95.3133		67.4195	89.1045	0.0647301
Whrn;17426306	112.209	112.556	107.877	134.717	125.779		110.881	130.248	0.115292		132.821	138.578	135.989	250.787	205.106	219.43		135.796	225.108	0.0207348		116.531	108.242	96.472	147.475	120.274	105.824		107.082	124.524	0.291468		145.779	110.688	113.82	181.059	134.449	163.261		123.429	159.59	0.111765
Ddx24;17283536	398.994	489.078	400.978	485.521	543.629		429.683	514.575	0.143517		326.134	349.396	341.583	510.56	463.439	439.455		339.037	471.151	0.0164969		466.956	525.263	413.614	624.215	523.046	620.776		468.611	589.346	0.0594503		569.291	378.697	397.526	664.475	580.482	553.5		448.505	599.486	0.114034
D14Ertd449e;17304177	81.6836	80.8074	71.4829	113.667	119.351		77.9913	116.509	0.00352441		58.9836	54.7193	58.3028	100.222	86.3122	97.9137		57.3352	94.816	0.00825469		80.6464	87.1715	95.0744	135.183	121.631	134.219		87.6308	130.344	0.00212396		155.848	89.28	73.4261	178.133	154.807	148.669		106.185	160.536	0.153723
Uprt;17537003	145.229	152.578	128.413	261.788	261.475		142.074	261.631	0.00354626		106.969	106.721	148.457	177.855	179.938	245.651		120.716	201.148	0.047313		196.6	217.614	196.875	327.463	343.556	401.538		203.696	357.519	0.0143221		373.719	137.04	151.967	458.892	424.764	364.878		220.909	416.178	0.112636
Clic5;17337852	68.004	68.702	60.8696	83.3901	81.009		65.8585	82.1995	0.0126437		56.847	64.1255	46.5788	77.2698	66.7084	66.4679		55.8505	70.1487	0.0905477		69.6691	70.9875	76.7574	103.346	90.5975	79.903		72.4713	91.2821	0.0975317		97.2559	69.1589	66.1506	111.301	97.8525	77.6219		77.5218	95.5919	0.264195
Capzb;17420582	700.667	703.134	717.158	698.806	729.785		706.986	714.296	0.720551		426.434	493.73	488.015	738.815	681.777	709.783		469.393	710.125	0.00119964		687.795	739.085	746.026	846.387	712.466	732.86		724.302	763.904	0.453651		791.436	674.251	597.137	981.487	862.765	923.947		687.608	922.733	0.0324895
Ypel5;17339549	352.393	474.048	475.136	472.671	547.725		433.859	510.198	0.267885		348.067	420.933	330.203	483.445	495.949	476.786		366.401	485.393	0.0454685		440.893	458.843	396.406	620.023	555.541	624.248		432.047	599.937	0.0048475		547.482	392.061	418.554	678.673	569.253	525.883		452.699	591.269	0.104335
Vps33b;17479548	183.528	228.639	194.544	236.607	295.376		202.237	265.991	0.234775		188.976	172.881	199.217	273.97	231.663	275.393		187.025	260.342	0.0196062		251.977	249.098	232.306	324.157	290.76	329.082		244.46	314.666	0.0141567		367.57	216.12	245.339	416.029	375.685	330.002		276.343	373.905	0.158966
Dpagt1;17516546	137.839	137.611	121.875	150.409	172.815		132.442	161.612	0.187734		112.003	99.2626	108.605	167.126	136.997	147.201		106.623	150.441	0.0245676		162.416	164.112	147.906	205.874	196.982	185.921		158.145	196.259	0.00813825		208.277	154.807	140.536	252.574	230.587	239.176		167.873	240.779	0.0606475
Mrps2//Mrps2;17368666	95.5863	83.1708	80.5799	89.6938	112.203		86.4457	100.948	0.402107		66.0884	72.1821	55.1306	93.2862	88.1036	94.9012		64.4671	92.097	0.0192558		87.0725	94.4946	95.3106	105.52	107.324	115.956		92.2925	109.6	0.0152774		107.014	89.0472	81.6931	126.693	113.916	113.314		92.5848	117.974	0.0566196
D14Ertd449e;17304193	90.7314	95.0617	81.3674	106.862	122.151		89.0535	114.506	0.129726		64.6594	65.3256	73.39	112.106	84.6755	96.0194		67.7917	97.6004	0.0516297		91.2404	94.2097	97.6436	134.38	128.653	136.766		94.3646	133.266	0.000311002		166.519	92.6645	78.4557	166.344	146.445	138.777		112.547	150.522	0.296857
Tmem104;17258140	139.147	162.137	142.759	175.178	203.202		148.015	189.19	0.156408		108.781	137.346	132.346	195.81	179.989	176.009		126.157	183.936	0.00795695		159.602	223.264	180.306	270.818	219.901	256.437		187.724	249.052	0.0664102		261.921	160.025	112.755	354.856	289.548	261.134		178.234	301.846	0.0883971
Snx3;17232929	756.393	857.592	681.151	919.922	901.25		765.046	910.586	0.100026		519.159	537.57	392.648	865.428	694.161	765.508		483.126	775.032	0.0125385		923.23	826.736	919.705	959.61	911.882	1000.44		889.89	957.311	0.17567		1044.82	728.04	681.008	1377.74	1139.24	1165.78		817.956	1227.59	0.0483156
2610027L16Rik//2610027L16Rik;17306867	70.8854	69.7333	59.0036	87.3447	89.1001		66.5408	88.2224	0.0244171		53.8524	44.6513	49.1009	93.0472	72.4338	70.5442		49.2016	78.6751	0.0418286		72.1818	72.336	71.4556	100.573	100.38	112.18		71.9911	104.378	0.013869		99.1383	87.9406	70.7477	137.333	115.505	126.473		85.9422	126.437	0.0199414
Pigq;17342509	599.344	520.216	552.208	573.736	574.945		557.256	574.341	0.534728		427.119	446.318	422.949	629.577	541.006	531.283		432.129	567.289	0.043533		541.683	553.882	593.985	670.254	676.596	656.565		563.183	667.805	0.0133956		662.618	512.08	530.883	739.35	686.316	714.922		568.527	713.529	0.0803949
17249922	240.93	293.007	238.379	278.396	290.773		257.438	284.585	0.264683		219.26	172.213	155.916	260.565	258.46	221.966		182.463	246.997	0.0556358		271.379	253.893	230.775	334.889	306.365	340.945		252.016	327.4	0.00918721		314.797	236.668	200.163	417.562	342.167	284.769		250.543	348.166	0.130414
Pigt;17379439	853.798	796.81	755.028	863.306	922.68		801.879	892.993	0.127821		636.866	595.889	569.906	905.788	845.825	869.029		600.887	873.548	0.000509511		853.902	919.608	861.71	1145.1	997.093	1096		878.406	1079.4	0.0275098		1056.33	840.591	790.173	1436.38	1185.14	1227.78		895.697	1283.1	0.0264145
Mrps15;17418507	380.884	433.118	408.265	427.595	463.919		407.422	445.757	0.229283		345.706	299.769	314.157	430.895	401.229	387.813		319.877	406.646	0.00965128		456.162	442.953	430.648	490.627	526.897	544.798		443.254	520.774	0.0245406		494.79	341.483	383.049	615.153	561.973	471.195		406.441	549.44	0.0833121
Ehd3;17339574	565.914	595.222	613.054	875.062	912.968		591.397	894.015	0.00544127		381.691	380.853	340.405	732.068	713.385	707.784		367.65	717.746	0.00016172		794.713	719.731	697.835	1078.43	952.066	1062.33		737.426	1030.94	0.00520062		1080.92	575.19	573.009	1266.81	1031.94	1020.09		743.038	1106.28	0.151921
Setd8;17442507	392.768	427.891	400.793	530.923	513.73		407.151	522.326	0.00374184		367.17	296.027	276.524	455.223	452.736	490.192		313.24	466.05	0.01825		456.328	466.723	496.111	521.873	492.008	595.653		473.054	536.512	0.164991		549.825	440.461	445.146	658.459	670.067	651.257		478.477	659.928	0.0340213
Rnf5;17343873	488.296	486.827	485.562	550.066	596.26		486.895	573.163	0.166174		317.097	272.77	235.281	520.596	458.119	412.156		275.049	463.624	0.010414		498.821	555.334	506.957	662.31	722.467	725.727		520.37	703.501	0.00273451		672.271	419.332	309.962	784.03	833.59	809.748		467.188	809.123	0.0834519
D14Ertd449e;17304162	82.7585	83.7765	74.4261	111.001	121.88		80.3204	116.441	0.0452988		59.1789	50.7861	66.4298	102.744	78.6803	93.2755		58.7983	91.5666	0.0229607		76.9294	83.5618	87.4454	135.074	124.16	133.7		82.6455	130.978	0.000496364		160.899	79.1051	73.2598	163.781	147.249	152.467		104.421	154.499	0.216121
Idnk;17287869	245.295	214.988	179.956	247.525	310.584		213.413	279.055	0.234852		152.113	142.257	160.662	252.24	267.203	265.83		151.677	261.758	0.00011184		249.201	282.409	284.557	432.172	356.839	368.412		272.056	385.807	0.0237942		386.009	234.045	223.558	515.037	431.634	409.395		281.204	452.022	0.0618576

## Sheet: Figure 7b
Figure 7b
Name	Probesets	dendritic_cells_lymphoid_CD8a+	dendritic_cells_lymphoid_CD8a+	dendritic_cells_myeloid_CD8a-	dendritic_cells_myeloid_CD8a-	dendritic_plasmacytoid_B220+	dendritic_plasmacytoid_B220+	macrophage_bone_marrow_0hr	macrophage_bone_marrow_0hr	macrophage_bone_marrow_24h_LPS	macrophage_bone_marrow_24h_LPS	macrophage_bone_marrow_2hr_LPS	macrophage_bone_marrow_2hr_LPS	macrophage_bone_marrow_6hr_LPS	macrophage_bone_marrow_6hr_LPS	macrophage_peri_LPS_thio_0hrs	macrophage_peri_LPS_thio_0hrs	macrophage_peri_LPS_thio_1hrs	macrophage_peri_LPS_thio_1hrs	macrophage_peri_LPS_thio_7hrs	macrophage_peri_LPS_thio_7hrs	microglia	microglia	min6	min6	neuro2a	neuro2a	osteoclasts	osteoclasts	RAW_264_7	RAW_264_7	Astrocytes, Cerebellum, TRAP RNA 1	Astrocytes, Cerebellum, TRAP RNA 2	Astrocytes, Cerebellum, TRAP RNA 3	Astrocytes, Cortex, TRAP RNA 1	Astrocytes, Cortex, TRAP RNA 2	Astrocytes, Cortex, TRAP RNA 3	Astrocytes, Cortex, TRAP RNA 4	Cck+ Neurons, Cortex, TRAP RNA 1	Cck+ Neurons, Cortex, TRAP RNA 2	Cck+ Neurons, Cortex, TRAP RNA 3	Motor Neurons, Brainstem, TRAP RNA 1	Motor Neurons, Brainstem, TRAP RNA 2	Motor Neurons, Brainstem, TRAP RNA 3	Cholinergic Neurons, Basal Forebrain, TRAP RNA 1	Cholinergic Neurons, Basal Forebrain, TRAP RNA 2	Cholinergic Neurons, Basal Forebrain, TRAP RNA 3	Cholinergic Neurons, Spinal Cord, TRAP RNA 1	Cholinergic Neurons, Spinal Cord, TRAP RNA 2
Itgam; 1422046_at	1422046_at	14.4923	15.3797	131.558	51.0814	15.6117	11.6059	3261.97	3131.07	5735.02	4295.87	2810.09	2634.04	4199.67	3109.57	1490.2	1482.38	1374.28	1253.4	828.218	756.032	2159.95	4147.36	13.8414	13.3675	15.7757	13.7266	2029.84	2067.03	15.284	34.0962	428.001	439.434	15.1558	13.8095	19.0061	17.5134	12.9302	14.173	16.3325	13.9819	22.5557	14.1373	13.1761	14.7968	17.2475	14.2681	14.5075	20.6102
Csf1; 1425154_a_at	1425154_a_at	229.236	213.553	239.085	286.612	255.667	230.452	242.883	206.486	286.272	328.66	508.803	523.162	346.888	356.657	299.83	253.225	314.889	430.674	564.251	569.766	277.632	260.496	228.777	254.881	233.73	215.397	223.922	276.186	197.188	211.29	212.172	197.218	270.288	284.748	312.607	318.398	257.635	265.193	253.189	247.439	379.361	365.494	310.176	274.316	262.847	279.587	385.093	330.066
Gfap; 1426508_at	1426508_at	63.5619	62.0163	50.8842	69.7837	71.5527	55.8292	57.8043	50.2804	68.9539	59.5189	73.1498	47.8391	96.446	50.2891	53.7355	66.8877	73.6491	43.9144	68.1216	59.1886	1242.98	300.052	51.3538	42.8552	55.4128	66.9625	46.2135	57.0112	32.2111	38.4954	58.4184	55.2928	575.983	1537.87	1319.44	1295.08	1998.46	74.2334	75.9749	74.4062	64.2226	101.07	91.9518	59.9924	45.5784	64.0232	82.4339	93.2137
Syn1; 1451484_a_at	1451484_a_at	103.006	50.389	42.5644	80.5099	91.4681	58.7053	248.829	212.87	200.877	111.379	238.407	208.827	171.173	143.936	52.0188	74.1852	63.3977	66.96	77.0026	49.1626	94.5873	117.403	577.813	759.321	158.177	169.982	44.8695	67.1384	46.1121	39.8937	48.0858	41.7014	137.036	54.1354	123.8	96.0923	145.218	1550.52	1511.65	1492.23	585.124	1406.81	1474.52	784.315	617.786	1018.31	653.594	681.399
[truncated: 58 more columns]
