# Supplementary material for: Distribution of Misfolded Prion Protein Seeding Activity Alone Does Not Predict Regions of Neurodegeneration
Source: PLoS Biol. 2016 Nov 23;14(11):e1002579. doi: 10.1371/journal.pbio.1002579 (PMC5120774; doi:10.1371/journal.pbio.1002579)
Supplement: S7 Data — (XLSX) [file pbio.1002579.s008.xlsx]

## Sheet: Supplementary figure 2
Supplementary figure 2
	Incubation period	Medulla	Cerebellum	Superior Colliculus	Hypothalamus	Thalamus	Hippocampus	Septum	Retrosplenial Cortex	Cingulate and motor cortex
Animal 1	275	1	1	0	0	1	0	0	0	0			1
Animal 2	286						1	2	1	1			2
Animal 3	286					0	1	1	0	0			2
Animal 4	289	1	0	0	2	0	0	1	0	0			0
Animal 5	286			0	1	1	0	0	0	0			2
Animal 6	271	2	0	3	2	2	1	2	1	1			0
Animal 7	321	3	2	1	1	1	2	1	0	0			2
Animal 8	296	0	0	0	0	0	0	0	0	0			0
Animal 9	310		0		1	0	0	0	0	0			1
*Spaces appear where tissue is damaged and thus compromises analysis
