# Supplementary material for: Distribution of Misfolded Prion Protein Seeding Activity Alone Does Not Predict Regions of Neurodegeneration
Source: PLoS Biol. 2016 Nov 23;14(11):e1002579. doi: 10.1371/journal.pbio.1002579 (PMC5120774; doi:10.1371/journal.pbio.1002579)
Supplement: S1 Table — The average (mean) change in gene expression was tested for statistical significance using the Mann–Whitney U test, and any data that showed higher than p = 0.05 were filtered out of our analysis. Furthermore, we then assessed the fold change of the average gene expression changes, and any data that had a fold change of less than 1.5 were filter out of our analysis. This resulted in "total" lists of differential expressed genes (up- and down-regulated) from each brain region in GSS/101LL mice compared to their respective NBH/101LL controls. In total, this resulted in 3,685 differential regulated genes in brain stem (1,516 up/2,169 down), 1,521 differential regulated genes in thalamus (587 up/934 down), 3,540 differential regulated genes in cerebellum (1,668 up/1,872 down), and 384 differential regulated genes in cortex (112 up/272 down). To further annotate the data, every up-regulated or down-regulated gene identified has been overlaid onto gene expression analysis from isolated cell populations performed in previous studies [32,33]. The overlaid gene lists are then input into BioLayout Express3D software set at a Pearson correlation cut-off of r ≥ 0.7. This allows genes to be grouped together based upon their differential expression between cell types isolated in previous studies [32,33]. Once we have accumulated data in BioLayout Express3D that can be attributed to specific cell types, we then simplified the nomenclature to fit genes into broad cell type terms. For example, a number of different neuronal cell populations have been assessed by Doyle et al. ranging from Purkinje cells of the cerebellum to cholinergic neurons of the striatum. In this study, however, all genes that can be assigned to any neuronal population have been attributed the cellular origin of neuronal. We also had instances whereby genes would be expressed in cells of both neuronal origin and either astrocytes and/or oligodendrocytes. In these cases, we termed the cellular origin neuronal and [file pbio.1002579.s011.xlsx]

## Sheet: Brain Stem
Gene Symbol	Average NBH brain stem	Average GSS brain stem	p-value	Fold change	Direction of change	Likely cell type of origin
Abhd4	686.296	1197.3	0.00312862	1.74459	Up	Astrocyte
Ahcy	98.2	175.688	0.00300582	1.78908	Up	Astrocyte
Ak3	28.7875	46.4558	0.00370649	1.61375	Up	Astrocyte
Aldh1l1	136.818	253.529	0.000391594	1.85304	Up	Astrocyte
Aqp11	102.705	170.977	0.00031788	1.66473	Up	Astrocyte
Aqp4	641.047	1397	0.000944664	2.17925	Up	Astrocyte
Arhgap5	174.099	339.252	0.00790173	1.94862	Up	Astrocyte
Aspg	44.606	67.8053	0.000919944	1.5201	Up	Astrocyte
Athl1	49.4384	80.2742	0.00762668	1.62372	Up	Astrocyte
Bcl2	112.365	213.247	0.012435	1.89782	Up	Astrocyte
Bmp6	80.5741	151.701	0.0270613	1.88276	Up	Astrocyte
Bmp7	89.3243	206.602	0.00151331	2.31295	Up	Astrocyte
Bri3bp	363.492	547.237	0.0134495	1.5055	Up	Astrocyte
Btd	49.9724	76.1514	0.000232968	1.52387	Up	Astrocyte
Cdc23	182.661	293.36	0.0023564	1.60604	Up	Astrocyte
Cenpq	26.3324	49.7314	0.0322072	1.8886	Up	Astrocyte
Cggbp1	141.445	243.664	0.00320988	1.72267	Up	Astrocyte
Chst2	125.539	249.965	0.00550421	1.99113	Up	Astrocyte
Cnn3	1147.42	1984.76	0.0039481	1.72976	Up	Astrocyte
Copz2	94.7865	154.612	0.00323296	1.63116	Up	Astrocyte
Coq10b	80.201	137.115	0.000650504	1.70964	Up	Astrocyte
Cpne2	123.963	205.051	0.0090039	1.65413	Up	Astrocyte
Crip2	177.782	298.084	0.0488962	1.67668	Up	Astrocyte
Ctdsp2	127.163	196.596	0.028069	1.54602	Up	Astrocyte
Ctse	55.4069	320.269	0.000101376	5.78031	Up	Astrocyte
Cyp2d22	265.267	427.24	0.00486035	1.61061	Up	Astrocyte
Cyp4f14	59.9536	96.2786	0.00367863	1.60589	Up	Astrocyte
Cyp7b1	87.7255	141.782	0.00841002	1.61621	Up	Astrocyte
Dhdh // Dhdh	61.154	137.928	0.000550117	2.25541	Up	Astrocyte
Dio2	73.7965	130.772	0.00556085	1.77207	Up	Astrocyte
Dkc1	89.1176	153.868	0.0161859	1.72657	Up	Astrocyte
Dtx1	26.1564	43.2555	0.0183486	1.65373	Up	Astrocyte
Dusp18	83.8982	126.911	0.00323096	1.51268	Up	Astrocyte
E2f5	103.155	181.692	0.00339938	1.76135	Up	Astrocyte
Ednra	85.6416	138.361	0.0233045	1.61559	Up	Astrocyte
Ednrb	451.191	680.584	0.000855455	1.50842	Up	Astrocyte
Efemp1	177.357	275.168	0.013591	1.55149	Up	Astrocyte
Exosc1	349.33	654.023	0.000230838	1.87222	Up	Astrocyte
F3	460.239	717.413	0.0124767	1.55879	Up	Astrocyte
Fabp7	1034.7	1586.1	0.0117108	1.5329	Up	Astrocyte
Fam107a	564	977.162	0.0299707	1.73256	Up	Astrocyte
Fam123a	93.7586	164.814	0.00679663	1.75785	Up	Astrocyte
Fam59b	79.4023	135.711	0.0118256	1.70916	Up	Astrocyte
Fbln1	61.266	101.051	0.0218367	1.64938	Up	Astrocyte
Fgfrl1	107.173	199.79	0.00526987	1.86417	Up	Astrocyte
Ficd	21.8059	49.3081	0.00675619	2.26123	Up	Astrocyte
Fxyd1	261.912	603.244	0.00277402	2.30323	Up	Astrocyte
Gfap	210.138	645.212	0.00171013	3.07042	Up	Astrocyte
Gpam	219.581	362.43	0.00730106	1.65055	Up	Astrocyte
Gpd1	161.304	279.945	0.00255444	1.73551	Up	Astrocyte
Gpr37l1	476.173	757.024	0.00865986	1.58981	Up	Astrocyte
Gpt2	207.789	334.893	0.00808278	1.6117	Up	Astrocyte
Gstt2	50.2689	79.1153	0.00887921	1.57384	Up	Astrocyte
H2-Ke6	167.235	298.538	0.00117182	1.78514	Up	Astrocyte
Hdac8	106.217	167.101	0.00493255	1.5732	Up	Astrocyte
Hes5	15.1271	23.1791	0.0136743	1.53228	Up	Astrocyte
Hist1h2bc	584.926	899.65	0.0285799	1.53806	Up	Astrocyte
Hist2h2aa1	512.569	1030.65	0.0150377	2.01076	Up	Astrocyte
Homez	27.1965	43.4602	0.00182695	1.59801	Up	Astrocyte
Hrsp12	195.877	323.501	0.018787	1.65156	Up	Astrocyte
Hsdl2	293.133	439.893	0.00480829	1.50066	Up	Astrocyte
Id3	81.736	143.863	0.0139235	1.7601	Up	Astrocyte
Id4	65.0891	131.507	0.00766611	2.02042	Up	Astrocyte
Ide	253.616	387.036	0.000515819	1.52607	Up	Astrocyte
Igdcc4	109.968	179.717	0.0118292	1.63427	Up	Astrocyte
Igsf11	302.948	477.935	0.0178958	1.57761	Up	Astrocyte
Il18	120.99	183.154	0.0169517	1.5138	Up	Astrocyte
Itih5	121.763	211.786	0.00501174	1.73934	Up	Astrocyte
Jtb	169.601	269.847	0.00241458	1.59107	Up	Astrocyte
Kcnn2	99.9184	157.481	0.00159614	1.5761	Up	Astrocyte
Kctd21	68.6488	137.324	0.0152111	2.00039	Up	Astrocyte
Kirrel3	153.364	246.861	0.00610138	1.60964	Up	Astrocyte
Klf15	48.4296	92.5631	0.0030571	1.91129	Up	Astrocyte
Lfng	148.613	260.633	0.00509017	1.75377	Up	Astrocyte
Lgi4	64.2633	155.729	0.00033633	2.4233	Up	Astrocyte
Lix1l	262.041	432.488	0.00179069	1.65046	Up	Astrocyte
Llgl1	115.852	211.728	0.00242576	1.82757	Up	Astrocyte
Lrig1	306.964	476.558	0.00159871	1.55249	Up	Astrocyte
Lxn	456.986	861.299	0.00331538	1.88474	Up	Astrocyte
Lyrm2	82.319	149.875	0.00012252	1.82066	Up	Astrocyte
Mcc	136.85	246.194	0.0109918	1.799	Up	Astrocyte
Mcee	136.314	224.388	0.00264696	1.64612	Up	Astrocyte
Med25	177.198	326.528	0.0214829	1.84273	Up	Astrocyte
Metrn	154.337	285.71	0.00711299	1.85121	Up	Astrocyte
Mettl9	209.533	320.713	0.00112825	1.5306	Up	Astrocyte
Mgll	109.538	174.158	0.00936925	1.58994	Up	Astrocyte
Mif4gd	66.5708	125.845	0.00437173	1.89039	Up	Astrocyte
Mras	264.638	425.2	0.00178094	1.60673	Up	Astrocyte
Mt1	305.993	617.835	0.0151492	2.01911	Up	Astrocyte
Mt2	633.569	1107.29	0.0109742	1.74771	Up	Astrocyte
Mthfd1	119.457	197.541	0.000800754	1.65366	Up	Astrocyte
Mtmr10	266.322	411.741	0.00976571	1.54603	Up	Astrocyte
Mxd4	173.697	274.053	0.0162346	1.57776	Up	Astrocyte
Naf1	32.1828	65.0248	0.0105199	2.02048	Up	Astrocyte
Nbl1	128.756	223.139	0.000662028	1.73303	Up	Astrocyte
Ncan	482.675	980.133	0.011386	2.03063	Up	Astrocyte
Nfatc1	34.8166	61.6904	0.0213972	1.77187	Up	Astrocyte
Nubp1	67.1512	103.331	0.036632	1.53879	Up	Astrocyte
Nudt19	82.3007	124.363	0.0133421	1.51109	Up	Astrocyte
P4ha3	66.8174	174.948	0.0163542	2.61831	Up	Astrocyte
Padi2	345.226	658.952	0.00544643	1.90876	Up	Astrocyte
Patz1	65.6825	107.761	0.00752106	1.64064	Up	Astrocyte
Pdgfd	94.0353	155.64	0.00636096	1.65512	Up	Astrocyte
Pdlim4	56.0725	102.545	0.00500207	1.82879	Up	Astrocyte
Pex12	70.2692	110.641	0.00242951	1.57453	Up	Astrocyte
Pex13	106.949	167.07	0.00519255	1.56214	Up	Astrocyte
Pex19	267.779	451.029	0.00895481	1.68434	Up	Astrocyte
Pgcp	105.542	198.167	0.00164219	1.87762	Up	Astrocyte
Phkb	221.394	360.69	0.0335852	1.62918	Up	Astrocyte
Phkg1	88.3866	148.713	0.0105267	1.68253	Up	Astrocyte
Phyhd1	119.494	277.571	0.00611634	2.32288	Up	Astrocyte
Plcd1	119.737	192.278	0.0277904	1.60583	Up	Astrocyte
Plce1	243.022	529.503	0.0010145	2.17882	Up	Astrocyte
Plscr2	50.2537	82.0047	0.00253769	1.63181	Up	Astrocyte
Pm20d1	61.3696	114.231	0.000147295	1.86135	Up	Astrocyte
Pnrc2	119.933	214.335	0.00170376	1.78713	Up	Astrocyte
Pold2	182.639	292.892	0.00601232	1.60367	Up	Astrocyte
Polr3h	64.2851	101.42	0.022524	1.57765	Up	Astrocyte
Pou3f4	38.5586	61.1979	0.0145694	1.58714	Up	Astrocyte
Pppde1	40.3449	79.618	0.00186352	1.97343	Up	Astrocyte
Prdx6	90.8266	159.598	0.0013413	1.75717	Up	Astrocyte
Prelp	300.846	489.792	0.0255706	1.62805	Up	Astrocyte
Prex1	164.235	248.492	0.00857324	1.51303	Up	Astrocyte
Prodh	67.5615	115.397	0.0039891	1.70802	Up	Astrocyte
Prr5	174.571	297.855	0.00956589	1.70621	Up	Astrocyte
Ptar1	213.901	407.987	0.0263807	1.90737	Up	Astrocyte
Ptplb	883.054	1499.3	0.00768285	1.69785	Up	Astrocyte
Ptprz1	570.475	931.358	0.00010819	1.6326	Up	Astrocyte
Qk // Qk	29.4061	73.0673	0.00342633	2.48477	Up	Astrocyte
Rab31	563.819	868.778	0.0118961	1.54088	Up	Astrocyte
Rapgef3	93.9972	148.641	0.00267756	1.58134	Up	Astrocyte
Rb1	310.118	520.517	0.00461098	1.67845	Up	Astrocyte
Rbbp9	248.989	390.284	1.54992e-05	1.56747	Up	Astrocyte
Rcc2	61.4103	105.273	0.00557635	1.71425	Up	Astrocyte
Retsat	94.1408	190.514	0.000610752	2.02371	Up	Astrocyte
Rgma	140.522	256.106	0.00952453	1.82253	Up	Astrocyte
Rhoj	155.025	357.785	0.00847141	2.30792	Up	Astrocyte
Scara3	66.4485	107.998	0.0017471	1.62529	Up	Astrocyte
Scg3	826.854	1340.54	0.00466105	1.62125	Up	Astrocyte
Scrg1	261.44	550.445	0.00029038	2.10543	Up	Astrocyte
Slc14a1	327.559	655.587	0.00217638	2.00143	Up	Astrocyte
Slc16a6	50.4634	79.5224	5.96874e-05	1.57584	Up	Astrocyte
Slc25a18	544.335	862.852	0.00754254	1.58515	Up	Astrocyte
Slc2a4	41.2791	70.3011	0.0201052	1.70307	Up	Astrocyte
Slc35a4 // Slc35a4	421.275	643.209	0.0194954	1.52682	Up	Astrocyte
Slc35c2	160.921	243.089	0.0199989	1.51061	Up	Astrocyte
Slc41a1	326.721	612.871	0.00145202	1.87582	Up	Astrocyte
Snx6	191.17	289.192	0.000262652	1.51275	Up	Astrocyte
Sox1	75.9623	126.929	0.00460279	1.67095	Up	Astrocyte
Sox2	160.548	269.851	0.00891073	1.68081	Up	Astrocyte
Sox9	223.578	487.957	0.00300771	2.18249	Up	Astrocyte
Stambpl1	216.968	327.395	6.92119e-05	1.50895	Up	Astrocyte
Suox	180.847	307.208	0.00709454	1.69871	Up	Astrocyte
Taf2	225.463	390.148	0.00235114	1.73043	Up	Astrocyte
Tbc1d10a	63.3175	96.7185	0.00173613	1.52752	Up	Astrocyte
Tfap2b	64.2209	121.008	0.00901152	1.88425	Up	Astrocyte
Thap2	86.809	144.528	0.00545469	1.66489	Up	Astrocyte
Them4	76.0247	114.208	0.0222618	1.50225	Up	Astrocyte
Timm9	111.547	193.455	0.0127195	1.73429	Up	Astrocyte
Tpcn1	145.837	240.556	0.0127516	1.64949	Up	Astrocyte
Tpmt	106.104	165.149	0.00790732	1.55648	Up	Astrocyte
Trib2	75.9946	116.004	0.025495	1.52647	Up	Astrocyte
Tspan15	101.81	158.764	0.030693	1.55942	Up	Astrocyte
Ttc32	37.2717	65.1599	0.00308352	1.74824	Up	Astrocyte
Tubb2b // Tubb2b	70.181	109.132	0.00548948	1.55501	Up	Astrocyte
Uqcrfs1	48.5535	82.2863	0.00182014	1.69476	Up	Astrocyte
Usp38	87.4837	165.406	0.00262382	1.89071	Up	Astrocyte
Usp53	111.049	233.968	0.000431928	2.10689	Up	Astrocyte
Uxt	156.787	259.106	0.0203862	1.6526	Up	Astrocyte
Vrk3	69.6347	117.693	0.000180863	1.69014	Up	Astrocyte
Wfdc1	60.6935	103.835	0.0107696	1.71081	Up	Astrocyte
Zfp219	79.7547	129.437	0.00394439	1.62293	Up	Astrocyte
Zfp703	46.21	73.7832	0.01728	1.59669	Up	Astrocyte
Zmat5	102.895	163.668	0.0286458	1.59063	Up	Astrocyte
Znrd1	101.398	170.87	0.00455133	1.68515	Up	Astrocyte
Zxda	43.0257	88.0287	0.00270323	2.04596	Up	Astrocyte
Abca1	227.522	421.84	3.68577e-05	1.85406	Up	Macrophage
Abca9	58.4634	89.9734	0.0183736	1.53897	Up	Macrophage
Abcb1b	30.2254	48.8679	0.041723	1.61678	Up	Macrophage
Abcc3	37.3086	66.2054	0.000306779	1.77453	Up	Macrophage
Abcd1	99.1527	157.18	0.00196953	1.58524	Up	Macrophage
Abl2	61.573	98.5766	0.00385479	1.60097	Up	Macrophage
Acaa2	157.614	249.117	0.0038832	1.58055	Up	Macrophage
Acat3	33.186	69.4937	0.00394961	2.09407	Up	Macrophage
Acer3	81.3067	125.053	0.00634001	1.53804	Up	Macrophage
Acsm5	16.6403	26.0937	0.0144875	1.5681	Up	Macrophage
Acvr1b	221.428	381.132	0.00140808	1.72125	Up	Macrophage
Adam17	63.1389	112.034	0.00342319	1.77441	Up	Macrophage
Adcy6	96.5796	149.769	0.00267677	1.55073	Up	Macrophage
Aff1	105.326	177.619	0.00333747	1.68638	Up	Macrophage
Agpat2	29.2005	45.1662	0.00367208	1.54676	Up	Macrophage
Alox5ap	66.3208	103.862	7.00008e-05	1.56605	Up	Macrophage
Ampd3	202.396	335.225	0.00014505	1.65629	Up	Macrophage
Angpt1	54.7221	82.7089	0.00969786	1.51144	Up	Macrophage
Ankhd1	139.966	244.113	0.0314948	1.74409	Up	Macrophage
Ankrd13a	346.524	561.264	0.0139979	1.6197	Up	Macrophage
Ankrd49	112.424	172.866	0.00311165	1.53763	Up	Macrophage
Anp32e	43.6483	67.8496	0.00328071	1.55446	Up	Macrophage
Anpep	64.9887	117.973	0.00802068	1.81529	Up	Macrophage
Anxa3	49.9782	140.415	0.0134821	2.80952	Up	Macrophage
Anxa5	1075.66	1888.68	0.00625323	1.75582	Up	Macrophage
Anxa7	165.193	248.874	0.0030575	1.50657	Up	Macrophage
Apeh	138.194	211.812	0.00429404	1.53271	Up	Macrophage
Apobec1	43.5796	132.896	0.00517987	3.0495	Up	Macrophage
Apobec3	46.1576	69.2542	0.0115989	1.50039	Up	Macrophage
Apoc1	82.3816	155.676	0.00456649	1.8897	Up	Macrophage
Aprt	117.999	203.771	0.000263215	1.72689	Up	Macrophage
Arap2	183.981	283.549	0.00394161	1.54119	Up	Macrophage
Arf4	305.654	500.624	0.000352946	1.63788	Up	Macrophage
Arf6	153.596	284.236	0.000690643	1.85055	Up	Macrophage
Arhgap12	157.385	245.898	0.0143616	1.5624	Up	Macrophage
Arhgdib	55.2896	93.996	0.00561359	1.70007	Up	Macrophage
Arhgef6	49.5609	83.7858	0.00219224	1.69056	Up	Macrophage
Arid5b	219.948	355.916	0.00777773	1.61818	Up	Macrophage
Arpc1b // Arpc1b	176.484	389.804	0.00595492	2.20872	Up	Macrophage
Arsb	325.626	551.127	9.57768e-05	1.69251	Up	Macrophage
Asah1	241.303	393.15	0.00824212	1.62928	Up	Macrophage
Atf6b	92.5741	148.218	0.00539213	1.60107	Up	Macrophage
Atp6v0a2	399.567	627.751	0.0122005	1.57108	Up	Macrophage
Atp6v0c	53.6265	83.0454	0.0148002	1.54859	Up	Macrophage
Atp7a	109.711	173.349	0.0112077	1.58005	Up	Macrophage
Axl	221.692	431.874	0.000877027	1.94808	Up	Macrophage
B2m	1369.89	2591.32	0.000503726	1.89163	Up	Macrophage
B4galt2	103.142	156.366	0.0228674	1.51603	Up	Macrophage
Bak1	70.2842	121.863	0.0191396	1.73387	Up	Macrophage
Bax	63.02	98.4065	0.000787803	1.56151	Up	Macrophage
Bcl3	31.12	55.7122	0.0171196	1.79024	Up	Macrophage
Bgn	291.104	526.851	0.00328901	1.80984	Up	Macrophage
Bhlhe40	272.789	439.224	0.00618773	1.61012	Up	Macrophage
Bhlhe41	139.354	258.446	0.00535852	1.8546	Up	Macrophage
Bloc1s3	167.636	253.844	0.0214287	1.51426	Up	Macrophage
Bsn	93.6077	146.682	0.00610438	1.56699	Up	Macrophage
Btbd7	97.4579	147.519	0.00496796	1.51366	Up	Macrophage
Bud31	42.1957	72.0087	0.00672876	1.70654	Up	Macrophage
C1qb	178.738	1028.35	0.00362355	5.75341	Up	Macrophage
C1qc	46.9745	163.555	0.00317903	3.48178	Up	Macrophage
C3ar1	65.1606	185.792	0.00191257	2.8513	Up	Macrophage
C4b	76.5172	370.421	0.00090515	4.84101	Up	Macrophage
Calcrl	62.4772	107.587	0.000400402	1.72203	Up	Macrophage
Car5b	73.5083	180.524	0.000368415	2.45584	Up	Macrophage
Casp8	36.4595	95.1098	0.00782822	2.60864	Up	Macrophage
Cav2	143.9	263.612	0.00783011	1.83191	Up	Macrophage
Cbfb	94.7145	154.059	0.0284008	1.62656	Up	Macrophage
Cbl	288.665	437.506	0.00379312	1.51562	Up	Macrophage
Cbll1	127.768	192.032	0.0130707	1.50298	Up	Macrophage
Ccdc59	53.1822	101.544	0.00935879	1.90935	Up	Macrophage
Ccdc90a	129.133	226.528	0.00229671	1.75422	Up	Macrophage
Ccl3	51.5549	285.422	4.11082e-05	5.53627	Up	Macrophage
Ccl6	31.5463	80.1018	0.00589895	2.53918	Up	Macrophage
Ccnd3	97.8199	147.409	0.0350518	1.50695	Up	Macrophage
Cd180	20.9696	97.2634	0.00182984	4.63831	Up	Macrophage
Cd24a	274.235	514.445	0.0144512	1.87592	Up	Macrophage
Cd33 // Cd33	64.1131	134.82	8.25684e-05	2.10285	Up	Macrophage
Cd37	66.452	132.025	0.0045392	1.98677	Up	Macrophage
Cd38	157.237	293.163	0.0245517	1.86447	Up	Macrophage
Cd53	88.3102	297.713	0.000830487	3.37122	Up	Macrophage
Cd68	87.7212	544.418	0.0017676	6.20624	Up	Macrophage
Cd84 // Cd84	45.8999	103.598	0.00758238	2.25705	Up	Macrophage
Cd97	84.5061	143.926	0.0177628	1.70315	Up	Macrophage
Cdc14a	78.5357	128.985	0.0182385	1.64237	Up	Macrophage
Cdc25a	87.4942	132.423	0.00440756	1.51351	Up	Macrophage
Cdc34	59.8029	109.849	0.00115544	1.83685	Up	Macrophage
Cdkn1a	113.857	283.802	0.000818641	2.49262	Up	Macrophage
Cebpa	27.7445	74.2138	0.00541234	2.6749	Up	Macrophage
Cenpb	37.2412	64.8595	0.00252245	1.74161	Up	Macrophage
Cenpc1	119.694	179.757	0.000844524	1.5018	Up	Macrophage
Cfh	122.046	209.574	0.00497617	1.71717	Up	Macrophage
Ch25h	62.2417	98.6446	0.0219593	1.58486	Up	Macrophage
Chrac1	81.8283	147.871	0.0127806	1.80709	Up	Macrophage
Ciao1	210.339	330.835	0.00218274	1.57286	Up	Macrophage
Cic	146.607	235.112	0.0127685	1.60369	Up	Macrophage
Ckap4	91.7857	149.337	0.00423573	1.62702	Up	Macrophage
Clcn5	122.193	184.578	0.000538703	1.51055	Up	Macrophage
Clec7a	43.5245	191.837	0.00461387	4.40756	Up	Macrophage
Clic1	39.9831	82.7281	0.00735959	2.06908	Up	Macrophage
Cln3	111.779	184.912	0.0192953	1.65427	Up	Macrophage
Cln5	83.8831	144.93	0.000174382	1.72776	Up	Macrophage
Cmtm3	88.5477	179.706	0.000862269	2.02949	Up	Macrophage
Colec12	97.1251	207.218	0.000419592	2.13352	Up	Macrophage
Commd10	115.81	175.663	0.0090133	1.51681	Up	Macrophage
Cotl1	95.408	181.662	0.013898	1.90406	Up	Macrophage
Cp	83.2475	149.213	0.000878739	1.7924	Up	Macrophage
Cpne3	123.199	190.18	0.0139124	1.54368	Up	Macrophage
Cpt1a	303.452	468.237	0.0119986	1.54303	Up	Macrophage
Creg1	476.625	785.605	0.0155104	1.64827	Up	Macrophage
Creld2	143.243	222.125	0.0151881	1.55069	Up	Macrophage
Crip1	173.861	385.503	0.0033524	2.21731	Up	Macrophage
Csf1	92.0471	195.851	0.0150735	2.12773	Up	Macrophage
Csf1r	148.46	436.893	0.000495637	2.94283	Up	Macrophage
Csf2ra	97.6635	178.007	0.00825452	1.82266	Up	Macrophage
Csf3r	76.4727	160.667	0.00120775	2.10098	Up	Macrophage
Cst7	56.5005	201.208	0.00680364	3.56118	Up	Macrophage
Cstb	254.242	444.831	0.00101625	1.74963	Up	Macrophage
Cstf1	94.018	159.326	0.00269919	1.69463	Up	Macrophage
Ctns	106.347	178.654	0.0102091	1.67991	Up	Macrophage
Ctsa	700.139	1106.02	0.0112891	1.57972	Up	Macrophage
Ctsb	2023.25	3456.4	0.000400239	1.70834	Up	Macrophage
Ctsc	74.1923	211.713	0.00229652	2.85357	Up	Macrophage
Ctsd	1296.04	3063.73	0.00341646	2.36392	Up	Macrophage
Ctsh	65.9015	220.836	0.00896506	3.35101	Up	Macrophage
Ctsl	436.417	789.997	0.000957224	1.81019	Up	Macrophage
Ctss	139.547	461.389	0.00544525	3.30635	Up	Macrophage
Ctsz	307.289	898.374	0.0017799	2.92355	Up	Macrophage
Cttnbp2nl	124.522	194.953	0.0196693	1.56561	Up	Macrophage
Cux1	148.768	232.437	0.00796888	1.56241	Up	Macrophage
Cxcl16	78.4196	205.968	0.00161745	2.62649	Up	Macrophage
Cxcr4	47.3785	81.5386	0.0142153	1.721	Up	Macrophage
Cyba	55.4321	186.104	0.00086173	3.35733	Up	Macrophage
Cybb	58.6537	238.039	0.0112193	4.05838	Up	Macrophage
Cybrd1	65.5065	153.298	0.00537738	2.34019	Up	Macrophage
Cyp20a1	101.281	156.848	0.0112258	1.54864	Up	Macrophage
Cyp4f13	92.0827	169.668	0.0296631	1.84256	Up	Macrophage
Cyp4v3	78.8009	133.037	0.0147247	1.68827	Up	Macrophage
Cyth4	83.462	189.983	0.000866345	2.27628	Up	Macrophage
Dap	89.6901	167.512	0.0111414	1.86768	Up	Macrophage
Dbi	64.9563	116.131	0.00508552	1.78783	Up	Macrophage
Dck	67.1809	101.005	0.00126156	1.50348	Up	Macrophage
Dcp1a	188.874	283.502	0.0110939	1.50101	Up	Macrophage
Dhrs1	1346.52	3081.14	0.00138224	2.28822	Up	Macrophage
Dhrs3	67.8673	156.885	0.000472578	2.31165	Up	Macrophage
Dnajc3	194.36	291.663	0.0142855	1.50063	Up	Macrophage
Dock1	160.377	255.765	0.00903341	1.59478	Up	Macrophage
Dock2	44.609	91.8638	0.00525973	2.05931	Up	Macrophage
Dock8	42.1525	71.2674	0.00503935	1.6907	Up	Macrophage
Dr1	191.087	301.791	0.00642279	1.57934	Up	Macrophage
Dusp6	86.3634	146.401	0.00497571	1.69518	Up	Macrophage
Dyrk2	93.6977	146.236	0.00397527	1.56072	Up	Macrophage
E2f4	105.295	171.66	0.024805	1.63028	Up	Macrophage
Echs1	194.14	334.867	0.000220612	1.72488	Up	Macrophage
Ecm1	66.4528	145.016	0.00693656	2.18224	Up	Macrophage
Edem1	136.35	220.749	0.00178085	1.61898	Up	Macrophage
Edem2	162.625	256.389	0.00369727	1.57656	Up	Macrophage
Efemp2	63.2798	99.7093	0.0349645	1.57569	Up	Macrophage
Efha1	107.383	202.601	0.0110896	1.88672	Up	Macrophage
Ehd1	120.631	184.755	0.00831944	1.53157	Up	Macrophage
Ehmt2	123.726	187.86	0.008201	1.51835	Up	Macrophage
Eid1	101.601	173.973	0.00407822	1.71231	Up	Macrophage
Eif2ak4	96.2478	163.201	0.00705929	1.69563	Up	Macrophage
Eif2s3x	54.8464	113.573	0.0129198	2.07075	Up	Macrophage
Eif3l	410.128	621.102	0.000991333	1.51441	Up	Macrophage
Eif3m	66.9102	103.075	0.00638348	1.54049	Up	Macrophage
Eif4ebp1	45.8626	82.076	0.00858625	1.7896	Up	Macrophage
Eif5b	90.0561	140.979	0.0276646	1.56546	Up	Macrophage
Elf2	118.146	183.648	0.0170249	1.55441	Up	Macrophage
Elk3	49.7589	89.6853	0.000986122	1.8024	Up	Macrophage
Eml3	89.43	146.843	0.0199453	1.64199	Up	Macrophage
Emp3	67.5571	213.511	0.00114492	3.16044	Up	Macrophage
Ephx1	138.455	253.739	0.00712333	1.83265	Up	Macrophage
Erp29	51.5379	82.212	0.00943851	1.59517	Up	Macrophage
Etf1	256.515	430.701	0.00274082	1.67905	Up	Macrophage
Etv5	60.4206	103.245	0.0187161	1.70878	Up	Macrophage
Etv6	172.012	329.486	0.00789712	1.91549	Up	Macrophage
Extl3	408.618	632.82	0.00394407	1.54868	Up	Macrophage
Ezr	112.347	186.391	0.00827203	1.65907	Up	Macrophage
F11r	83.7273	136.857	0.0104021	1.63456	Up	Macrophage
Fam20c	69.5661	139.752	0.00166448	2.00891	Up	Macrophage
Fam76a	69.9618	118.327	0.0107843	1.69131	Up	Macrophage
Fbxo6	80.2937	121.93	0.0190292	1.51855	Up	Macrophage
Fcer1g	93.3001	464.257	0.000798814	4.97595	Up	Macrophage
Fcgr1	51.0813	82.7556	0.0359462	1.62007	Up	Macrophage
Fcgrt	108.47	215.684	0.0120803	1.98841	Up	Macrophage
Flna	142.221	248.22	0.00500527	1.74532	Up	Macrophage
Flt1	128.343	196.843	0.0258882	1.53373	Up	Macrophage
Fmnl2	200.268	323.405	0.0177129	1.61486	Up	Macrophage
Fn1	293.777	720.666	0.00126963	2.45311	Up	Macrophage
Fndc3b	81.7311	128.872	0.00485597	1.57678	Up	Macrophage
Frmd8	91.9395	147.754	0.00404262	1.60708	Up	Macrophage
Ftl1	24.5922	54.33	0.00798419	2.20924	Up	Macrophage
Fuca1	185.618	303.481	0.00125713	1.63498	Up	Macrophage
Furin	99.6152	150.878	0.00710469	1.51461	Up	Macrophage
Fxyd5	88.3488	212.909	0.000321084	2.40987	Up	Macrophage
Fyb	27.5009	56.2863	0.0137597	2.04671	Up	Macrophage
Fzd1	74.4919	122.249	0.00880906	1.6411	Up	Macrophage
G6pdx	137.034	245.449	0.0138933	1.79116	Up	Macrophage
Gadd45b	111.6	173.023	0.00918109	1.55038	Up	Macrophage
Galc	118.228	184.54	0.00272658	1.56089	Up	Macrophage
Galns	52.8526	81.0647	0.0268508	1.53379	Up	Macrophage
Galnt1	130.156	212.5	0.0111052	1.63266	Up	Macrophage
Ggh	78.8633	122.243	0.00140301	1.55006	Up	Macrophage
Glb1	81.1122	129.967	0.012688	1.60232	Up	Macrophage
Glipr2	50.2719	133.964	0.00257099	2.66478	Up	Macrophage
Gltscr1	57.0148	104.157	0.0126843	1.82684	Up	Macrophage
Gmip	37.087	56.2677	0.00394583	1.51718	Up	Macrophage
Gna13	243.846	398.443	0.00651424	1.63399	Up	Macrophage
Gnai3	95.2975	154.027	0.0112701	1.61627	Up	Macrophage
Gng5	61.1392	119.79	0.000589359	1.95929	Up	Macrophage
Gnpda1	104.695	228.189	0.0114569	2.17956	Up	Macrophage
Gns	647.579	972.226	0.000369139	1.50132	Up	Macrophage
Golm1	62.1044	130.667	0.000430055	2.10399	Up	Macrophage
Gpr137b	205.836	317.187	0.0220953	1.54097	Up	Macrophage
Gpr84	34.2119	69.7955	0.0323252	2.0401	Up	Macrophage
Gps2	84.7995	145.214	0.0250777	1.71244	Up	Macrophage
Gpx1	284.552	431.806	0.00523308	1.51749	Up	Macrophage
Grn	154.607	516.949	0.0006337	3.34364	Up	Macrophage
Gtf2h2	106.783	180.481	0.00152248	1.69017	Up	Macrophage
Gtf3c6	157.973	252.478	0.00611312	1.59824	Up	Macrophage
Gusb	118.851	228.629	0.00352324	1.92367	Up	Macrophage
H2-Aa	41.8669	100.817	0.00152649	2.40803	Up	Macrophage
H2-Ab1	45.5743	122.105	2.71274e-05	2.67925	Up	Macrophage
H2-DMa	65.2177	112.899	0.00406463	1.73111	Up	Macrophage
H2-K1	147.344	328.363	0.00175454	2.22855	Up	Macrophage
Heatr2	60.8091	106.766	0.0264106	1.75575	Up	Macrophage
Heatr5a	146.203	238.395	0.0129927	1.63057	Up	Macrophage
Hectd2	58.4303	89.2592	0.02111	1.52762	Up	Macrophage
Hexa	256.166	490.639	0.00878977	1.91531	Up	Macrophage
Hexb	377.073	1130.82	0.000556613	2.99895	Up	Macrophage
Hoxb4	30.6511	46.0537	0.0396812	1.50252	Up	Macrophage
Hps4	76.9202	115.904	0.00956626	1.5068	Up	Macrophage
Hs1bp3	69.4575	105.009	0.0235673	1.51185	Up	Macrophage
Hs6st1	230.965	362.394	0.0197517	1.56905	Up	Macrophage
Hsd3b7	58.8645	90.8284	0.00016096	1.54301	Up	Macrophage
Hsf2	110.046	187.701	0.000381228	1.70565	Up	Macrophage
Hspa13	81.0145	134.261	0.00320533	1.65725	Up	Macrophage
Hyal1	125.179	203.965	0.00360896	1.62939	Up	Macrophage
Icam1	46.4175	73.0405	0.0274545	1.57355	Up	Macrophage
Id2	853.529	1350.97	0.0154313	1.5828	Up	Macrophage
Ifi30	56.9528	215.876	0.00041368	3.79044	Up	Macrophage
Ifitm3	164.173	294.383	0.00952636	1.79313	Up	Macrophage
Ifnar1	178.146	267.898	0.00315056	1.50381	Up	Macrophage
Ifnar2	223.782	380.429	0.00626433	1.7	Up	Macrophage
Ifngr1	169.261	255.606	0.00128592	1.51012	Up	Macrophage
Igf1	90.0252	164.996	0.00537556	1.83277	Up	Macrophage
Igfbp3	80.8522	136.541	0.0239488	1.68877	Up	Macrophage
Il10ra	36.3602	65.098	0.00221649	1.79037	Up	Macrophage
Il10rb	81.8987	130.686	0.00206252	1.59571	Up	Macrophage
Il13ra1	119.312	249.81	0.00365317	2.09376	Up	Macrophage
Il17ra	86.3378	136.22	0.0106194	1.57775	Up	Macrophage
Il1r1	50.6694	101.554	0.00381691	2.00424	Up	Macrophage
Il6ra	54.0589	86.6341	0.00692847	1.60259	Up	Macrophage
Il6st	443.169	695.016	0.0193164	1.56829	Up	Macrophage
Ing5	90.6794	136.83	0.0102065	1.50894	Up	Macrophage
Inpp5d	48.6114	152.264	0.00636722	3.13227	Up	Macrophage
Ipo7	383.508	599.777	0.0093003	1.56392	Up	Macrophage
Iqgap1	76.6096	142.576	0.00608088	1.86108	Up	Macrophage
Irak1	117.452	217.021	0.0087945	1.84775	Up	Macrophage
Irf2bp2	103.584	176.663	0.00530586	1.70551	Up	Macrophage
Irf8	49.8077	117.078	0.00586155	2.35061	Up	Macrophage
Isyna1	116.8	227.42	0.00730539	1.94708	Up	Macrophage
Itga5	29.1898	51.1847	0.00942346	1.75351	Up	Macrophage
Itgam	78.0553	152.993	0.00488964	1.96006	Up	Macrophage
Itgax	47.3991	175.697	0.00606761	3.70677	Up	Macrophage
Itgb1	138.417	208.481	0.0110203	1.50618	Up	Macrophage
Itgb2	41.8345	164.863	0.00858595	3.94083	Up	Macrophage
Itgb5	181.99	372.691	0.000246661	2.04787	Up	Macrophage
Itpkb	317.129	727.408	0.00897099	2.29372	Up	Macrophage
Itpr3	48.0546	74.0494	0.0109281	1.54094	Up	Macrophage
Jag1	67.4848	102.19	0.0257039	1.51426	Up	Macrophage
Jun	195.649	382.4	0.00311038	1.95452	Up	Macrophage
Kctd10	114.68	175.05	0.00187425	1.52642	Up	Macrophage
Kif21b	132.782	203.2	0.032544	1.53033	Up	Macrophage
Klf3	104.744	184.137	0.00878191	1.75797	Up	Macrophage
Klf6	228.551	382.017	0.0162774	1.67148	Up	Macrophage
Klhl9	222.168	342.551	0.00598197	1.54186	Up	Macrophage
Kpna4	142.514	226.152	0.00117007	1.58688	Up	Macrophage
Lag3	42.1066	67.7357	0.0055354	1.60867	Up	Macrophage
Laptm5	54.094	121.996	0.0215075	2.25526	Up	Macrophage
Lcn2	23.5352	73.2759	0.0128563	3.11345	Up	Macrophage
Lcp2	92.6534	145.657	0.00210818	1.57206	Up	Macrophage
Lgals1	263.997	518.872	0.0072374	1.96545	Up	Macrophage
Lgals3bp	111.214	253.347	0.00219211	2.27802	Up	Macrophage
Lgals9	100.687	204.638	0.00455629	2.03242	Up	Macrophage
Lilrb4	116.13	434.433	0.00871505	3.74091	Up	Macrophage
Limd1	55.1323	106.95	0.00379965	1.93987	Up	Macrophage
Lipa	188.434	324.588	0.00631039	1.72256	Up	Macrophage
Lonrf3	44.1889	82.3132	0.00188411	1.86276	Up	Macrophage
Loxl3	42.2379	68.3475	0.00138933	1.61816	Up	Macrophage
Lpcat2	59.6052	95.2855	0.0185911	1.59861	Up	Macrophage
Lpl	77.1379	173.246	0.00254501	2.24593	Up	Macrophage
Lrch4	48.0136	88.5246	0.00612497	1.84374	Up	Macrophage
Lrp10	120.408	233.641	0.00382768	1.94042	Up	Macrophage
Lrp5	57.8359	102.423	0.000569667	1.77092	Up	Macrophage
Lta4h	159.164	240.414	0.0010928	1.51048	Up	Macrophage
Ly86	133.02	477.75	0.00247905	3.59156	Up	Macrophage
Ly9	23.6843	55.7815	0.00703711	2.35521	Up	Macrophage
Ly96	70.4812	151.977	0.00627835	2.15627	Up	Macrophage
Lyl1	31.8623	48.8109	0.00475917	1.53193	Up	Macrophage
Lyn	50.7746	111.895	0.00573305	2.20376	Up	Macrophage
Lyz2	79.6131	452.275	0.0132518	5.68091	Up	Macrophage
Mafb	56.8135	113.673	0.0188608	2.00081	Up	Macrophage
Man1a	114.447	179.625	0.0139213	1.5695	Up	Macrophage
Man1c1	97.3578	200.553	0.0331388	2.05996	Up	Macrophage
Man2b1	178.949	441.634	0.00173514	2.46793	Up	Macrophage
Man2b2	260.007	404.116	0.00419475	1.55425	Up	Macrophage
Map3k2	131.176	213.497	0.00451203	1.62757	Up	Macrophage
Mbd1	117.947	192.422	0.0133106	1.63143	Up	Macrophage
Mcfd2	43.4032	69.8423	0.0126521	1.60915	Up	Macrophage
Mcl1	106.384	221.233	0.00100919	2.07957	Up	Macrophage
Mecp2	162.578	256.762	0.00860531	1.57932	Up	Macrophage
Med27	61.4939	106.834	0.00569566	1.73732	Up	Macrophage
Mertk	107.747	197.896	0.00106574	1.83667	Up	Macrophage
Mettl4	129.199	196.936	0.000543704	1.52429	Up	Macrophage
Mettl7a1	30.6265	57.39	0.02259	1.87387	Up	Macrophage
Mgat2	62.7718	99.8625	0.027003	1.59088	Up	Macrophage
Mgat4b	79.6479	124.529	0.00343609	1.56349	Up	Macrophage
Mier3	146.617	220.953	0.00876829	1.507	Up	Macrophage
Mirg	83.2014	136.518	0.00468302	1.64082	Up	Macrophage
Mknk2	70.5327	130.879	0.00946452	1.85558	Up	Macrophage
Mlx	189.28	305.39	0.000174921	1.61344	Up	Macrophage
Mms19	75.9932	114.902	0.00550899	1.512	Up	Macrophage
Mnt	62.621	97.1727	0.0312496	1.55176	Up	Macrophage
Mocs1	69.183	106.716	0.0234676	1.54252	Up	Macrophage
Morc3	83.3953	130.614	0.00345292	1.5662	Up	Macrophage
Mospd2	56.5021	107.548	0.000263349	1.90344	Up	Macrophage
Mpp6	325.602	492.057	0.000448372	1.51122	Up	Macrophage
Mr1	127.834	196.957	0.00134101	1.54073	Up	Macrophage
Mrpl38	170.843	262.738	0.00256825	1.53789	Up	Macrophage
Mrpl45	83.1986	135.029	0.0334867	1.62297	Up	Macrophage
Ms4a6d	26.4514	72.9236	0.0160073	2.75689	Up	Macrophage
Msn	224.973	560.192	0.00232831	2.49004	Up	Macrophage
Msr1	29.2144	53.6694	0.0170668	1.83709	Up	Macrophage
Mtm1	45.0603	74.9537	0.0149537	1.66341	Up	Macrophage
Mtmr1	140.661	215.293	0.0196362	1.53058	Up	Macrophage
Mtmr12	89.317	157.631	0.00771651	1.76485	Up	Macrophage
Mtpn	382.626	626.643	0.0023685	1.63774	Up	Macrophage
Mudeng	177.908	287.523	0.000365117	1.61614	Up	Macrophage
Mvp	43.4355	66.0138	0.00718951	1.51981	Up	Macrophage
Myc	44.5348	77.3173	0.000103205	1.73611	Up	Macrophage
Myh9	134.383	212.791	0.00698598	1.58346	Up	Macrophage
Myl6b	61.5843	102.668	0.00811594	1.66711	Up	Macrophage
Mylip	124.025	188.533	0.00724902	1.52013	Up	Macrophage
Mynn	69.9982	114.734	0.0396574	1.63909	Up	Macrophage
Myo1e	89.056	157.59	0.00453963	1.76956	Up	Macrophage
Myo1f	38.1684	79.9057	0.000257245	2.0935	Up	Macrophage
Myo9b	108.646	172.129	0.00825017	1.58432	Up	Macrophage
Naaa	287.875	471.2	0.0014017	1.63682	Up	Macrophage
Nab2	87.6133	141.686	0.0174113	1.61717	Up	Macrophage
Naglu	36.7382	77.3165	0.00523382	2.10453	Up	Macrophage
Nampt	183.952	301.221	0.0050339	1.6375	Up	Macrophage
Nat6	137.072	211.063	0.0128987	1.5398	Up	Macrophage
Nckap1l	102.28	183.182	0.00417744	1.79099	Up	Macrophage
Ndst2	98.782	167.276	0.00183878	1.69338	Up	Macrophage
Necap2	227.234	390.498	0.00301033	1.71849	Up	Macrophage
Nek6	118.911	197.836	0.000262409	1.66373	Up	Macrophage
Nfe2l2	172.983	321.229	0.000349898	1.857	Up	Macrophage
Nfkb2	38.7426	60.7791	0.0117999	1.56879	Up	Macrophage
Nfkbie	31.3776	49.1362	0.014587	1.56596	Up	Macrophage
Nfya	119.822	181.317	0.00323815	1.51321	Up	Macrophage
Nipsnap3b	59.2121	93.6617	0.0209103	1.5818	Up	Macrophage
Nkap	45.4697	74.3208	0.00012258	1.63451	Up	Macrophage
Nln	72.64	116.835	0.00108754	1.60841	Up	Macrophage
Npc2	312.236	506.723	0.00198975	1.62288	Up	Macrophage
Nqo2	56.6564	86.929	0.0179514	1.53432	Up	Macrophage
Nr4a1	95.5794	149.558	0.0458822	1.56475	Up	Macrophage
Nrp1	77.8294	129.251	0.00643469	1.6607	Up	Macrophage
Nt5c1a	75.2006	124.546	0.0137917	1.65619	Up	Macrophage
Nudt16l1	109.799	200.421	0.00173246	1.82534	Up	Macrophage
Numb	139.217	228.996	0.00390051	1.64489	Up	Macrophage
Nwd1	138.136	208.136	0.0349165	1.50675	Up	Macrophage
Ofd1	57.2891	87.363	0.0108775	1.52495	Up	Macrophage
Ogfr	59.3065	113.951	0.00102057	1.9214	Up	Macrophage
Orai3	71.081	122.631	0.0271543	1.72522	Up	Macrophage
Ormdl2 // Ormdl2	178.157	287.783	0.00612331	1.61533	Up	Macrophage
Os9	280.154	430.976	0.0171288	1.53835	Up	Macrophage
Osmr	49.4225	201.516	0.00732694	4.0774	Up	Macrophage
Ostc	200.753	318.506	0.0177246	1.58656	Up	Macrophage
P2rx4	175.671	331.693	0.00394523	1.88814	Up	Macrophage
P2ry12	122.017	186.963	0.0224653	1.53227	Up	Macrophage
P2ry6	52.875	129.733	0.00325841	2.45359	Up	Macrophage
Pag1	41.1871	72.7977	0.0128698	1.76749	Up	Macrophage
Paics	334.045	509.273	0.000740415	1.52457	Up	Macrophage
Pank3	70.8334	113.565	0.00507301	1.60327	Up	Macrophage
Papd4	148.743	226.261	0.0180471	1.52115	Up	Macrophage
Papss2	102.195	180.795	0.0257593	1.76912	Up	Macrophage
Parp3	44.6533	73.3687	0.00840898	1.64307	Up	Macrophage
Parp4	75.682	121.747	0.0242827	1.60867	Up	Macrophage
Parvb	127.073	195.984	0.0369942	1.54229	Up	Macrophage
Parvg	56.6629	103.087	0.000132293	1.8193	Up	Macrophage
Pbx2	35.3524	65.0967	0.0151274	1.84136	Up	Macrophage
Pcnxl3	137.832	230.974	0.0135191	1.67577	Up	Macrophage
Pdcd10	54.8624	92.4345	0.016738	1.68484	Up	Macrophage
Pdgfb	64.9175	121.696	0.00776702	1.87463	Up	Macrophage
Pdpn	78.0208	137.569	0.00148772	1.76324	Up	Macrophage
Pgm2	244.443	370.872	0.0126917	1.51721	Up	Macrophage
Pgm3	85.4184	140.955	0.00420872	1.65017	Up	Macrophage
Phf12	165.87	260.507	0.0125815	1.57055	Up	Macrophage
Pias4	76.1924	115.676	0.0162876	1.5182	Up	Macrophage
Pigb	156.155	256.465	0.0153397	1.64238	Up	Macrophage
Pik3c2a	151.01	229.706	0.00505958	1.52114	Up	Macrophage
Pla2g15	76.2673	126.989	0.0141517	1.66505	Up	Macrophage
Pld4	73.3723	211.019	0.00109105	2.876	Up	Macrophage
Plek	117.52	227.441	0.000927282	1.93534	Up	Macrophage
Plekhn1	32.3762	49.8603	0.0266511	1.54003	Up	Macrophage
Plekho1	131.988	226.809	0.00866628	1.71841	Up	Macrophage
Plod1	59.9298	113.858	0.00461565	1.89985	Up	Macrophage
Plp2	137.621	224.278	0.033243	1.62968	Up	Macrophage
Plscr3	79.6381	124.603	0.0092137	1.56461	Up	Macrophage
Plxnb2	171.895	329.011	0.00162099	1.91402	Up	Macrophage
Plxnd1	54.7376	92.6885	0.0148429	1.69332	Up	Macrophage
Pofut2	105.132	190.141	0.0357635	1.80859	Up	Macrophage
Pomt1	89.795	134.94	0.00134261	1.50276	Up	Macrophage
Pon2	56.4692	94.6752	0.0151759	1.67658	Up	Macrophage
Por	117.671	177.016	0.0110868	1.50433	Up	Macrophage
Pou5f2	38.3663	61.3475	0.0259779	1.599	Up	Macrophage
Ppard	135.139	225.588	0.0288499	1.6693	Up	Macrophage
Ppfia4	58.7843	98.9538	0.0357502	1.68334	Up	Macrophage
Pqlc2	68.2251	116.759	0.0432599	1.71138	Up	Macrophage
Prg4	38.1276	101.464	0.0108447	2.66118	Up	Macrophage
Pros1	91.836	137.966	0.0262262	1.50231	Up	Macrophage
Psmg2	97.9306	151.405	0.004593	1.54605	Up	Macrophage
Ptgs1	74.529	124	0.00805052	1.66378	Up	Macrophage
Ptp4a2	186.547	285.228	0.00654273	1.52899	Up	Macrophage
Ptpn2	62.9002	120.921	0.0222995	1.92243	Up	Macrophage
Ptpn6	49.9691	76.237	0.00220999	1.52568	Up	Macrophage
Ptprc	63.9763	120.165	0.00945874	1.87827	Up	Macrophage
Ptpre	65.7496	107.332	0.00379524	1.63243	Up	Macrophage
Pvr	43.2044	83.0601	0.00394667	1.92249	Up	Macrophage
Qars	166.652	262.916	0.0154466	1.57764	Up	Macrophage
Qpctl	55.5379	105.718	0.0169629	1.90353	Up	Macrophage
Rab8b	118.298	204.558	0.0146222	1.72918	Up	Macrophage
Rac2	59.5355	109.728	0.0263047	1.84307	Up	Macrophage
Ralgds	215.98	361.144	0.00897708	1.67212	Up	Macrophage
Rap2c	67.0009	105.348	0.00479664	1.57234	Up	Macrophage
Rara	41.1692	61.7678	0.0421873	1.50034	Up	Macrophage
Rbl2	213.618	339.87	0.0111713	1.59101	Up	Macrophage
Rbms2	175.976	274.759	0.00277375	1.56134	Up	Macrophage
Rce1	98.757	162.59	0.00624821	1.64637	Up	Macrophage
Rcor1	154.96	235.353	0.000770714	1.5188	Up	Macrophage
Reep4	42.922	74.1968	0.0192677	1.72865	Up	Macrophage
Rel	83.8233	130.609	0.0161288	1.55814	Up	Macrophage
Rela	175.513	310.47	0.0061599	1.76893	Up	Macrophage
Relt	60.346	96.8554	0.02123	1.605	Up	Macrophage
Renbp	31.7684	80.5778	0.000428638	2.53642	Up	Macrophage
Rgl2	84.4313	128.776	0.0166899	1.52521	Up	Macrophage
Rhoa // Rhoa	64.7342	114.941	0.00847788	1.77559	Up	Macrophage
Rhoc	46.3732	74.7016	0.00707453	1.61088	Up	Macrophage
Rnase4	64.6106	165.493	0.000125448	2.56139	Up	Macrophage
Rnaset2a	709.493	1110.89	0.000774363	1.56576	Up	Macrophage
Rnaset2b	706.654	1173.64	0.000581868	1.66084	Up	Macrophage
Rnf166	89.3513	149.027	0.0173956	1.66788	Up	Macrophage
Rnf167	397.987	649.595	0.00240304	1.6322	Up	Macrophage
Rod1	252.006	390.129	0.00882252	1.54809	Up	Macrophage
Ropn1l	10.0136	15.8462	0.00114838	1.58247	Up	Macrophage
Rpl5 // Gm14217	32.2932	65.4875	0.0079972	2.0279	Up	Macrophage
Rpl7 // Rpl7	118.795	193.384	0.010233	1.62788	Up	Macrophage
Rpl7l1	88.2336	137.69	0.0085941	1.56052	Up	Macrophage
Rprd2	254.437	404.054	0.0208204	1.58803	Up	Macrophage
Rps6ka3	112.931	208.2	0.0257598	1.8436	Up	Macrophage
Rras	162.797	278.636	0.00867941	1.71155	Up	Macrophage
Rsu1	733.199	1103.74	0.00696118	1.50538	Up	Macrophage
S100a1	868.715	1346.16	0.000165996	1.5496	Up	Macrophage
S100a10	343.752	555.8	0.0256695	1.61686	Up	Macrophage
S1pr3	81.9089	302.392	0.00839681	3.69181	Up	Macrophage
Sat1	149.765	232.089	0.020129	1.5497	Up	Macrophage
Sbno2	61.2116	93.843	0.00351822	1.53309	Up	Macrophage
Scamp2	114.1	205.594	0.0112934	1.80187	Up	Macrophage
Scnn1a	33.7344	61.1039	4.94113e-05	1.81132	Up	Macrophage
Selplg	151.133	297.268	0.010482	1.96693	Up	Macrophage
Sema4a	71.0614	109.226	0.024654	1.53707	Up	Macrophage
Sepx1	113.227	205.162	0.00292134	1.81196	Up	Macrophage
Serp1	153.845	242.904	0.00572831	1.57889	Up	Macrophage
Setdb1	134.008	214.51	0.000370838	1.60073	Up	Macrophage
Sfrp1	68.1493	126.008	0.00454226	1.849	Up	Macrophage
Sft2d2	108.067	193.709	0.00297693	1.79248	Up	Macrophage
Sgpl1	100.349	158.721	0.0116314	1.58169	Up	Macrophage
Sgsh	60.8341	92.0919	0.0127571	1.51382	Up	Macrophage
Sh2b3	98.9463	148.805	0.0210648	1.50389	Up	Macrophage
Sh3gl1	90.871	164.164	0.0205574	1.80656	Up	Macrophage
Sh3pxd2b	70.7315	121.44	0.00168662	1.71691	Up	Macrophage
Shisa5	37.8199	56.7806	0.00585841	1.50134	Up	Macrophage
Shmt2	100.41	179.27	0.0256048	1.78538	Up	Macrophage
Skap2	150.898	243.777	0.0146063	1.61551	Up	Macrophage
Slc11a1	47.8743	101.797	0.00162584	2.12633	Up	Macrophage
Slc12a4	64.3813	145.128	0.00152979	2.25419	Up	Macrophage
Slc12a9	60.3247	91.2929	0.0224333	1.51336	Up	Macrophage
Slc13a3	200.941	379.814	0.0188462	1.89017	Up	Macrophage
Slc17a5	238.808	369.156	0.00433632	1.54582	Up	Macrophage
Slc22a4	105.437	205.599	0.00933967	1.94996	Up	Macrophage
Slc25a10	56.0267	92.9803	0.00589258	1.65957	Up	Macrophage
Slc25a32	95.4763	147.239	0.00102224	1.54216	Up	Macrophage
Slc29a3	263.473	417.877	0.0166307	1.58603	Up	Macrophage
Slc30a5	256.536	388.083	0.00395924	1.51278	Up	Macrophage
Slc30a7	102.936	155.225	0.00766371	1.50798	Up	Macrophage
Slc39a1	112.18	199.023	0.000159106	1.77414	Up	Macrophage
Slc39a14	132.979	202.493	0.0158071	1.52275	Up	Macrophage
Slc43a3	51.5849	191.896	0.00687199	3.72001	Up	Macrophage
Slc44a2	190.078	306.163	0.00709342	1.61072	Up	Macrophage
Slc46a3	118.487	183.451	0.00604339	1.54828	Up	Macrophage
Slc7a2	72.9276	126.268	0.000404981	1.73141	Up	Macrophage
Smad3	72.216	124.405	0.0332764	1.72268	Up	Macrophage
Smek1	152.395	244.395	0.00817589	1.60369	Up	Macrophage
Snap29	95.7526	172.395	0.0036629	1.80042	Up	Macrophage
Snx12	120.253	217.991	0.00330781	1.81277	Up	Macrophage
Snx18	137.254	232.454	0.00142364	1.69361	Up	Macrophage
Soat1	283.936	432.031	0.000738797	1.52158	Up	Macrophage
Socs4	80.0551	131.676	0.00675705	1.64482	Up	Macrophage
Sp3	91.9015	142.343	0.00930246	1.54886	Up	Macrophage
Spcs2	111.174	209.738	0.0319337	1.88658	Up	Macrophage
Spg21	98.4122	201.823	0.00354318	2.05079	Up	Macrophage
Spp1	403.934	1086.3	0.00847916	2.68931	Up	Macrophage
Spry4	63.924	116.721	0.00936988	1.82594	Up	Macrophage
Sptlc1	81.3084	126.883	0.0123424	1.56051	Up	Macrophage
Srgn	89.4444	162.53	0.00235415	1.81711	Up	Macrophage
Srp54c	241.616	421.349	0.00859686	1.74388	Up	Macrophage
Ssfa2	353.849	537.638	0.000748839	1.5194	Up	Macrophage
Stat3	331.033	540.148	0.00122677	1.6317	Up	Macrophage
Stat5b	126.243	206.702	0.00873665	1.63734	Up	Macrophage
Stk40	95.1808	164.169	0.00190206	1.72481	Up	Macrophage
Sumf2	91.9057	153.54	0.00123153	1.67063	Up	Macrophage
Suv39h1	71.4717	108.76	0.026458	1.52172	Up	Macrophage
Suz12	141.857	221.745	0.00780579	1.56316	Up	Macrophage
Taf1d	179.703	313.605	0.0238984	1.74513	Up	Macrophage
Tagln2	41.3212	83.9803	0.00494066	2.03238	Up	Macrophage
Tax1bp3	82.9317	130.66	0.0106016	1.57551	Up	Macrophage
Tbl1xr1	265.286	411.544	0.00859692	1.55132	Up	Macrophage
Tbpl1	137.897	218.38	0.00825652	1.58364	Up	Macrophage
Tcirg1	112.847	189.845	0.0172152	1.68232	Up	Macrophage
Tcn2	176.614	377.089	0.000940314	2.1351	Up	Macrophage
Tecpr1	68.3096	133.192	0.00353735	1.94983	Up	Macrophage
Tgfbi	84.4982	127.19	0.00808953	1.50524	Up	Macrophage
Tgfbr1	114.192	206.34	0.00498735	1.80695	Up	Macrophage
Tgfbr3	98.3882	150.622	0.0129246	1.5309	Up	Macrophage
Tgm1	34.4774	91.6287	0.00501975	2.65764	Up	Macrophage
Thbs2	107.701	175.055	0.00320916	1.62538	Up	Macrophage
Timp1	17.5051	45.177	0.00298929	2.5808	Up	Macrophage
Tle3	188.293	284.155	0.00695902	1.50912	Up	Macrophage
Tlr13	51.5222	115.996	0.00099652	2.25139	Up	Macrophage
Tlr3	308.071	536.49	0.00262901	1.74145	Up	Macrophage
Tlr7	28.5174	99.7848	0.00239955	3.49909	Up	Macrophage
Tmco1	160.575	254.667	0.00341512	1.58597	Up	Macrophage
Tmed3	43.5589	69.1082	0.00997747	1.58655	Up	Macrophage
Tmem120b	79.4643	145.48	0.0105458	1.83076	Up	Macrophage
Tmem123	121.807	240.567	0.00522565	1.97499	Up	Macrophage
Tmem161a	88.5661	142.338	0.025768	1.60713	Up	Macrophage
Tmem164	63.9198	126.124	0.00305438	1.97315	Up	Macrophage
Tmem176a	151.062	487.475	0.00058543	3.22699	Up	Macrophage
Tmem176b	289.205	615.446	1.89905e-06	2.12806	Up	Macrophage
Tmem189	149.815	254.143	0.0354954	1.69638	Up	Macrophage
Tmem206	64.9732	119.299	0.00166062	1.83613	Up	Macrophage
Tmem39b	65.2852	106.297	0.0127143	1.6282	Up	Macrophage
Tmem43	92.2213	144.093	0.0158066	1.56247	Up	Macrophage
Tmsb4x	112.444	173.344	0.0065776	1.5416	Up	Macrophage
Tmub2	65.798	149.373	0.0062549	2.27018	Up	Macrophage
Tnfrsf18	59.8344	91.2069	0.00537068	1.52432	Up	Macrophage
Tnfrsf1a	39.1532	109.437	0.00249156	2.79511	Up	Macrophage
Tnfsf9	24.1017	47.9892	0.00878451	1.99111	Up	Macrophage
Tob2	58.5203	94.997	0.00282393	1.62332	Up	Macrophage
Tor1aip1	97.2973	185.412	7.06064e-05	1.90563	Up	Macrophage
Tram1	381.139	623.599	0.000705372	1.63614	Up	Macrophage
Trem2	65.6938	219.998	0.0166903	3.34884	Up	Macrophage
Trib1	36.2425	73.26	0.00245316	2.02138	Up	Macrophage
Trim25	27.7352	43.0143	0.00107647	1.55089	Up	Macrophage
Trim26	86.3197	131.931	0.00847931	1.5284	Up	Macrophage
Trim33	207.301	315.987	0.00606081	1.52429	Up	Macrophage
Trmt2a	87.3039	143.884	0.0178257	1.64809	Up	Macrophage
Trp53	97.8372	150.505	0.0100862	1.53832	Up	Macrophage
Trpv4	23.9725	38.9018	0.0304691	1.62277	Up	Macrophage
Tsc22d2	133.876	207.042	0.00583109	1.54652	Up	Macrophage
Tspan14	190.756	298.925	0.0176724	1.56705	Up	Macrophage
Tspan4	95.4501	166.903	0.00173528	1.74859	Up	Macrophage
Tspo	45.9293	70.6771	0.0129143	1.53883	Up	Macrophage
Tst	230.56	498.319	0.0015983	2.16134	Up	Macrophage
Twf1 // Twf1	348.593	580.664	0.0324749	1.66574	Up	Macrophage
Twf2	135.645	236.516	0.0109382	1.74365	Up	Macrophage
Twsg1	211.761	334.336	0.01005	1.57884	Up	Macrophage
Txndc11	61.1042	104.785	0.00392656	1.71486	Up	Macrophage
Txndc17	298.912	549.98	0.00660325	1.83994	Up	Macrophage
Txnip	90.1752	161.699	0.00065121	1.79316	Up	Macrophage
Tyrobp	87.9986	623.861	0.0034524	7.08944	Up	Macrophage
Ubn1	64.4663	100.674	0.0246679	1.56166	Up	Macrophage
Ubtd1	55.9145	95.9147	0.00251493	1.71538	Up	Macrophage
Ucp2	78.5177	193.161	0.000861241	2.46009	Up	Macrophage
Uimc1	56.536	96.2123	0.0162576	1.70179	Up	Macrophage
Unc93b1	55.9425	197.409	0.00147441	3.52879	Up	Macrophage
Vamp3	135.11	234.96	0.00147247	1.73903	Up	Macrophage
Vat1	298.745	549.239	0.00730197	1.83849	Up	Macrophage
Vcam1	116.67	194.59	0.0119521	1.66786	Up	Macrophage
Vim	731.622	2154.57	0.00654864	2.94493	Up	Macrophage
Vwa5a // Vwa5a	100.505	155.397	0.00721268	1.54617	Up	Macrophage
Wapal	95.1728	147.684	0.00803807	1.55175	Up	Macrophage
Wasf2	67.306	109.49	0.00395151	1.62674	Up	Macrophage
Wbp7	86.684	142.397	0.010962	1.64271	Up	Macrophage
Wdfy1	82.6848	125.655	0.00515912	1.51968	Up	Macrophage
Wdr44	69.0231	105.869	0.00187994	1.53383	Up	Macrophage
Wdr46	54.5709	108.303	0.00601573	1.98462	Up	Macrophage
Wfs1	394.341	640.683	0.00935388	1.62469	Up	Macrophage
Wibg	56.6241	86.8029	0.00468576	1.53297	Up	Macrophage
Wsb1	333.782	519.065	0.0244962	1.5551	Up	Macrophage
Xdh	54.1391	92.4264	0.0125581	1.7072	Up	Macrophage
Zc3h12c	67.6068	103.772	0.0179072	1.53493	Up	Macrophage
Zcchc2	75.8003	127.18	0.0126644	1.67783	Up	Macrophage
Zdhhc20	13.9134	21.9713	0.0314759	1.57914	Up	Macrophage
Zfand6	139.538	214.867	0.017024	1.53985	Up	Macrophage
Zfp131	103.787	165.581	0.00959211	1.59539	Up	Macrophage
Zfp260	175.621	269.175	0.00814354	1.5327	Up	Macrophage
Zfp275	73.895	124.566	0.000840521	1.68572	Up	Macrophage
Zfp36	45.2582	81.4464	0.0245618	1.79959	Up	Macrophage
Zfp36l2	101.655	184.797	0.0335115	1.81788	Up	Macrophage
Zfp592	163.689	248.367	0.024516	1.51731	Up	Macrophage
Zfp60	34.096	56.4636	0.0296834	1.65602	Up	Macrophage
Zfp619	57.3735	87.4333	0.00937045	1.52393	Up	Macrophage
Zfp758	16.2357	28.2432	0.0291023	1.73958	Up	Macrophage
Zfp81	70.8432	123.901	0.0140122	1.74894	Up	Macrophage
Zfp84	94.0866	150.494	0.00419303	1.59953	Up	Macrophage
Zmiz1	242.431	412.059	0.0483804	1.6997	Up	Macrophage
Znfx1	87.1565	140.105	0.0196438	1.60751	Up	Macrophage
Acyp2	88.6187	155.956	0.00365075	1.75985	Up	Neuron and glia mix
Alkbh8	124.812	203.645	0.00795103	1.63161	Up	Neuron and glia mix
Anapc10 // Anapc10	122.577	191.936	0.00343376	1.56584	Up	Neuron and glia mix
Ankrd34a	90.5403	158.965	0.00382037	1.75574	Up	Neuron and glia mix
Ap4s1	46.9838	82.6105	0.00397284	1.75828	Up	Neuron and glia mix
Arhgdig	228.64	372.211	0.0382438	1.62794	Up	Neuron and glia mix
Ascc1	77.7224	123.517	0.00015844	1.58921	Up	Neuron and glia mix
B4galt4	82.4048	133.231	0.00213389	1.61679	Up	Neuron and glia mix
Bbs4	115.99	175.507	0.00890876	1.51313	Up	Neuron and glia mix
Bcap29	256.047	386.684	0.0133269	1.51021	Up	Neuron and glia mix
Brf2	40.4061	63.8232	0.0270556	1.57954	Up	Neuron and glia mix
Btbd1	108.162	167.824	0.00573141	1.5516	Up	Neuron and glia mix
Caml	128.128	207.707	5.86895e-05	1.62109	Up	Neuron and glia mix
Cd151	200.474	378.56	0.00472462	1.88833	Up	Neuron and glia mix
Cdh22	81.2458	127.29	0.00267552	1.56673	Up	Neuron and glia mix
Cdipt	430.712	646.868	0.00425362	1.50186	Up	Neuron and glia mix
Cetn3	71.3195	117.488	0.00785518	1.64734	Up	Neuron and glia mix
Chac2	82.6371	178.792	0.00650404	2.16358	Up	Neuron and glia mix
Chl1	527.025	791.348	0.0208005	1.50154	Up	Neuron and glia mix
Chrnb2	209.38	341.749	0.0255163	1.6322	Up	Neuron and glia mix
Chst8	75.4075	137.457	0.00241634	1.82285	Up	Neuron and glia mix
Churc1	57.6872	91.2256	0.00581561	1.58138	Up	Neuron and glia mix
Clcn3	135.767	216.24	0.00768712	1.59273	Up	Neuron and glia mix
Clec2l	264.417	424.425	0.0106965	1.60514	Up	Neuron and glia mix
Cmc1	144.182	222.698	0.0197464	1.54456	Up	Neuron and glia mix
Cox19	84.5485	147.504	0.0186374	1.74461	Up	Neuron and glia mix
Crabp1	54.2508	94.1584	0.0111478	1.73561	Up	Neuron and glia mix
Csnk1g3	261.284	397.055	0.00100881	1.51963	Up	Neuron and glia mix
Cxx1a	10.5319	29.8682	0.000233942	2.83597	Up	Neuron and glia mix
Dbndd2	49.7304	79.6778	0.0101481	1.60219	Up	Neuron and glia mix
Dhx37	72.4606	112.408	0.0205908	1.5513	Up	Neuron and glia mix
Dnajc30	107.256	179.935	0.011804	1.67762	Up	Neuron and glia mix
Eid2	105.508	172.297	0.00986657	1.63302	Up	Neuron and glia mix
Eif1ad	87.8082	138.76	0.0070725	1.58027	Up	Neuron and glia mix
Ercc1	115.023	182.415	0.0228551	1.5859	Up	Neuron and glia mix
Exosc4	52.8493	83.5803	0.0151494	1.58148	Up	Neuron and glia mix
Fam114a2	41.3646	62.7382	0.00731796	1.51671	Up	Neuron and glia mix
Fam174b	78.5755	129.461	0.0163238	1.6476	Up	Neuron and glia mix
Fastkd1	85.3267	131.827	0.00134981	1.54497	Up	Neuron and glia mix
Fbxl15	89.9209	153.11	0.011539	1.70272	Up	Neuron and glia mix
Fbxo28	148.24	244.134	0.000767161	1.64688	Up	Neuron and glia mix
Fez2	106.904	172.058	0.0261955	1.60946	Up	Neuron and glia mix
Fhit	101.262	153.811	0.00254472	1.51894	Up	Neuron and glia mix
Fibp	185.823	331.275	0.0163526	1.78275	Up	Neuron and glia mix
Fkbp1b	172.233	291.774	0.0100726	1.69406	Up	Neuron and glia mix
Fkrp	97.8769	181.972	0.0160338	1.85919	Up	Neuron and glia mix
Fnta	175.611	280.482	0.00821496	1.59718	Up	Neuron and glia mix
Ftsj1	152.42	241.341	0.0038858	1.58339	Up	Neuron and glia mix
Fundc1	82.7876	125.704	0.0150097	1.51839	Up	Neuron and glia mix
Gal	165.127	456.982	0.00137563	2.76745	Up	Neuron and glia mix
Gatc	613.09	1112.98	0.0134699	1.81536	Up	Neuron and glia mix
Gfer	54.5132	83.3838	0.042196	1.52961	Up	Neuron and glia mix
Gipc1	134.518	239.657	0.00694086	1.7816	Up	Neuron and glia mix
Glp1r	79.7166	124.163	0.0168052	1.55756	Up	Neuron and glia mix
Glra2	115.484	217.115	0.026317	1.88005	Up	Neuron and glia mix
Glt8d1	161.786	250.26	0.0161675	1.54686	Up	Neuron and glia mix
Gltpd1	152.356	237.485	0.0431145	1.55875	Up	Neuron and glia mix
Gnaz	149.042	269.855	0.00317097	1.8106	Up	Neuron and glia mix
Gpc1	151.281	239.085	0.00898396	1.5804	Up	Neuron and glia mix
Grip2	43.3834	78.7666	0.0224117	1.81559	Up	Neuron and glia mix
Hcfc1r1	179.133	322.377	0.0198651	1.79965	Up	Neuron and glia mix
Hnrnpa0	70.9946	119.718	0.00218672	1.68629	Up	Neuron and glia mix
Hspb1	54.2325	167.854	0.0279518	3.09508	Up	Neuron and glia mix
Hspb8	157.054	237.384	0.0335977	1.51148	Up	Neuron and glia mix
Ino80e	85.2877	129.443	0.00663898	1.51772	Up	Neuron and glia mix
Iqsec2	100.342	170.675	0.0219723	1.70094	Up	Neuron and glia mix
Irak1bp1	110.89	175.779	0.00385667	1.58517	Up	Neuron and glia mix
Irs1	108.606	181.281	0.022688	1.66917	Up	Neuron and glia mix
Kbtbd3	62.2594	94.9085	0.00869503	1.52441	Up	Neuron and glia mix
Lancl3	67.6779	106.341	0.00382002	1.57128	Up	Neuron and glia mix
Lrrc3b	81.7252	123.681	0.00145528	1.51338	Up	Neuron and glia mix
Lrrc61	107.912	213.301	0.00598083	1.97663	Up	Neuron and glia mix
Lrrtm2	269.438	418.32	0.00617259	1.55257	Up	Neuron and glia mix
Lsm3	155.685	264.763	0.0117559	1.70064	Up	Neuron and glia mix
Lsm7	126.12	201.908	0.00706142	1.60092	Up	Neuron and glia mix
Lyrm5	50.1222	85.6821	1.7122e-05	1.70946	Up	Neuron and glia mix
Mapk1ip1	152.209	248.806	0.0179681	1.63464	Up	Neuron and glia mix
Me1	229.295	410.174	0.00423727	1.78885	Up	Neuron and glia mix
Med4	72.0661	111.035	0.0266379	1.54074	Up	Neuron and glia mix
Mettl8	58.888	102.323	0.00536236	1.73759	Up	Neuron and glia mix
Mmadhc	138.293	214.528	0.00512528	1.55125	Up	Neuron and glia mix
Mrp63	292.291	465.268	0.00323236	1.5918	Up	Neuron and glia mix
Mrpl20	44.1715	96.7597	0.00626653	2.19055	Up	Neuron and glia mix
Mrpl34	287.233	475.166	0.0163572	1.65429	Up	Neuron and glia mix
Mrpl52	197.838	337.644	0.0365447	1.70667	Up	Neuron and glia mix
Mrpl54	161.96	272.381	0.000566275	1.68177	Up	Neuron and glia mix
Mrps22	66.155	99.6025	0.00987296	1.50559	Up	Neuron and glia mix
Mrps6	157.071	339.661	0.00867219	2.16247	Up	Neuron and glia mix
Msl3	292.036	442.231	0.0379995	1.5143	Up	Neuron and glia mix
Mt3	480.969	733.724	0.0243099	1.52551	Up	Neuron and glia mix
Mtpap	203.654	315.829	0.0280694	1.55081	Up	Neuron and glia mix
Mtx3	84.413	126.927	0.00506669	1.50364	Up	Neuron and glia mix
Mxra7	61.6535	108.86	0.0210514	1.76567	Up	Neuron and glia mix
Nt5m	91.9667	161.491	0.00356916	1.75597	Up	Neuron and glia mix
Nup35 // Nup35	156.449	302.136	0.00322835	1.93122	Up	Neuron and glia mix
Nxn	96.8064	176.337	0.0139778	1.82155	Up	Neuron and glia mix
Oraov1	57.2884	90.2062	0.03555	1.5746	Up	Neuron and glia mix
Pdcd5	20.8668	36.2178	0.0158751	1.73566	Up	Neuron and glia mix
Pddc1	213.259	336.862	0.0036459	1.57959	Up	Neuron and glia mix
Pdzd4	109.219	165.688	0.000523505	1.51702	Up	Neuron and glia mix
Pex11b	174.618	276.621	0.00155602	1.58415	Up	Neuron and glia mix
Pgr	35.1313	53.7003	0.0106198	1.52856	Up	Neuron and glia mix
Pigh	53.2483	87.1439	0.0195586	1.63656	Up	Neuron and glia mix
Pih1d1	84.1244	132.245	0.00232918	1.57202	Up	Neuron and glia mix
Pldn	72.8892	126.706	0.00916519	1.73833	Up	Neuron and glia mix
Pnma3 // Pnma3	51.9396	81.127	0.0156703	1.56195	Up	Neuron and glia mix
Ppap2c	148.639	275.33	0.0109344	1.85234	Up	Neuron and glia mix
Ppm1f	75.5167	117.31	0.00616194	1.55343	Up	Neuron and glia mix
Ppp1r12c	135.119	217.402	0.00461724	1.60897	Up	Neuron and glia mix
Ppp2r2d	56.4186	87.6341	0.00476394	1.55328	Up	Neuron and glia mix
Prkag2	206.367	312.986	0.0114456	1.51665	Up	Neuron and glia mix
Psmd5	236.023	386.907	0.00261807	1.63928	Up	Neuron and glia mix
Ptcd2	89.7508	143.811	0.00872997	1.60234	Up	Neuron and glia mix
Rab28	142.795	267.312	0.000115444	1.872	Up	Neuron and glia mix
Rab2b	189.869	335.438	0.0190446	1.76668	Up	Neuron and glia mix
Rab4a	48.3762	78.2724	0.035641	1.618	Up	Neuron and glia mix
Rabl3	151.131	226.727	0.00888278	1.5002	Up	Neuron and glia mix
Rhbdl1	149.434	234.31	0.0143876	1.56798	Up	Neuron and glia mix
Rnaseh2c	40.0347	65.228	0.017554	1.62928	Up	Neuron and glia mix
Rps19bp1	79.9669	127.043	0.0169094	1.58869	Up	Neuron and glia mix
Rps6ka6	32.1492	53.4907	0.00646079	1.66383	Up	Neuron and glia mix
Rwdd1	151.152	237.746	0.00438635	1.5729	Up	Neuron and glia mix
Samd10	82.6999	141.677	0.0214619	1.71315	Up	Neuron and glia mix
Samd14	119.188	202	0.0143136	1.69481	Up	Neuron and glia mix
Scand1	32.4646	50.3717	0.0282655	1.55159	Up	Neuron and glia mix
Slc25a44	148.19	234.197	0.00225349	1.58038	Up	Neuron and glia mix
Slc30a4	128.632	219.577	0.0086917	1.70702	Up	Neuron and glia mix
Slc39a7	127.542	202.269	0.00364733	1.5859	Up	Neuron and glia mix
Slitrk4	146.274	233.602	0.000315373	1.59702	Up	Neuron and glia mix
Snx3	817.956	1227.59	0.0402659	1.5008	Up	Neuron and glia mix
Spred3	97.1887	164.804	0.00506385	1.69571	Up	Neuron and glia mix
Srm	314.424	500.807	0.00585545	1.59278	Up	Neuron and glia mix
Stk32b	45.2673	71.3324	0.0311473	1.5758	Up	Neuron and glia mix
Taf10	52.9558	88.281	0.00779556	1.66707	Up	Neuron and glia mix
Tbca	117.671	203.803	0.00676721	1.73197	Up	Neuron and glia mix
Terf2ip	261.147	401.76	0.0139189	1.53844	Up	Neuron and glia mix
Tesk1	83.9727	146.96	0.0377309	1.75009	Up	Neuron and glia mix
Timm17b	83.1942	145.285	0.00246239	1.74633	Up	Neuron and glia mix
Tln1	134.203	216.841	0.00463101	1.61578	Up	Neuron and glia mix
Tmem115	53.3129	95.2181	0.00267956	1.78603	Up	Neuron and glia mix
Tmem126a	72.4641	156.588	1.25005e-05	2.1609	Up	Neuron and glia mix
Tmem138	48.3264	77.9912	0.0196406	1.61384	Up	Neuron and glia mix
Tmem179b	168.308	274.147	0.00259132	1.62884	Up	Neuron and glia mix
Tmem64	153.33	256.692	0.0181907	1.67411	Up	Neuron and glia mix
Tmem93	63.6845	96.1426	0.000775045	1.50967	Up	Neuron and glia mix
Tnfrsf12a	85.9415	207.305	0.00538767	2.41217	Up	Neuron and glia mix
Trappc1	201.165	303.969	0.0139132	1.51104	Up	Neuron and glia mix
Trmt5	67.0734	119.053	0.00164082	1.77497	Up	Neuron and glia mix
Tssc4	83.4577	151.604	0.00895768	1.81654	Up	Neuron and glia mix
Ttc9	239.769	417.656	0.00237672	1.74191	Up	Neuron and glia mix
Ube2a	143.287	302.324	0.00272193	2.10992	Up	Neuron and glia mix
Ubox5	75.3413	126.926	0.00914076	1.68468	Up	Neuron and glia mix
Unc119	82.4359	123.655	0.0307753	1.50002	Up	Neuron and glia mix
Unkl // Unkl	102.155	195.018	0.0382539	1.90904	Up	Neuron and glia mix
Uqcc	100.724	152.787	0.042305	1.5169	Up	Neuron and glia mix
Usf2	108.301	173.148	0.000902868	1.59877	Up	Neuron and glia mix
Usp12	60.3707	96.8823	0.0312987	1.60479	Up	Neuron and glia mix
Wwc2	129.438	204.467	0.00786917	1.57965	Up	Neuron and glia mix
Xrcc5	140.334	223.996	0.0290404	1.59617	Up	Neuron and glia mix
Zbtb22	65.9497	100.347	0.00922175	1.52157	Up	Neuron and glia mix
Zdhhc4	119.089	182.328	0.00247733	1.53102	Up	Neuron and glia mix
Zfp119a	22.4363	37.8359	0.0299741	1.68637	Up	Neuron and glia mix
Zfp128	54.1324	100.162	0.000363482	1.85032	Up	Neuron and glia mix
Zfp14	83.3085	127.816	0.00254161	1.53424	Up	Neuron and glia mix
Zfp2	85.7847	131.468	0.0130853	1.53253	Up	Neuron and glia mix
Zfp248	73.0457	111.767	0.0383231	1.53009	Up	Neuron and glia mix
Zfp637	63.143	100.745	0.00181768	1.5955	Up	Neuron and glia mix
Zfp68	215.556	339.339	0.0206867	1.57425	Up	Neuron and glia mix
Zfp688	79.8528	119.852	0.0266313	1.50091	Up	Neuron and glia mix
Zrsr1	83.9236	135.017	0.00136939	1.60881	Up	Neuron and glia mix
Zscan21	31.9768	52.1447	0.00441279	1.63071	Up	Neuron and glia mix
Acbd4	47.0402	80.2579	0.00866622	1.70615	Up	Neuronal
Acsf2	82.0758	138.405	0.0223906	1.6863	Up	Neuronal
Adcyap1	147.693	245.032	0.0149029	1.65907	Up	Neuronal
Aldoa	51.7838	82.0526	0.00503669	1.58452	Up	Neuronal
Ankmy2	179.667	270.759	0.00238463	1.50701	Up	Neuronal
Arl4c	79.4866	136.365	0.0123783	1.71557	Up	Neuronal
Axin1	74.7295	114.506	0.0120748	1.53228	Up	Neuronal
B3galt6	49.693	85.0948	0.0389891	1.71241	Up	Neuronal
Bcl9l	67.2	108.589	0.00208464	1.61591	Up	Neuronal
Bop1	130.9	202.587	0.00980238	1.54764	Up	Neuronal
Cacna1d	105.569	160.048	0.005308	1.51606	Up	Neuronal
Capn3	37.0537	57.0163	0.014221	1.53875	Up	Neuronal
Ccdc3	47.2302	96.674	0.00133943	2.04687	Up	Neuronal
Cck	400.203	611.372	0.0444345	1.52766	Up	Neuronal
Cd34	207.114	435.882	0.00223765	2.10456	Up	Neuronal
Cdk5rap2	134.455	202.678	0.0280055	1.5074	Up	Neuronal
Cdk7	76.445	125.991	0.00602658	1.64812	Up	Neuronal
Chm	174.2	277.78	0.000309032	1.5946	Up	Neuronal
Cirh1a	214.155	352.704	0.0052641	1.64696	Up	Neuronal
Clk2	122.668	184.188	0.0240177	1.50152	Up	Neuronal
Cntn3	98.2659	147.654	0.0150655	1.50259	Up	Neuronal
Cog7	111.399	174.403	0.0123376	1.56558	Up	Neuronal
Cpsf2	100.801	158.607	0.00756103	1.57347	Up	Neuronal
Cul7	73.5958	131.364	0.00164185	1.78494	Up	Neuronal
Ddx47	107.295	167.067	0.00211501	1.55708	Up	Neuronal
Dus3l	150.729	244.449	0.00786064	1.62178	Up	Neuronal
Egr1	49.4158	76.74	0.0126827	1.55294	Up	Neuronal
Eif4enif1	126.675	196.811	0.00357553	1.55367	Up	Neuronal
Epc2	149.729	252.54	0.00734759	1.68664	Up	Neuronal
Epha8	41.3934	62.5619	0.0323531	1.5114	Up	Neuronal
Fam108b	229.098	360.1	0.00673257	1.57182	Up	Neuronal
Fam123c	75.2182	140.626	0.00347965	1.86957	Up	Neuronal
Fig4	135.433	213.861	0.00375335	1.57909	Up	Neuronal
Fmod	103.346	166.868	0.0223641	1.61465	Up	Neuronal
Foxc1	44.0883	66.3006	0.035448	1.50381	Up	Neuronal
Foxo1	71.2722	117.032	0.00737447	1.64204	Up	Neuronal
Gfra2	249.899	421.151	0.0365522	1.68528	Up	Neuronal
Gpr173	54.7693	91.5082	0.01506	1.67079	Up	Neuronal
H2afy2	35.3491	63.8252	3.51392e-05	1.80557	Up	Neuronal
Hcfc2	92.8262	140.4	0.0151767	1.51251	Up	Neuronal
Hoxa5	62.0389	128.352	0.0156128	2.06889	Up	Neuronal
Hs2st1	83.963	137.335	0.00328529	1.63566	Up	Neuronal
Iffo1	100.681	156.83	0.0156252	1.5577	Up	Neuronal
Igfbp5	256.474	466.174	0.00316212	1.81763	Up	Neuronal
Irs2	245.863	398.325	0.0181209	1.62011	Up	Neuronal
Jph3	102.314	167.563	0.00261542	1.63773	Up	Neuronal
Kcnj9	92.1202	166.52	0.0129181	1.80764	Up	Neuronal
Klf9	359.617	593.29	0.00702446	1.64978	Up	Neuronal
Klhl26	94.6557	144.374	0.00136396	1.52526	Up	Neuronal
Klhl36	45.9595	79.8923	0.00490143	1.73832	Up	Neuronal
Lamb2	114.923	178.168	0.00674364	1.55033	Up	Neuronal
Lonp1	106.55	176.086	0.0016152	1.65261	Up	Neuronal
Lpcat1	153.73	243.944	0.00315763	1.58683	Up	Neuronal
Mab21l1	201.518	344.451	0.0030086	1.70928	Up	Neuronal
Map2k1	158.036	255.094	0.00426429	1.61415	Up	Neuronal
Mboat7	178.113	277.989	0.0155393	1.56074	Up	Neuronal
Mcm3ap	87.7022	142.373	0.00172887	1.62337	Up	Neuronal
Mkrn1	89.9644	137.4	0.0130635	1.52727	Up	Neuronal
Mrpl16	304.744	490.762	0.0141478	1.61041	Up	Neuronal
Mto1	105.046	191.271	0.00523166	1.82084	Up	Neuronal
Mus81	96.3496	152.797	0.0184511	1.58586	Up	Neuronal
Nnat	845.581	1279.05	0.045922	1.51263	Up	Neuronal
Nucks1	231.608	374.528	0.0092468	1.61708	Up	Neuronal
Papolg	115.042	184.35	0.0060533	1.60246	Up	Neuronal
Pcdhb12	82.411	126.823	0.0158615	1.53891	Up	Neuronal
Pdxp	349.339	534.271	0.00403314	1.52938	Up	Neuronal
Per1	198.198	342.267	0.00318423	1.7269	Up	Neuronal
Phrf1	77.2392	124.727	0.0110575	1.61481	Up	Neuronal
Plk5	86.8368	150.574	0.0380021	1.73399	Up	Neuronal
Prpf6	183.371	282.477	0.0112183	1.54047	Up	Neuronal
Rabggta	152.352	229.765	0.00935514	1.50812	Up	Neuronal
Rasgrp2	84.5099	137.497	0.00180552	1.62699	Up	Neuronal
Rims4	79.2993	144.744	0.0111549	1.82529	Up	Neuronal
Rmnd5b	168.703	261.536	0.00381165	1.55028	Up	Neuronal
Rpusd1	174.3	263.56	0.0112551	1.5121	Up	Neuronal
Rtn4rl1	87.2871	158.95	0.0381678	1.821	Up	Neuronal
Sec14l1	185.657	317.688	0.0203872	1.71115	Up	Neuronal
Serping1	112.115	212.245	0.00157321	1.8931	Up	Neuronal
Sesn1	144.196	254.873	0.0128773	1.76754	Up	Neuronal
Sgsm3	88.4255	143.341	0.00148617	1.62104	Up	Neuronal
Sik2	261.498	393.413	0.00409467	1.50446	Up	Neuronal
Slitrk2	138.853	245.64	0.0111897	1.76906	Up	Neuronal
Socs2 // Socs2	69.2215	137.479	0.0189332	1.98607	Up	Neuronal
Spon1	291.984	484.576	0.0149994	1.6596	Up	Neuronal
Ssbp4	223.054	335.563	0.00756963	1.5044	Up	Neuronal
Stk32a	69.1628	124.773	0.00291457	1.80405	Up	Neuronal
Sugt1	79.6018	140.222	0.00964624	1.76154	Up	Neuronal
Telo2	50.749	77.2736	0.00643584	1.52266	Up	Neuronal
Tmem198b	116.741	190.065	0.00552604	1.6281	Up	Neuronal
Tmem68	119.553	204.707	0.00386822	1.71227	Up	Neuronal
Trove2	188.41	299.042	0.00343588	1.58718	Up	Neuronal
Ttpal	83.687	131.546	0.0221963	1.57189	Up	Neuronal
Ulk2	264.37	408.878	0.000649944	1.54661	Up	Neuronal
Vps26b // Vps26b	101.49	160.507	0.00488849	1.58152	Up	Neuronal
Vps45	89.6485	137.804	0.0062208	1.53715	Up	Neuronal
Wdr35	111.833	175.407	0.0043764	1.56848	Up	Neuronal
Wdr82	331.874	503.196	0.0061486	1.51623	Up	Neuronal
Zc3h4	119.29	193.747	0.0238103	1.62417	Up	Neuronal
Zfp148	199.795	302.481	0.0191364	1.51395	Up	Neuronal
Zfp668	48.8196	73.6355	0.0106189	1.50832	Up	Neuronal
Zfpm2	180.432	294.5	0.00718026	1.63219	Up	Neuronal
Zswim3	59.6644	98.4429	0.00285659	1.64994	Up	Neuronal
Adipor2	310.034	484.738	0.019424	1.5635	Up	Oligodendrocyte
Aebp1	103.96	192.412	0.0203629	1.85083	Up	Oligodendrocyte
Afap1l1	57.4252	87.6966	0.0114595	1.52715	Up	Oligodendrocyte
Amy1	39.2241	72.252	0.00128909	1.84203	Up	Oligodendrocyte
Bmp4	39.83	62.806	0.0203333	1.57685	Up	Oligodendrocyte
Elavl1	375.305	569.702	0.00255051	1.51797	Up	Oligodendrocyte
Epb4.1l4b	159.434	264.217	0.0180241	1.65722	Up	Oligodendrocyte
Errfi1	202.802	361.132	0.000395493	1.78071	Up	Oligodendrocyte
Fzd9	36.623	62.5037	0.0359374	1.70668	Up	Oligodendrocyte
Gfpt2	54.6877	84.3862	0.00835765	1.54306	Up	Oligodendrocyte
Itpk1	163.197	252.578	0.00392809	1.54769	Up	Oligodendrocyte
Kcnip3	151.18	238.489	0.0328143	1.57752	Up	Oligodendrocyte
Kif13a	124.791	191.051	0.0247975	1.53097	Up	Oligodendrocyte
Klf13	71.0528	139.937	0.00125477	1.96948	Up	Oligodendrocyte
Larp6	113.25	181.217	0.00113392	1.60015	Up	Oligodendrocyte
Lrrc1	86.6485	142.264	0.00515994	1.64185	Up	Oligodendrocyte
Midn	105.365	189.047	0.0237665	1.7942	Up	Oligodendrocyte
Pcbp4	318.574	503.501	0.0080631	1.58048	Up	Oligodendrocyte
Plekhf1	158.093	246.755	0.00626427	1.56082	Up	Oligodendrocyte
Plk3	88.5359	178.062	0.0172964	2.01119	Up	Oligodendrocyte
Ppp1r14b	39.5247	73.6387	0.0198293	1.8631	Up	Oligodendrocyte
Rhou	215.055	458.472	0.00907361	2.13188	Up	Oligodendrocyte
Scnm1	375.129	569.26	0.0242593	1.51751	Up	Oligodendrocyte
Sft2d1	29.3526	71.589	0.0289586	2.43893	Up	Oligodendrocyte
Sgce	166.733	272.983	0.00427136	1.63725	Up	Oligodendrocyte
Sh3bp4	36.9455	58.5622	0.0141229	1.5851	Up	Oligodendrocyte
Snx33	99.8626	155.025	0.00285829	1.55238	Up	Oligodendrocyte
Sos2	235.062	387.498	0.00308582	1.64849	Up	Oligodendrocyte
Sox12	37.6565	72.1319	0.00856997	1.91553	Up	Oligodendrocyte
Sox4	44.7262	75.2096	0.0284716	1.68156	Up	Oligodendrocyte
Tenc1	92.7558	153.388	0.0314621	1.65368	Up	Oligodendrocyte
Tmem163	339.132	515.593	0.019091	1.52033	Up	Oligodendrocyte
Tspan6	297.664	542.377	0.00516965	1.82212	Up	Oligodendrocyte
Vkorc1	187.007	296.743	0.0207714	1.58681	Up	Oligodendrocyte
Wnt3	55.7762	88.0864	0.00222398	1.57928	Up	Oligodendrocyte
Zbtb39	66.206	103.107	0.0033817	1.55736	Up	Oligodendrocyte
Zfp276	59.2747	89.0172	0.00357366	1.50178	Up	Oligodendrocyte
Zfp418	94.6278	155.884	0.0263777	1.64734	Up	Oligodendrocyte
Abi3	59.4523	120.662	0.000479059	2.02957	Up	Other
Cnnm4	53.1082	82.501	0.00261218	1.55345	Up	Other
Dmpk	85.7324	128.81	0.0364237	1.50247	Up	Other
Ehd2	45.0351	84.782	0.00449517	1.88258	Up	Other
Eif3e	118.802	180.013	0.0048179	1.51524	Up	Other
Fgf11	162.249	259.75	0.0230132	1.60093	Up	Other
Foxq1	46.586	77.0059	0.00630448	1.65298	Up	Other
Lrfn1	55.3884	95.2536	0.0206633	1.71974	Up	Other
Podxl	65.0176	103.142	0.0301224	1.58636	Up	Other
Prrg1	73.1915	113.126	0.00219552	1.54562	Up	Other
Prrt1	252.377	457.847	0.0293723	1.81414	Up	Other
Ptger1	82.7369	125.597	0.00449184	1.51802	Up	Other
Rab3il1	75.1698	140.169	0.00187706	1.8647	Up	Other
Rbm15b	28.9518	66.7401	0.00513435	2.30522	Up	Other
Srrd	96.5956	178.712	0.00475622	1.8501	Up	Other
Tmem100	72.8324	123.071	0.0180945	1.68978	Up	Other
Tnfrsf10b	27.7648	46.7462	4.98236e-05	1.68365	Up	Other
Tpm2	37.3725	57.0827	0.0145752	1.5274	Up	Other
Tram2	27.3532	57.3373	0.000499935	2.09618	Up	Other
Uck2	33.6837	57.6686	0.0101035	1.71206	Up	Other
Usp27x	40.0721	67.1191	0.00368344	1.67496	Up	Other
Wrb	188.69	286.489	0.00277268	1.5183	Up	Other
Aasdhppt	126.656	237.945	0.00063949	1.87866	Up	N/A
Abca8a	65.9897	102.482	0.0220614	1.553	Up	N/A
Abi1	198.826	305.578	0.0237486	1.53692	Up	N/A
Acad11	114.548	179.578	0.0115832	1.56771	Up	N/A
Acy1	91.7418	141.828	0.0432606	1.54594	Up	N/A
Adap2	49.7906	79.3657	0.022406	1.59399	Up	N/A
Adarb2	138.105	209.329	0.00242492	1.51573	Up	N/A
Adrm1	248.058	405.585	0.0328302	1.63504	Up	N/A
AI413582	158.711	245.395	0.049792	1.54618	Up	N/A
AI597468	70.2175	106.944	0.0281616	1.52305	Up	N/A
AI646023	64.3897	100.239	0.0229171	1.55676	Up	N/A
Ak3	421.818	649.752	0.00612311	1.54036	Up	N/A
Akr1b10	170.143	265.073	0.0182728	1.55794	Up	N/A
Aldh1l2	41.9189	88.7964	0.0327658	2.11829	Up	N/A
Aloxe3	61.3915	98.903	0.0180845	1.61102	Up	N/A
Amot	104.227	164.239	0.0225227	1.57579	Up	N/A
Anapc16	230.707	365.564	0.000299116	1.58453	Up	N/A
Ano6	162.702	245.267	6.38123e-05	1.50746	Up	N/A
Apoo // Apoo	353.696	563.635	0.025731	1.59356	Up	N/A
Arhgef26	63.7695	105.931	0.00891165	1.66115	Up	N/A
Arpc5	222.795	344.988	0.0321867	1.54846	Up	N/A
Arsb // Arsb	56.0655	99.9453	0.018496	1.78265	Up	N/A
Arxes1	107.964	182.14	0.0089011	1.68704	Up	N/A
Ascl1	47.7698	80.1575	0.0171595	1.67799	Up	N/A
Atox1	54.325	93.2633	0.0294615	1.71677	Up	N/A
Atp13a1	91.8633	139.198	0.0227967	1.51527	Up	N/A
AU020206	104.443	329.839	0.000817478	3.15808	Up	N/A
AU040320	73.7448	118.881	0.000192694	1.61206	Up	N/A
AW549877	332.76	543.342	0.0100144	1.63283	Up	N/A
BC003331	109.741	170.646	0.0120505	1.55499	Up	N/A
BC013529	62.5359	114.773	0.00188648	1.83531	Up	N/A
BC013712	29.115	44.4018	0.0180833	1.52505	Up	N/A
BC024978 // BC024978	69.4224	110.878	0.0258525	1.59716	Up	N/A
BC026585	155.532	241.154	0.00753085	1.55051	Up	N/A
BC026590	239.381	361.955	0.0234111	1.51204	Up	N/A
BC029214	67.0798	101.586	0.00859758	1.51441	Up	N/A
BC030500	83.904	135.16	0.0430229	1.6109	Up	N/A
BC031361	32.0678	50.814	0.00204302	1.58458	Up	N/A
BC048355	66.1909	101.767	0.0165302	1.53747	Up	N/A
BC048403	55.2554	86.6283	0.0212833	1.56778	Up	N/A
BC048594	84.6571	146.798	0.00587971	1.73403	Up	N/A
BC068157	68.4464	116.296	0.0159999	1.69908	Up	N/A
BC096441	45.6011	79.1207	0.000622618	1.73506	Up	N/A
Bcl6	177.119	326.223	0.0492897	1.84183	Up	N/A
Bet1l	86.575	146.699	0.0186246	1.69448	Up	N/A
Bivm	76.9067	131.491	0.0246489	1.70974	Up	N/A
Bnip1	119.77	186.528	0.0221967	1.55738	Up	N/A
Bzw2	209.772	315.997	0.0102642	1.50638	Up	N/A
C030023E24Rik	195.169	315.715	0.00932451	1.61765	Up	N/A
C130030K03Rik	158.779	244.536	0.0438353	1.54011	Up	N/A
C1qa	80.4829	361.695	0.0163648	4.49406	Up	N/A
C3	113.212	347.124	0.0234691	3.06613	Up	N/A
Ccdc115	55.6476	100.831	0.0201319	1.81195	Up	N/A
Ccdc74a	84.0996	170.848	0.0372366	2.03149	Up	N/A
Ccnd1	150.206	280.664	0.0400583	1.86852	Up	N/A
Ccnd2	103.924	170.336	0.0457909	1.63904	Up	N/A
Ccnl1	111.964	169.557	0.0338257	1.51439	Up	N/A
Cd14	44.0879	82.0488	0.035802	1.86103	Up	N/A
Cd44	40.815	66.6441	0.0224164	1.63283	Up	N/A
Cd52	37.5158	107.495	0.0194063	2.86532	Up	N/A
Cd63	201.786	480.039	0.00101834	2.37895	Up	N/A
Cd72	38.0922	76.8321	0.0375418	2.01701	Up	N/A
Cd74	89.3427	229.134	0.0193801	2.56466	Up	N/A
Cd9	154.934	325.008	0.0199099	2.09773	Up	N/A
Cdc42ep1	72.4584	115.598	0.0404371	1.59537	Up	N/A
Cdh12	153.199	260.308	0.0375523	1.69915	Up	N/A
Cdh19	107.889	217.02	0.0156895	2.01151	Up	N/A
Cdkn1b	119.823	202.939	0.0464808	1.69365	Up	N/A
Celf6	58.8612	90.0459	0.024974	1.5298	Up	N/A
Chchd5	111.327	179.492	0.0445167	1.6123	Up	N/A
Chi3l1	272.111	558.411	0.0166852	2.05215	Up	N/A
Chpt1	241.223	368.205	0.0344763	1.52641	Up	N/A
Chst15	99.8402	154.556	0.045616	1.54803	Up	N/A
Cisd3	276.351	419.628	0.032651	1.51846	Up	N/A
Clcn7	116.386	185.203	0.0241515	1.59128	Up	N/A
Clvs2	78.4803	117.721	0.0344795	1.50001	Up	N/A
Cnih2	325.7	491.934	0.0298032	1.51039	Up	N/A
Copz1	401.111	623.394	0.0223534	1.55417	Up	N/A
Cox7a1	31.4653	84.7527	0.0189035	2.69353	Up	N/A
Cpped1	82.9376	134.104	0.00378941	1.61693	Up	N/A
Crabp2	52.5478	79.6819	0.0292496	1.51637	Up	N/A
Ctdnep1	73.8324	118.3	0.0158577	1.60227	Up	N/A
Cuedc1	88.5025	141.154	0.0250859	1.59492	Up	N/A
Cx3cr1	178.703	284.896	0.0157093	1.59425	Up	N/A
Cxcl13	133.967	1088.66	0.0144015	8.12635	Up	N/A
Cyb5r4	66.6525	102.652	0.0372895	1.54012	Up	N/A
D10Jhu81e	213.437	338.758	0.00918209	1.58716	Up	N/A
D17H6S53E	41.3901	79.0122	0.00833838	1.90896	Up	N/A
D2Wsu81e	92.6271	145.999	0.000462406	1.5762	Up	N/A
D430020J02Rik	38.3558	62.7553	0.0190081	1.63614	Up	N/A
D4Ertd22e	107.094	163.666	0.00727052	1.52825	Up	N/A
D6Wsu163e	148.584	231.791	0.00516637	1.55999	Up	N/A
Dcaf15	57.8534	96.6087	0.00192344	1.66989	Up	N/A
Ddit4	70.0748	139.304	0.0260874	1.98794	Up	N/A
Ddr1	206.987	318.781	0.0396689	1.5401	Up	N/A
Ddx54	122.494	188.846	0.0125881	1.54168	Up	N/A
Dhrs7	87.073	135.562	0.0418098	1.55688	Up	N/A
Dnajb9	313.699	527.204	0.0238319	1.68061	Up	N/A
Doc2b	60.6664	99.3233	0.045233	1.63721	Up	N/A
Dolk	71.5231	116.4	0.0417905	1.62745	Up	N/A
Dpy19l4	124.063	191.534	0.0133882	1.54385	Up	N/A
E030003E18Rik	251.376	451.704	0.0224799	1.79693	Up	N/A
Eci2	106.767	163.609	0.000279147	1.53239	Up	N/A
Eepd1	42.1531	65.8677	0.0379839	1.56258	Up	N/A
Eif4ebp2	145.378	248.712	0.045532	1.71079	Up	N/A
Emr1	58.4949	108.086	0.0190918	1.84778	Up	N/A
Enox2	60.4447	91.7087	0.0331508	1.51723	Up	N/A
Erf	42.6657	65.9419	0.0230665	1.54555	Up	N/A
Eri1	99.5093	157.574	0.0169606	1.58351	Up	N/A
Fam107a // Fam107a	37.4703	57.7702	0.013477	1.54176	Up	N/A
Fam203a	49.0344	82.2797	0.00156142	1.678	Up	N/A
Fam36a	514.989	780.839	0.0069232	1.51622	Up	N/A
Fam54b	134.428	224.705	0.0340464	1.67156	Up	N/A
Fam63b	167.159	292.844	0.0205599	1.75189	Up	N/A
Fam86	52.1016	84.0352	0.0154359	1.61291	Up	N/A
Fam89b	165.052	260.476	0.00507013	1.57815	Up	N/A
Flnc	73.4141	124.714	0.0454705	1.69877	Up	N/A
Flot2	249.758	379.76	0.0284666	1.52051	Up	N/A
Folh1	185.846	285.421	0.0177735	1.53579	Up	N/A
Foxk1	127.811	201.126	0.0364645	1.57362	Up	N/A
Ftl1	585.041	1057.38	0.00390207	1.80737	Up	N/A
Ftl1 // Ftl1	834.736	1671.52	0.00215073	2.00245	Up	N/A
Ftl1 // Ftl1	834.736	1671.52	0.00215073	2.00245	Up	N/A
Fzd7	48.9542	81.4518	0.0447367	1.66384	Up	N/A
Fzd8	40.2897	62.9655	0.0485337	1.56282	Up	N/A
Gata2	66.194	105.913	0.0108749	1.60004	Up	N/A
Glra3	105.851	175.655	0.0492787	1.65945	Up	N/A
Gpnmb	99.3154	774.114	0.0256516	7.7945	Up	N/A
Gpr25	41.6478	65.5757	0.000253772	1.57453	Up	N/A
Gpr45	33.3153	56.2338	0.038865	1.68793	Up	N/A
Grpel1	106.568	167.206	0.0147026	1.569	Up	N/A
Gstk1	338.05	556.904	0.017801	1.6474	Up	N/A
Gstp2	73.0705	146.555	0.0353902	2.00567	Up	N/A
Gtpbp3	44.8119	69.6019	0.0338301	1.5532	Up	N/A
H2afx	100.533	171.698	0.0331015	1.70788	Up	N/A
H2afz	9.64238	18.2602	0.0382821	1.89374	Up	N/A
Haus2	67.5434	115.106	0.00431985	1.70418	Up	N/A
Hepacam	436.869	719.059	0.0346092	1.64594	Up	N/A
Hip1	173.386	297.264	0.0384076	1.71446	Up	N/A
Hist1h2an	107.89	169.696	0.00336387	1.57286	Up	N/A
Hist1h4k	461.892	713.603	0.0176183	1.54496	Up	N/A
Hist2h2aa1	512.569	1030.65	0.0150377	2.01076	Up	N/A
Hist2h2ab	77.9148	172.616	0.000668633	2.21544	Up	N/A
Hmg20a	235.837	362.424	0.0308551	1.53676	Up	N/A
Hnrnph2 // Hnrnph2	48.6776	98.1683	0.0102511	2.0167	Up	N/A
Hspb6	129.814	214.65	0.0269909	1.65352	Up	N/A
Hvcn1	40.916	79.4644	0.0296305	1.94214	Up	N/A
Ift46	178.872	325.73	0.00365319	1.82102	Up	N/A
Igfbp2	86.8823	165.398	0.0229653	1.9037	Up	N/A
Il2rg	25.958	50.1132	0.0405215	1.93055	Up	N/A
Il34	63.8542	109.843	0.04987	1.72021	Up	N/A
Ildr2	98.277	154.429	0.0433616	1.57136	Up	N/A
Ints8	122.779	191.412	0.039062	1.55899	Up	N/A
Ip6k2	145.058	223.706	0.0054027	1.54219	Up	N/A
Irf3	62.8327	98.8377	0.0370844	1.57303	Up	N/A
Irf5	36.0721	54.8721	0.0275107	1.52118	Up	N/A
Irgq	51.1425	76.8913	0.0154954	1.50347	Up	N/A
Irx1	28.3645	49.6091	0.0347787	1.74899	Up	N/A
Islr	68.8447	133.641	0.047487	1.9412	Up	N/A
Kcna6 // Kcna6	41.0762	65.75	0.0162204	1.60068	Up	N/A
Kcne1l	145.82	247.844	0.0336162	1.69966	Up	N/A
Kcnj2	71.6143	118.419	0.0296051	1.65357	Up	N/A
Kctd12	107.861	209.472	0.0485826	1.94205	Up	N/A
Kdelr2	523.274	790.751	0.0406872	1.51116	Up	N/A
Kdm5c	150.951	257.808	0.0347739	1.70789	Up	N/A
Kif7 // Kif7	56.6367	99.9894	0.0404472	1.76545	Up	N/A
Kitl	68.006	118.025	0.0353541	1.73551	Up	N/A
Klhl38	38.2811	67.3024	0.0004426	1.75811	Up	N/A
Lass6	249.327	392.214	0.0229139	1.57309	Up	N/A
Lcat	480.386	813.996	0.0443417	1.69446	Up	N/A
Ldoc1l	81.9719	133.037	0.0435182	1.62296	Up	N/A
Lmf2	95.1684	161.405	0.0485482	1.69599	Up	N/A
LOC100046079 // Cox5b	443.461	812.371	0.00929759	1.83189	Up	N/A
LOC100046297 // Rps26	527.998	975.837	0.0179559	1.84818	Up	N/A
LOC100503055 // Gm12508	732.294	1199.21	0.00727609	1.63761	Up	N/A
LOC100862007	25.5651	53.6587	0.0122415	2.0989	Up	N/A
LOC100862132	62.9911	170.753	0.00396028	2.71075	Up	N/A
Lrrc8a	339.657	538.099	0.0283743	1.58424	Up	N/A
Lrrtm3	393.396	598.151	0.0323395	1.52048	Up	N/A
Ltn1	171.399	262.745	0.000342886	1.53295	Up	N/A
Maf	115.862	190.845	0.0369258	1.64717	Up	N/A
Man1b1	96.287	148.029	0.0262548	1.53737	Up	N/A
Map2k2	118.285	201.807	0.0394494	1.70611	Up	N/A
Mcts1	63.9906	105.134	0.0269268	1.64296	Up	N/A
Meaf6	174.353	265.941	0.0287773	1.52531	Up	N/A
Med31	170.329	259.534	0.0302652	1.52372	Up	N/A
Mettl15	78.8567	140.404	0.0202401	1.78049	Up	N/A
Mfsd12	94.863	146.529	0.0273934	1.54464	Up	N/A
Mir1197	10.3891	16.8613	0.0087806	1.62297	Up	N/A
Mir1249	22.9671	35.4619	0.010346	1.54403	Up	N/A
Mir1251	21.0471	45.3682	0.0186449	2.15555	Up	N/A
Mir186	18.1224	56.7305	0.00542844	3.13041	Up	N/A
Mir1933	49.6729	84.5588	0.01081	1.70231	Up	N/A
Mir1949	12.5023	28.0227	0.00438244	2.24141	Up	N/A
Mir1967	13.1188	22.3083	0.0364681	1.70049	Up	N/A
Mir300	50.3546	79.9239	0.0173561	1.58722	Up	N/A
Mir3101	14.8789	26.4962	0.00423841	1.78079	Up	N/A
Mir361 // Mir361	10.5622	16.3619	0.0461912	1.5491	Up	N/A
Mir376b	52.5302	101.546	0.00702118	1.9331	Up	N/A
Mir377	66.861	135.987	0.00506322	2.03387	Up	N/A
Mir382	47.5944	103.67	0.000317846	2.17819	Up	N/A
Mir384	40.1313	109.91	0.0139131	2.73875	Up	N/A
Mir3962 // Mir3962	18.1521	33.2858	0.0331712	1.83372	Up	N/A
Mir421 // Mir421	22.0796	60.474	0.025465	2.7389	Up	N/A
Mir491	13.4367	27.7459	0.0100104	2.06493	Up	N/A
Mir5133	37.0785	77.7467	0.0186887	2.09682	Up	N/A
Mir544 // Mir544	74.3586	129.006	0.00649973	1.73491	Up	N/A
Mir568	191.702	404.072	0.0173488	2.10781	Up	N/A
Mir692-1	297.342	504.184	0.0461035	1.69564	Up	N/A
Mir744	9.93221	16.3445	0.0195371	1.6456	Up	N/A
Mir876	26.5164	64.3056	0.0070397	2.42512	Up	N/A
Mir9-2 // Mir9-2 // Mir9-2	24.0313	54.7557	0.00349996	2.27852	Up	N/A
Mlec	488.431	779.824	0.037376	1.59659	Up	N/A
Mlst8	199.256	307.235	0.0319186	1.54191	Up	N/A
Mob3a	92.6852	156.739	0.0495611	1.69109	Up	N/A
Mogs	23.7079	38.2778	0.00549319	1.61456	Up	N/A
Morn4	288.643	452.994	0.0398869	1.56939	Up	N/A
Mpeg1	63.526	220.989	0.0279257	3.47872	Up	N/A
Mpv17l2	247.439	434.571	0.0352475	1.75628	Up	N/A
Mrpl42	103.755	178.957	0.0410912	1.7248	Up	N/A
Mtss1	291.785	454.504	0.0495805	1.55767	Up	N/A
Mustn1	85.762	134.131	0.0484457	1.56399	Up	N/A
Myl9	112.661	187.896	0.0179818	1.6678	Up	N/A
Mysm1	89.9058	139.229	0.0141276	1.54861	Up	N/A
Naa38	86.8262	133.107	0.00695625	1.53303	Up	N/A
Ncan // Ncan	66.2916	117.267	0.0208926	1.76896	Up	N/A
Neat1	162.674	308.049	0.0034829	1.89366	Up	N/A
Neto2	413.401	624.305	0.0285818	1.51017	Up	N/A
Nipal2	196.213	325.5	0.0017511	1.65891	Up	N/A
Nmrk1	51.6279	78.354	0.00313266	1.51767	Up	N/A
Nnat // Nnat	21.4791	49.7989	0.000208131	2.31849	Up	N/A
Nol4	91.2481	158.276	0.0243311	1.73457	Up	N/A
Nop56	24.3996	38.8918	0.0406792	1.59395	Up	N/A
Npat	166.839	261.327	0.00263519	1.56635	Up	N/A
Nt5dc2	109.322	183.482	0.0130499	1.67836	Up	N/A
Nt5e	84.2448	133.377	0.0352681	1.5832	Up	N/A
Nubp2	222.472	366.833	0.0185351	1.6489	Up	N/A
Obfc2a	48.076	73.2676	0.03246	1.524	Up	N/A
Olfr1466	10.6577	16.5174	0.00917384	1.5498	Up	N/A
Olfr869	6.23285	9.81547	0.0405925	1.5748	Up	N/A
Osgepl1	79.9696	126.154	5.1493e-05	1.57752	Up	N/A
Osr1	46.2741	128.082	0.0231187	2.7679	Up	N/A
Pam16	56.3225	92.072	0.00184572	1.63473	Up	N/A
Pcdhb3	99.0981	155.46	0.0287705	1.56875	Up	N/A
Pde3b	107.885	164.527	0.0486326	1.52502	Up	N/A
Pdgfrb	84.3903	138.11	0.00323406	1.63656	Up	N/A
Pdpr	237.835	377.627	0.0024291	1.58777	Up	N/A
Pfn1	525.337	977.265	0.0400627	1.86026	Up	N/A
Pgf	27.9123	49.9514	0.0468166	1.78958	Up	N/A
Pglyrp1	67.09	118.023	0.042789	1.75917	Up	N/A
Pisd-ps1	60.011	98.2159	0.0383529	1.63663	Up	N/A
Plau	45.368	100.334	0.0269707	2.21155	Up	N/A
Plcb3	86.4235	134.216	0.0498626	1.553	Up	N/A
Plcg2	42.7963	70.6428	0.0371915	1.65068	Up	N/A
Plin2	69.553	120.98	0.00285216	1.73939	Up	N/A
Plin4	70.8892	164.66	0.0462121	2.32278	Up	N/A
Plod3	114.938	174.674	0.0268881	1.51972	Up	N/A
Plxnb3	220.025	347.167	0.0277783	1.57785	Up	N/A
Pmm2	165.809	257.127	0.0264925	1.55074	Up	N/A
Pmp22	187.984	304.8	0.0411048	1.62142	Up	N/A
Postn	48.4781	105.553	0.0254495	2.17734	Up	N/A
Ppox	155.484	236.076	0.0252697	1.51833	Up	N/A
Ppp1r26	64.7962	100.706	0.019878	1.55419	Up	N/A
Ppp1r35	78.9544	134.62	0.00274495	1.70504	Up	N/A
Preb // Preb	134.967	229.793	0.0257843	1.70258	Up	N/A
Prkx	177.197	273.414	0.0157489	1.54299	Up	N/A
Prox1	97.51	160.533	0.044669	1.64633	Up	N/A
Psd2	446.577	698.824	0.0457294	1.56484	Up	N/A
Qtrt1	120.402	210.307	0.00155011	1.74671	Up	N/A
Rab4b	233.148	366.812	0.0383603	1.5733	Up	N/A
Rab7l1	48.7606	78.9178	0.0395871	1.61848	Up	N/A
Rad18	154.737	240.682	0.047726	1.55543	Up	N/A
Rap1b	458.243	731.865	0.00227597	1.59711	Up	N/A
Raver1-fdx1l	190.657	296.887	0.00734821	1.55718	Up	N/A
Rfxank // Rfxank	79.4441	119.189	0.0216237	1.50029	Up	N/A
Rictor	284.328	433.851	0.026687	1.52589	Up	N/A
Rnf5	467.188	809.123	0.0342174	1.7319	Up	N/A
Rpe	113.896	172.334	0.000278356	1.51308	Up	N/A
Rpl30	16.9457	31.692	0.0443126	1.87021	Up	N/A
Rplp0 // Rplp0	168.349	262.352	0.044058	1.55838	Up	N/A
Rrp7a // Rrp7a	102.16	168.466	0.0497557	1.64904	Up	N/A
Rsl24d1	195.48	338.394	0.00520744	1.7311	Up	N/A
Sarnp	229.666	357.71	0.013081	1.55752	Up	N/A
Sdhaf2	157.043	262.04	0.0313603	1.66859	Up	N/A
Serpina3n	1796.71	4006.1	0.00156209	2.22969	Up	N/A
Sfr1	149.522	244.125	0.00212261	1.63271	Up	N/A
Sfrp5	41.9883	69.6816	0.0290142	1.65955	Up	N/A
Sgk1	196.777	466.531	0.0165064	2.37086	Up	N/A
Sike1	168.331	330.448	0.0482642	1.96309	Up	N/A
Slc30a6	100.894	161.378	0.0214231	1.59948	Up	N/A
Slc7a8	205.698	318.435	0.0440654	1.54807	Up	N/A
Slc9a5	61.2988	103.438	0.0308579	1.68744	Up	N/A
Smad9	122.099	220.372	0.0226202	1.80486	Up	N/A
Snora15	98.2325	157.408	0.0282251	1.6024	Up	N/A
Snora23	266.18	412.618	0.0232798	1.55015	Up	N/A
Snora30	41.7568	79.0277	0.00589028	1.89257	Up	N/A
Snora34	330.666	571.971	0.00657431	1.72975	Up	N/A
Snora69	57.4289	91.4626	0.0181143	1.59262	Up	N/A
Snord110	46.2968	88.2338	0.00360476	1.90583	Up	N/A
Snord12	14.6971	28.086	0.04495	1.91099	Up	N/A
Snord15b	74.9104	115.976	0.0111821	1.5482	Up	N/A
Snord19	7.72374	11.9277	0.0297379	1.54429	Up	N/A
Snord1b	12.0704	29.2718	0.0165819	2.42509	Up	N/A
Snord42b	172.079	267.244	0.0218009	1.55303	Up	N/A
Snord49a	137.184	220.251	0.00674619	1.60552	Up	N/A
Snord52	44.0756	88.3721	0.00437158	2.00501	Up	N/A
Snord53	102.198	154.847	0.0098624	1.51516	Up	N/A
Snord61	14.44	29.8558	0.0123363	2.06757	Up	N/A
Snord68	45.1726	82.3362	0.0498545	1.8227	Up	N/A
Sowahb	32.391	61.5315	0.0323527	1.89965	Up	N/A
Sp4	152.862	232.362	0.0261272	1.52008	Up	N/A
Spry2	124.845	187.575	0.0197137	1.50247	Up	N/A
Srsf3	140.785	221.011	0.00332688	1.56984	Up	N/A
Ssxb8	7.35917	18.2338	0.00127538	2.4777	Up	N/A
St8sia6	92.2854	143.573	0.0457803	1.55575	Up	N/A
Stag2	120.795	185.528	0.0176494	1.53588	Up	N/A
Stat6	104.308	166.024	0.0316714	1.59168	Up	N/A
Stk10	61.9893	108.372	0.042577	1.74824	Up	N/A
Stk30	42.4657	66.977	0.045542	1.5772	Up	N/A
Stra13	133.031	201.595	0.0308861	1.5154	Up	N/A
Strn4	176.482	281.043	0.00400986	1.59247	Up	N/A
Sulf1	115.769	193.885	0.0364859	1.67477	Up	N/A
Sult1a1	61.4383	113.882	0.0310269	1.85359	Up	N/A
Sun2	104.124	163.716	0.0174132	1.57232	Up	N/A
Swi5 // Swi5	69.5929	111.27	0.00590996	1.59888	Up	N/A
Syngr2	139.31	236.071	0.0443942	1.69458	Up	N/A
Tada2b	128.267	195.319	0.0107152	1.52276	Up	N/A
Taf10 // Taf10	227.15	352.66	0.0145089	1.55254	Up	N/A
Taf12	82.1681	129.167	0.041565	1.57198	Up	N/A
Tbc1d2b	103.817	166.588	0.0038379	1.60463	Up	N/A
Tcp11l1	137.956	226.976	0.00663118	1.64528	Up	N/A
Tet3	117.388	179.843	0.0417248	1.53205	Up	N/A
Tgfa	73.9533	115.092	0.0303107	1.55628	Up	N/A
Tgfb1	59.775	163.736	3.23324e-05	2.7392	Up	N/A
Tgfb2	80.9758	139.865	0.0136594	1.72724	Up	N/A
Tgfbr2	81.6338	141.227	0.00713324	1.73001	Up	N/A
Thop1	47.9178	72.1557	0.0401567	1.50582	Up	N/A
Tmem151a	53.9433	85.3908	0.0267699	1.58298	Up	N/A
Tmem173	34.298	59.3626	0.0233631	1.73079	Up	N/A
Tmem240	46.8978	77.4779	0.00983531	1.65206	Up	N/A
Tmem28	117.677	193.231	0.0143749	1.64205	Up	N/A
Tmem39a	86.8546	131.421	0.015664	1.51311	Up	N/A
Tob1	110.053	186.56	0.0496497	1.69518	Up	N/A
Tpm4 // Tpm4	136.602	205.483	0.0221724	1.50425	Up	N/A
Trappc8	139.573	209.859	0.024223	1.50358	Up	N/A
Trav9d-3	43.8821	104.937	0.004751	2.39133	Up	N/A
Tril	208.542	336.726	0.0470992	1.61466	Up	N/A
Trim56	63.9769	97.2271	0.0014765	1.51972	Up	N/A
Trim8	172.984	296.124	0.0227348	1.71185	Up	N/A
Trp53i11	473.731	836.185	0.0472109	1.7651	Up	N/A
Trpc5	203.896	331.785	0.0250964	1.62723	Up	N/A
Ttc13	103.943	160.518	0.00196098	1.54428	Up	N/A
Ttc39c	51.9048	80.7165	0.0339117	1.55509	Up	N/A
Ubash3b	100.992	153.512	0.048528	1.52005	Up	N/A
Ubc	57.2483	103.439	0.0320988	1.80685	Up	N/A
Ugp2	210.62	355.252	0.000532759	1.6867	Up	N/A
Upf3b	52.2965	80.2742	0.0498299	1.53498	Up	N/A
Urb2	149.747	229.264	0.0279839	1.531	Up	N/A
Usp2	174.599	266.698	0.0468723	1.52749	Up	N/A
Usp21	214.769	331.092	0.0191655	1.54162	Up	N/A
Usp50	310.048	546.431	0.0293499	1.76241	Up	N/A
Vars	78.1794	137.003	0.0313971	1.75242	Up	N/A
Vcan	115.71	182.945	0.0403639	1.58106	Up	N/A
Vim // Vim	46.7717	140.342	0.0112694	3.00057	Up	N/A
Vmn1r116	8.98452	15.1224	0.0157996	1.68316	Up	N/A
Vmn1r6	4.74587	7.54714	0.00518159	1.59025	Up	N/A
Vmn2r85	16.0876	33.1478	0.0289242	2.06046	Up	N/A
Vps25	205.558	341.972	0.00973089	1.66362	Up	N/A
Vps37a	260.239	419.161	0.0288892	1.61068	Up	N/A
Wee1	116.351	212.296	0.0406942	1.82462	Up	N/A
Xk	111.157	178.866	0.0267826	1.60912	Up	N/A
Xlr3b	9.04678	16.7917	0.0291028	1.8561	Up	N/A
Zcchc24	246.995	400.449	0.0329999	1.62129	Up	N/A
Zfhx2	121.571	185.021	0.0148297	1.52192	Up	N/A
Zfp36l1	108.951	185.904	0.0248782	1.70631	Up	N/A
Zfp442	52.7169	103.234	0.000817107	1.95828	Up	N/A
Zfp804b	85.9306	155.807	0.0373607	1.81317	Up	N/A
Zfp865	52.9754	93.6906	0.000396296	1.76857	Up	N/A
Zfp942	91.8854	176.195	0.00611404	1.91755	Up	N/A
Zfp943	58.2109	111.927	0.00677699	1.92279	Up	N/A
Zfp946	71.8315	131.834	0.0137603	1.83532	Up	N/A
Zfp948	163.909	250.598	0.0189296	1.52888	Up	N/A
Zfp953	16.2256	34.1193	0.0406164	2.10281	Up	N/A
Zfp960 // Zfp960	149.192	242.97	0.0143623	1.62857	Up	N/A
Zfp963	65.0271	115.235	0.000349966	1.77211	Up	N/A
Zfp97	8.20512	13.9746	0.0423583	1.70316	Up	N/A
Zfpm1	69.7562	109.888	0.0312853	1.57531	Up	N/A
Znrf2	93.592	143.121	0.0234645	1.5292	Up	N/A
Abhd12b	67.1534	34.4482	0.0115788	1.9494	Down	Astrocyte
Adh7	32.4917	20.7008	0.00617232	1.56959	Down	Astrocyte
Atf7ip2	42.3136	28.1027	0.0278386	1.50568	Down	Astrocyte
Atp5l	653.628	226.222	0.0031608	2.88932	Down	Astrocyte
Brip1	24.5184	14.2889	0.00442016	1.71591	Down	Astrocyte
Bub1	35.0433	22.1055	0.000875893	1.58527	Down	Astrocyte
Capza1 // Capza1	80.9082	36.98	0.000458009	2.18789	Down	Astrocyte
Cdc20	76.9016	51.1244	0.00253537	1.50421	Down	Astrocyte
Cdc6	68.4245	36.375	0.00555905	1.88109	Down	Astrocyte
Cdca2	50.7234	31.4268	0.0105769	1.61401	Down	Astrocyte
Cenph	28.755	18.9361	0.00487783	1.51853	Down	Astrocyte
Cep55	35.4694	22.5122	0.0167181	1.57556	Down	Astrocyte
Col1a2 // Col1a2	27.1842	15.2903	0.000733501	1.77787	Down	Astrocyte
Col6a3	44.7597	28.5221	0.026942	1.5693	Down	Astrocyte
Cpvl	40.644	25.6975	0.00248483	1.58163	Down	Astrocyte
Csprs	428.7	133.611	0.000743609	3.20856	Down	Astrocyte
Ctsg	53.3151	33.7928	0.0249146	1.57771	Down	Astrocyte
Cux1	36.7619	22.4329	0.00392459	1.63875	Down	Astrocyte
Cwc22	315.178	150.067	0.00438331	2.10026	Down	Astrocyte
Dclre1b // Dclre1b	55.8472	34.3877	0.00683062	1.62404	Down	Astrocyte
Ddx18 // Ddx18	140.101	61.2008	0.00337145	2.2892	Down	Astrocyte
Ddx21 // Ddx21	49.0077	31.7689	0.0100255	1.54263	Down	Astrocyte
Dok2	41.2614	25.8173	0.0284352	1.59821	Down	Astrocyte
Dppa3	67.8076	30.234	0.00442238	2.24276	Down	Astrocyte
Edem1 // Edem1	29.2963	18.9169	0.00495662	1.54868	Down	Astrocyte
Elovl3	40.3751	17.9651	0.00224039	2.24741	Down	Astrocyte
Eme1	39.6725	22.6299	0.000646612	1.7531	Down	Astrocyte
Esco2	63.8902	35.2983	0.00207141	1.81001	Down	Astrocyte
Fam167b	37.5545	24.0365	0.00292664	1.56239	Down	Astrocyte
Fam176a	58.7632	32.9125	0.00226578	1.78544	Down	Astrocyte
Fanci	32.3061	20.693	6.90371e-05	1.56121	Down	Astrocyte
Fbxo15	47.0592	28.5491	0.00807382	1.64836	Down	Astrocyte
Fcrl1	36.4961	23.7253	0.0291838	1.53828	Down	Astrocyte
Fkbp9 // Fkbp9	51.2975	32.1173	0.0160612	1.59719	Down	Astrocyte
Folr1	75.9534	44.6054	0.0140183	1.70278	Down	Astrocyte
Fsd2 // Fsd2	41.9826	27.6886	0.0260198	1.51624	Down	Astrocyte
Gart // Gart	95.3962	46.2012	0.002104	2.0648	Down	Astrocyte
Grk1 // Grk1	36.5158	23.1318	0.00788399	1.5786	Down	Astrocyte
Gsg1	26.6779	16.7869	0.00753816	1.58922	Down	Astrocyte
H3f3a // H3f3a	148.523	65.0867	0.0115147	2.28193	Down	Astrocyte
Hesx1	16.6346	9.4176	0.00889731	1.76633	Down	Astrocyte
Hmgb2	164.609	64.8871	0.00862173	2.53685	Down	Astrocyte
Htatip2	63.4488	40.339	0.00763709	1.57289	Down	Astrocyte
Il18rap	36.3913	22.6435	0.00378807	1.60714	Down	Astrocyte
Il1rap	80.9791	51.2492	0.00460834	1.58011	Down	Astrocyte
Klhl10	83.9455	37.6843	0.00156357	2.2276	Down	Astrocyte
Kntc1	32.6265	20.1786	0.0011053	1.61689	Down	Astrocyte
Kti12 // Kti12	43.9761	26.9699	0.00370865	1.63056	Down	Astrocyte
Lrp6 // Lrp6	51.6999	33.9131	0.0336047	1.52448	Down	Astrocyte
Lsm5	42.4389	20.4864	0.000291739	2.07157	Down	Astrocyte
Mgst2	67.1203	32.0702	0.00678747	2.09291	Down	Astrocyte
Nars2	68.9133	41.4203	0.0383637	1.66376	Down	Astrocyte
Ncapg	59.2482	36.1097	8.21958e-05	1.64078	Down	Astrocyte
Nlrp10	49.8363	22.7332	0.00360656	2.19222	Down	Astrocyte
Nutf2 // Nutf2	178.467	106.746	4.4002e-06	1.67188	Down	Astrocyte
Pla2g2e	42.7648	28.3251	0.00667874	1.50978	Down	Astrocyte
Prc1	59.42	35.6925	0.0164459	1.66478	Down	Astrocyte
Psma5	38.5095	16.7523	0.004027	2.29875	Down	Astrocyte
Psmc2 // Psmc2	57.2319	38.0252	0.0381015	1.50511	Down	Astrocyte
Rad1 // Rad1	41.3452	22.4287	0.0064057	1.84341	Down	Astrocyte
Rad54l	56.7902	28.8631	0.00327593	1.96757	Down	Astrocyte
Rnf17	37.8193	24.902	0.00903497	1.51873	Down	Astrocyte
Rpa1 // Rpa1	30.1886	14.2773	0.00209578	2.11445	Down	Astrocyte
Rpl35a	100.843	53.6706	0.00334398	1.87893	Down	Astrocyte
Rpl37	70.2368	35.1364	0.00830457	1.99898	Down	Astrocyte
Rpl39l	142.345	80.6976	0.00618446	1.76394	Down	Astrocyte
Rpl4 // Rpl4	67.5409	44.9907	0.00810546	1.50122	Down	Astrocyte
Rps12	503.968	256.172	0.0256809	1.9673	Down	Astrocyte
Rps15a	65.1136	41.0638	0.0114695	1.58567	Down	Astrocyte
Rps28	24.7522	16.3083	0.00624585	1.51777	Down	Astrocyte
Sec61b // Sec61b	35.5297	22.8493	0.00715938	1.55496	Down	Astrocyte
Selenbp1	189.159	118.479	0.0261355	1.59656	Down	Astrocyte
Selenbp2	70.3536	41.2822	0.0134727	1.70421	Down	Astrocyte
Sgol2	65.0565	42.3195	0.0113091	1.53727	Down	Astrocyte
Sord // Sord	43.4305	28.7524	0.0185121	1.5105	Down	Astrocyte
Spt1	69.0872	39.445	0.00416265	1.75148	Down	Astrocyte
Tnnt3	58.561	37.2592	0.00789382	1.57172	Down	Astrocyte
Tpt1 // Tpt1	143.883	94.4324	0.0272478	1.52366	Down	Astrocyte
Ttk	67.557	40.5535	0.000179874	1.66587	Down	Astrocyte
Tyms-ps // Tyms-ps // Tyms-ps // Tyms-ps // Tyms-ps // Tyms-ps // Tyms-ps	49.8409	30.8556	0.0143599	1.61529	Down	Astrocyte
Vmn2r29	453.943	155.629	0.005868	2.91684	Down	Astrocyte
Vnn1	41.4131	21.4799	0.0202584	1.92799	Down	Astrocyte
Wdyhv1	115.82	76.1907	0.0110972	1.52013	Down	Astrocyte
Xlr	118.71	62.1166	0.0175289	1.91108	Down	Astrocyte
Zbed4 // Zbed4	253.913	134.825	0.00209833	1.88327	Down	Astrocyte
Zbtb32	62.5493	35.8051	0.00207786	1.74694	Down	Astrocyte
Zfa	209.765	80.544	0.00525673	2.60436	Down	Astrocyte
Zfp661	73.7029	48.778	0.0431191	1.51099	Down	Astrocyte
Apof	22.5559	13.8673	0.00882087	1.62655	Down	Macrophage
Apol7b	53.6833	26.6108	0.00985777	2.01735	Down	Macrophage
Apol7c	62.755	30.2634	0.00558754	2.07363	Down	Macrophage
Art2b	42.6569	14.7543	0.0087105	2.89116	Down	Macrophage
Astx	1432.44	301.581	0.00869573	4.74977	Down	Macrophage
C6 // C6	53.719	28.9113	0.0120972	1.85807	Down	Macrophage
C8b	46.9854	28.1227	0.0147691	1.67072	Down	Macrophage
Calml3	61.0166	40.5423	0.0204233	1.50501	Down	Macrophage
Car3	65.0868	40.8723	0.00520109	1.59244	Down	Macrophage
Ccl11	67.249	39.3114	0.00419727	1.71067	Down	Macrophage
Ccr2	62.2339	30.8091	0.0138166	2.01999	Down	Macrophage
Cd19	26.0655	16.1075	0.0101164	1.61822	Down	Macrophage
Cd244	97.7319	46.6121	0.000446369	2.09671	Down	Macrophage
Cd3g	44.3545	24.7737	0.00534129	1.79038	Down	Macrophage
Cd40lg	20.7729	13.4593	0.0331626	1.54339	Down	Macrophage
Cd69	29.1935	17.2643	0.00145671	1.69097	Down	Macrophage
Cd8b1	29.9361	18.4973	0.0337153	1.61841	Down	Macrophage
Cd96	43.7871	21.7133	0.0011181	2.0166	Down	Macrophage
Chka	29.3538	18.8478	0.00221305	1.55741	Down	Macrophage
Chsy1 // Chsy1	49.9004	30.6562	0.019157	1.62774	Down	Macrophage
Cmah	43.2434	27.8659	0.00595668	1.55184	Down	Macrophage
Cryaa	86.3701	48.8712	0.00732394	1.7673	Down	Macrophage
Crygc	23.6583	15.4883	0.00357452	1.5275	Down	Macrophage
Ctla4	44.6296	19.0845	0.000338578	2.33853	Down	Macrophage
Ctsw	37.496	23.8736	0.00373223	1.57061	Down	Macrophage
Cxcl15	67.5195	37.4419	0.0107918	1.80332	Down	Macrophage
Cxcl17	80.4593	40.9818	0.00635749	1.96329	Down	Macrophage
Cxcl9	74.8374	40.6306	0.0115706	1.8419	Down	Macrophage
Cxcr6	43.5766	22.4039	0.000723317	1.94504	Down	Macrophage
Cyp8b1	35.8059	20.6395	0.00752457	1.73482	Down	Macrophage
Cytip	30.7398	20.0538	0.0432491	1.53287	Down	Macrophage
Defb13	45.6665	18.959	0.00193399	2.4087	Down	Macrophage
Defb15	60.0638	34.9051	0.00224607	1.72077	Down	Macrophage
Dio1	46.7676	23.5685	0.00159719	1.98432	Down	Macrophage
Dntt	44.0964	25.2255	0.00509266	1.74809	Down	Macrophage
Dpp4	62.7265	41.0823	0.0155916	1.52685	Down	Macrophage
Ermap	60.1058	30.8176	0.0128525	1.95037	Down	Macrophage
Fam169b	38.216	21.064	0.000978474	1.81428	Down	Macrophage
Fam60a	284.676	145.012	0.000431495	1.96313	Down	Macrophage
Fasl	41.2306	25.3962	0.0276994	1.62349	Down	Macrophage
Gimap3	56.1868	36.4658	0.0059971	1.54081	Down	Macrophage
Gimap8	44.2972	27.7006	0.0100002	1.59914	Down	Macrophage
Gpr171	61.6757	35.8446	0.0189414	1.72064	Down	Macrophage
Gpx5	40.2169	16.7927	0.00576967	2.3949	Down	Macrophage
Grap2	28.9889	19.2624	0.00625401	1.50495	Down	Macrophage
H2-Q10	64.8103	34.2984	3.47508e-05	1.8896	Down	Macrophage
Hemgn	41.5467	23.6634	0.0154775	1.75574	Down	Macrophage
Hsd3b4	85.9534	40.954	0.00784561	2.09878	Down	Macrophage
Ifi203	70.5737	32.7224	0.000762181	2.15674	Down	Macrophage
Ifna1	162.29	88.8281	0.0107081	1.82701	Down	Macrophage
Ifnz	170.28	60.1011	0.011475	2.83323	Down	Macrophage
Igh-VJ558 // Igh-VJ558	184.304	80.7518	0.0125245	2.28236	Down	Macrophage
Igll1	53.666	31.3488	0.00245045	1.7119	Down	Macrophage
Ikzf3	27.4753	17.6684	0.00559442	1.55505	Down	Macrophage
Il1f5	48.2724	27.5707	0.0170426	1.75086	Down	Macrophage
Il1f6	66.3279	42.7874	0.00622679	1.55017	Down	Macrophage
Il1f8	42.4332	26.5146	0.0272121	1.60037	Down	Macrophage
Il1f9	36.2622	19.0604	0.0276051	1.90249	Down	Macrophage
Il24	44.4336	28.0389	0.00220021	1.58471	Down	Macrophage
Il31ra	43.8043	27.9007	0.00816905	1.57001	Down	Macrophage
Klrc1	50.8388	24.6206	0.0151059	2.06489	Down	Macrophage
Krt6b	59.4814	35.8112	0.00856362	1.66097	Down	Macrophage
L1td1	48.9105	30.7221	0.00385091	1.59203	Down	Macrophage
Lax1	63.102	32.7798	0.0108465	1.92503	Down	Macrophage
Ly6i	30.2213	14.3521	0.00760781	2.1057	Down	Macrophage
Ms4a13	41.5604	22.751	0.0165961	1.82675	Down	Macrophage
Mst1	38.7453	25.6231	0.0182947	1.51212	Down	Macrophage
Napsa	41.9686	27.8126	0.0157028	1.50898	Down	Macrophage
Ncr1	39.9976	19.1778	0.00196429	2.08561	Down	Macrophage
Panx3	39.7224	22.2371	0.000486729	1.78631	Down	Macrophage
Pdcd1lg2	55.4546	30.7767	0.00128419	1.80184	Down	Macrophage
Pglyrp2	22.4362	11.8265	2.75e-05	1.89711	Down	Macrophage
Picalm // Picalm	86.8157	55.4412	0.0315279	1.5659	Down	Macrophage
Pla2g4f	29.9019	19.4211	0.000766132	1.53967	Down	Macrophage
Rab19	105.629	52.472	0.00445977	2.01306	Down	Macrophage
Rad51l1	69.3189	40.0057	0.000216112	1.73272	Down	Macrophage
Rasl2-9	27.417	17.1495	0.0247906	1.5987	Down	Macrophage
Serpina1f	39.843	24.1454	0.0203898	1.65013	Down	Macrophage
Sfi1	877.765	235.579	0.00193932	3.72599	Down	Macrophage
Sp100	354.849	131.353	0.00545118	2.70149	Down	Macrophage
Sp110 // Sp110	510.738	142.421	0.00182781	3.58613	Down	Macrophage
Sp140	789.392	276.205	0.0126199	2.85799	Down	Macrophage
Sprr2k	45.9679	21.7293	0.0119672	2.11549	Down	Macrophage
Ssty1	925.846	148.795	0.00584074	6.22228	Down	Macrophage
Ssty2	1851.94	290.458	0.00625636	6.37594	Down	Macrophage
Stab2	43.5189	26.3652	0.0042462	1.65062	Down	Macrophage
Sucnr1	37.7383	21.2764	0.00353323	1.77372	Down	Macrophage
Sytl3	50.2484	32.275	0.0138694	1.55689	Down	Macrophage
Tagap1	48.1221	23.2601	0.00139607	2.06887	Down	Macrophage
Tdpoz3	85.9103	38.727	0.0378594	2.21836	Down	Macrophage
Tlcd2 // Tlcd2	26.1887	14.8246	0.0162377	1.76658	Down	Macrophage
Tnfsf4	45.6556	23.3771	0.00669148	1.953	Down	Macrophage
Ucp1	42.1707	23.9852	0.0082717	1.7582	Down	Macrophage
Wnt8a	61.9923	35.2297	0.00634716	1.75966	Down	Macrophage
Xcl1	73.2977	38.0574	0.0120464	1.92598	Down	Macrophage
Xcr1	65.0301	37.6342	0.0195599	1.72795	Down	Macrophage
Zscan4c	88.2305	37.8982	0.000912207	2.32809	Down	Macrophage
Abo	40.4258	21.4819	0.000837685	1.88185	Down	Neuronal
Acbd7	95.0641	51.9769	0.00716291	1.82897	Down	Neuronal
Acrv1	33.1969	20.2847	0.0145593	1.63654	Down	Neuronal
Ankrd33	38.3325	24.2555	0.0341648	1.58036	Down	Neuronal
Ap3s2 // Ap3s2	38.9116	24.5842	0.00601861	1.58279	Down	Neuronal
Bcl11a	53.2265	28.8259	0.0281167	1.84648	Down	Neuronal
Becn1	37.3472	23.6495	0.00077905	1.5792	Down	Neuronal
Calm4	58.9466	29.6554	0.0147911	1.98772	Down	Neuronal
Catsper3	52.8781	30.467	0.0146552	1.73559	Down	Neuronal
Ccl19	174.645	87.2179	0.0195541	2.0024	Down	Neuronal
Ceacam10	53.5999	28.9729	0.00818172	1.85	Down	Neuronal
Clec2h	63.797	27.805	0.0015828	2.29444	Down	Neuronal
Clec4g	55.5921	36.595	0.00599597	1.51912	Down	Neuronal
Crp	43.5847	25.0784	0.00200856	1.73793	Down	Neuronal
Cryga	49.5128	29.6273	0.0025671	1.67119	Down	Neuronal
Crygs	78.2282	39.6386	0.0116376	1.97354	Down	Neuronal
Cst12	35.7783	19.5903	0.00863869	1.82632	Down	Neuronal
Cyp2a5	51.9491	22.4885	0.0154615	2.31003	Down	Neuronal
Cyp2c65	30.3608	19.852	0.00471073	1.52936	Down	Neuronal
Cyp4f41-ps	46.4152	27.7526	0.0114036	1.67246	Down	Neuronal
Defb35 // Defb35	85.3737	38.7026	0.00422844	2.20589	Down	Neuronal
Derl2 // Derl2	66.4014	33.7023	0.000970178	1.97023	Down	Neuronal
Dysf // Dysf	58.4241	38.9191	0.0446337	1.50117	Down	Neuronal
Epb4.2	54.0774	33.0729	0.0183908	1.6351	Down	Neuronal
Fam50b	28.5381	14.4108	0.000211914	1.98033	Down	Neuronal
Fezf1	81.988	40.6861	0.000675585	2.01514	Down	Neuronal
Gata3 // Gata3	41.2186	25.9687	0.00126568	1.58724	Down	Neuronal
Glyctk	74.7242	46.6647	0.0131026	1.6013	Down	Neuronal
Gpr150	55.1377	36.4263	0.00452673	1.51368	Down	Neuronal
Gpr155	68.1398	39.9813	0.0275654	1.70429	Down	Neuronal
Gsdmc	40.5003	17.7455	0.00484818	2.28228	Down	Neuronal
Gtsf1	33.2138	20.541	0.0233406	1.61695	Down	Neuronal
Hbb-y	40.7635	25.5444	0.000553001	1.59579	Down	Neuronal
Hmgcll1	30.6296	20.3621	0.0366354	1.50424	Down	Neuronal
Hsf2bp	64.3596	37.9788	0.00436517	1.69462	Down	Neuronal
Ido1	64.9377	32.7819	0.00663304	1.9809	Down	Neuronal
Ifna5	141.126	79.1155	0.00552865	1.7838	Down	Neuronal
Igbp1b	42.2923	22.8154	0.0358595	1.85368	Down	Neuronal
Kcnj1	47.2242	21.6626	0.00905042	2.17999	Down	Neuronal
Kcnv2	48.0313	25.849	6.67012e-05	1.85815	Down	Neuronal
Klhl32	62.9337	31.7569	0.00287361	1.98174	Down	Neuronal
Krt14	31.1523	18.249	0.0138653	1.70707	Down	Neuronal
Krtap14	39.798	20.5461	0.0166978	1.93701	Down	Neuronal
Lce1f	98.0028	51.6744	0.0171916	1.89654	Down	Neuronal
Lhx8	22.8521	14.8068	0.0155336	1.54335	Down	Neuronal
Liph	31.151	17.3453	0.0136469	1.79593	Down	Neuronal
Lrrc63	37.393	24.6053	0.00742877	1.51972	Down	Neuronal
Mfap5	58.9246	36.8102	0.0126214	1.60077	Down	Neuronal
Mia1	41.4008	22.3716	0.012501	1.85059	Down	Neuronal
Mug1	41.0216	19.954	0.0307139	2.0558	Down	Neuronal
Myh2	56.5858	30.9023	0.00783971	1.83112	Down	Neuronal
Myh8 // Myh8	47.0234	24.2258	0.0153112	1.94105	Down	Neuronal
Nat3	23.7213	13.8671	0.0060785	1.71061	Down	Neuronal
Neurog2	83.6529	54.2805	0.0032874	1.54112	Down	Neuronal
Pappa2	77.2323	41.9189	0.0360285	1.84242	Down	Neuronal
Pde6a	29.4909	18.2649	0.0418996	1.61463	Down	Neuronal
Plg	35.4221	19.4684	0.00470572	1.81947	Down	Neuronal
Prf1	101.471	58.5557	0.0219852	1.73289	Down	Neuronal
Prl2c2	229.366	90.7744	0.00670249	2.52677	Down	Neuronal
Rab3b	25.6776	16.7972	0.0126369	1.52868	Down	Neuronal
Ropn1 // Ropn1	46.2061	24.12	0.0126686	1.91567	Down	Neuronal
Rpl22l1	118.071	68.2373	0.0110149	1.7303	Down	Neuronal
Rpsa	98.4959	59.833	0.030786	1.64618	Down	Neuronal
Serf2 // Serf2	216.679	116.677	0.0175753	1.85709	Down	Neuronal
Sftpc	42.4731	24.3169	0.00693006	1.74665	Down	Neuronal
Skap1	53.7118	35.064	0.00892649	1.53182	Down	Neuronal
Slc10a4	142.309	91.6141	0.00501179	1.55335	Down	Neuronal
Slc16a9 // Slc16a9	32.5313	18.9188	0.00554316	1.71952	Down	Neuronal
Slc24a1	53.229	27.3973	0.00069384	1.94286	Down	Neuronal
Slc26a4	42.1064	27.1108	0.0387464	1.55313	Down	Neuronal
Slc5a10	39.9341	24.0066	0.00273489	1.66346	Down	Neuronal
Smok3a	61.0236	31.9942	0.01175	1.90733	Down	Neuronal
Snrnp35	49.0274	28.74	0.00943796	1.70589	Down	Neuronal
Spaca1	45.3574	30.0664	0.00682073	1.50857	Down	Neuronal
Spam1	24.8187	13.3289	0.00182941	1.86203	Down	Neuronal
Stbd1	53.7371	34.3647	0.0205095	1.56373	Down	Neuronal
Tcte3	315.425	177.934	0.01255	1.77271	Down	Neuronal
Tex18	25.5159	14.5604	0.000587006	1.75242	Down	Neuronal
Tprg	45.0573	28.1552	0.0213218	1.60032	Down	Neuronal
Tuba1b // Tuba1b	194.133	101.889	0.0272262	1.90535	Down	Neuronal
Usp46	17.3445	11.4645	0.0265901	1.51289	Down	Neuronal
Zar1	90.2801	27.8425	0.0113635	3.24253	Down	Neuronal
Zfp322a	40.2408	22.7543	0.0025218	1.76849	Down	Neuronal
Zfp507 // Zfp507	30.1279	17.3253	0.00187207	1.73895	Down	Neuronal
Zfp90 // Zfp90	62.7446	27.6754	0.00347874	2.26716	Down	Neuronal
Ccdc13	44.5854	20.7842	1.92914e-06	2.14516	Down	Oligodendrocyte
Gpr158 // Gpr158	56.9709	36.7764	0.00519682	1.54911	Down	Oligodendrocyte
Ighg // Ighg	44.433	28.3806	0.0375272	1.56561	Down	Oligodendrocyte
Pou2af1	51.7232	31.7972	0.00012899	1.62666	Down	Oligodendrocyte
Pycr2 // Pycr2	32.2837	21.1509	0.0434618	1.52635	Down	Oligodendrocyte
Speer7-ps1	1025.49	500.26	0.0123384	2.04991	Down	Oligodendrocyte
Abca12	50.5698	30.6844	0.00568834	1.64806	Down	Other
Abca13	37.8337	23.796	0.00601289	1.58992	Down	Other
Abpa	117.512	66.9954	0.00920457	1.75402	Down	Other
Abpd	162.772	64.0943	0.0295788	2.53957	Down	Other
Adam21	48.1156	28.4453	0.0245959	1.69152	Down	Other
Adam3	48.9952	28.2908	0.00145418	1.73184	Down	Other
Adamts12	41.1717	25.4938	0.0146097	1.61497	Down	Other
Adamts8	42.646	27.868	0.00191679	1.53029	Down	Other
Aipl1	40.3587	26.6027	0.0119584	1.51709	Down	Other
Akr1d1	44.6139	24.5954	0.00603545	1.81391	Down	Other
Alb	64.5487	34.2738	0.000504534	1.88332	Down	Other
Aldh8a1	51.0109	28.1673	0.00390984	1.81099	Down	Other
Allc	35.4938	20.5055	0.00618426	1.73094	Down	Other
Amelx	42.1034	27.1519	0.0218147	1.55066	Down	Other
Amtn	66.0211	36.059	0.000424395	1.83092	Down	Other
Ankrd22	50.0612	24.879	0.0109027	2.01219	Down	Other
Ano9	33.1175	19.8943	0.00297863	1.66467	Down	Other
Apoa5	39.7685	20.4592	0.013982	1.94379	Down	Other
Apobec2	40.115	26.2258	0.010846	1.5296	Down	Other
Apom	35.1941	19.9821	0.00208812	1.76129	Down	Other
Aqp7	49.5322	29.6838	0.0108034	1.66866	Down	Other
Aqp8	31.7567	18.4001	0.0180358	1.72589	Down	Other
Areg	70.3521	41.0966	0.00739631	1.71187	Down	Other
Asz1	42.7356	27.009	0.0224687	1.58227	Down	Other
Atp11a	72.5045	46.4426	0.0112577	1.56116	Down	Other
Atp12a	51.4752	31.4893	0.00427774	1.63469	Down	Other
Avp	74.5305	46.9588	0.0075584	1.58715	Down	Other
Banf2	42.7139	24.3154	0.0211064	1.75666	Down	Other
Batf	42.5563	28.1536	0.0171914	1.51158	Down	Other
Bcl2a1c	106.403	56.6204	0.00297985	1.87923	Down	Other
Bhmt	33.4191	19.1215	0.00659255	1.74772	Down	Other
Bst1	74.8179	48.3796	0.000110615	1.54648	Down	Other
Btg4	38.8222	25.7881	0.0436684	1.50543	Down	Other
C1qtnf9	31.2395	16.779	0.00262087	1.86182	Down	Other
C1s // C1s	22.6131	10.5356	0.00219393	2.14635	Down	Other
Cabp4	37.3476	20.2948	0.00298866	1.84025	Down	Other
Calca	80.8637	53.0246	0.00729684	1.52502	Down	Other
Capn8	34.7793	20.1893	0.00538953	1.72266	Down	Other
Ccbp2	51.8564	32.4533	0.032679	1.59787	Down	Other
Ccdc110	36.1633	23.418	0.00334911	1.54425	Down	Other
Ccr4	19.3876	9.44235	0.0101334	2.05326	Down	Other
Ccrl1	25.5556	16.9992	0.00520208	1.50334	Down	Other
Cdh26	54.3303	35.1201	0.0184639	1.54699	Down	Other
Ceacam18	25.4425	15.4357	8.64591e-05	1.64829	Down	Other
Cer1	40.9795	26.4299	0.00326935	1.5505	Down	Other
Chrna1	38.4701	23.84	0.0244181	1.61368	Down	Other
Chrnd	38.234	22.7192	0.044819	1.68289	Down	Other
Chrng	49.1721	32.5448	0.00714027	1.51091	Down	Other
Clca2	45.3271	28.061	0.0180853	1.6153	Down	Other
Clca6	34.0483	21.3189	0.0198831	1.59709	Down	Other
Cldn16	70.7597	43.5297	0.0214125	1.62555	Down	Other
Cldn22	55.752	30.9288	0.00934377	1.8026	Down	Other
Clec4e	31.1826	20.3501	0.00407933	1.53231	Down	Other
Clrn3	51.6522	23.7826	0.000197037	2.17185	Down	Other
Cndp1	59.2404	38.9325	0.0151852	1.52162	Down	Other
Cpa2 // Cpa2	52.3086	24.9843	0.0137026	2.09366	Down	Other
Crct1	29.4495	16.7791	0.0163562	1.75513	Down	Other
Crisp1	89.1688	35.1716	0.0276836	2.53525	Down	Other
Crisp2	29.9108	19.1224	0.00526818	1.56418	Down	Other
Crisp4	28.175	18.452	0.00356948	1.52693	Down	Other
Cst8	105.949	47.0856	0.00191297	2.25014	Down	Other
Cst9	90.6163	31.8621	0.000172227	2.84402	Down	Other
Cts7	55.2998	30.2822	0.0166087	1.82615	Down	Other
Cyp2c55	55.2836	24.6586	0.0279002	2.24196	Down	Other
Cyp2c70	40.4113	22.7837	0.015024	1.77369	Down	Other
Cyp2d13	71.8197	30.0843	0.0190638	2.38728	Down	Other
Cyp2d34	35.8329	22.3684	0.00830281	1.60194	Down	Other
Cyp2d40	100.347	52.7957	0.000663172	1.90066	Down	Other
Cyp2g1	35.1721	22.9635	0.0107401	1.53165	Down	Other
Cyp2j11	22.6737	13.7806	0.0427582	1.64533	Down	Other
Cyp2j5 // Cyp2j5	36.5554	23.8488	0.0114441	1.5328	Down	Other
Cyp3a25	51.0885	20.6126	0.0170992	2.47851	Down	Other
Cyp3a41a	145.253	57.0748	0.00110422	2.54497	Down	Other
Cyp4a10	21.8665	13.9121	0.00256431	1.57176	Down	Other
Cyp4a31	111.76	36.463	0.000939105	3.06504	Down	Other
Cyp4f39	26.6186	16.402	0.0248714	1.62289	Down	Other
Ddi1	38.009	24.7443	0.00739642	1.53607	Down	Other
Dennd1b // Dennd1b	45.8551	19.785	0.00852607	2.31767	Down	Other
Dennd1c	53.8172	34.377	0.0152027	1.5655	Down	Other
Dkk4	57.9305	31.9204	0.00819197	1.81484	Down	Other
Dmrta1	31.0375	19.5513	0.0489316	1.58749	Down	Other
Dppa2	102.397	51.54	0.000319066	1.98674	Down	Other
Dpy19l2	49.5283	25.2853	0.0207902	1.95878	Down	Other
Duoxa1	43.6004	27.5243	0.01545	1.58407	Down	Other
Ear11	44.2797	28.9858	0.0108804	1.52763	Down	Other
Ear14	86.217	42.3514	0.00174544	2.03575	Down	Other
Eid3	67.7387	29.8942	0.00640168	2.26595	Down	Other
Entpd8	29.4841	17.3762	0.0140867	1.69681	Down	Other
F13b	47.9262	25.4463	0.0106774	1.88342	Down	Other
F2rl3	42.2182	22.6498	0.00613218	1.86395	Down	Other
Fabp6	22.299	11.6095	0.00375568	1.92075	Down	Other
Fabp9	53.2554	27.8473	0.0222223	1.91241	Down	Other
Fam19a4	83.2091	53.3658	0.00400584	1.55922	Down	Other
Fam26d	48.2528	28.5729	0.00207953	1.68876	Down	Other
Fam71a	51.1628	30.5079	0.00289344	1.67703	Down	Other
Fam83f	36.8944	23.8912	0.012147	1.54427	Down	Other
Fancd2	58.1761	38.127	0.00064843	1.52585	Down	Other
Fbxw16	33.6761	21.3095	0.00698705	1.58034	Down	Other
Fcnb	28.6516	17.915	0.0395882	1.59931	Down	Other
Fgb	64.2968	35.6112	0.0116497	1.80552	Down	Other
Fgf6	33.9698	18.0184	0.0187574	1.88528	Down	Other
Fndc3a // Fndc3a	57.38	35.1308	0.00665374	1.63333	Down	Other
Foxi1	76.4771	31.7138	0.000980893	2.41148	Down	Other
Fpr3	51.4641	28.362	0.00154279	1.81454	Down	Other
Fut4	35.9494	23.0294	0.0339377	1.56102	Down	Other
Gabrp	43.4162	22.5631	0.00235053	1.92421	Down	Other
Gata4	80.986	40.5999	0.00349804	1.99473	Down	Other
Gata5	35.849	22.3241	0.029561	1.60584	Down	Other
Gc	44.0641	26.2207	0.00253815	1.6805	Down	Other
Gcnt3	44.1302	27.975	0.0106332	1.57748	Down	Other
Gemin6 // Gemin6	103.04	52.7572	0.0056292	1.95309	Down	Other
Gif	29.7078	18.2701	0.0203512	1.62604	Down	Other
Gja5	44.9031	26.4203	0.0116846	1.69957	Down	Other
Gk2	66.3593	26.4596	0.000500469	2.50795	Down	Other
Gkn1	67.0324	34.1055	0.00263298	1.96544	Down	Other
Gkn2	35.2111	18.459	0.00147511	1.90753	Down	Other
Glb1l3	34.788	22.5607	0.0175493	1.54197	Down	Other
Glt6d1	27.0706	14.7295	0.000907711	1.83785	Down	Other
Gpihbp1	41.1706	27.2425	0.0104007	1.51126	Down	Other
Gpr110	41.6318	21.4173	0.000927575	1.94384	Down	Other
Gsdma2	29.4998	19.6223	0.022088	1.50338	Down	Other
Gsdmcl1	113.373	71.0265	0.038238	1.59621	Down	Other
Gsdmcl2	82.2893	44.5206	0.019702	1.84834	Down	Other
Gsdmcl-ps	43.7505	26.3289	0.0159649	1.66169	Down	Other
H2-M9	35.4123	21.367	0.0194636	1.65734	Down	Other
H60a // H60a	82.9791	50.8998	5.51774e-05	1.63024	Down	Other
Habp2	29.4301	18.833	0.00313248	1.56269	Down	Other
Hbb-bh1	33.2189	21.6868	0.00151145	1.53175	Down	Other
Hcrt	31.9411	20.6218	0.023424	1.54891	Down	Other
Hdc	40.3616	24.1282	0.00209496	1.67279	Down	Other
Hdgfl1	25.5461	15.6763	0.0204319	1.6296	Down	Other
Hes2	37.4018	19.4811	0.0154438	1.9199	Down	Other
Hmgb1	2504.18	1365.54	0.0157143	1.83383	Down	Other
Hmgb4	40.1871	24.0931	0.00278187	1.66799	Down	Other
Hnf4g	56.4028	29.0684	0.00771365	1.94035	Down	Other
Hpse	51.2621	32.6669	0.000789116	1.56924	Down	Other
Hrc	55.8942	33.2792	0.000523315	1.67955	Down	Other
Hrnr	19.138	12.6955	0.000927423	1.50747	Down	Other
Hsd17b1	72.9637	40.9376	0.00777984	1.78232	Down	Other
Hsd17b13	36.8025	22.1077	0.00994847	1.66469	Down	Other
Hsd17b3	35.3131	19.2888	0.00576931	1.83076	Down	Other
Ifit3	250.973	107.645	0.00173942	2.33149	Down	Other
Iigp1	113.489	45.3175	0.000187124	2.50431	Down	Other
Itgb6	45.3281	26.6973	0.0148951	1.69785	Down	Other
Itln1	63.7009	36.2605	0.00162148	1.75676	Down	Other
Jhdm1d	44.3745	24.8403	0.0136479	1.78639	Down	Other
Katna1 // Katna1	55.2559	33.7998	0.00124472	1.6348	Down	Other
Kcne4	34.1437	20.7115	0.0232243	1.64854	Down	Other
Keg1	131.208	59.9548	0.00134369	2.18845	Down	Other
Khdc1b	27.7656	16.8768	0.000337681	1.64519	Down	Other
Kif27	40.7964	23.1046	0.0101174	1.76573	Down	Other
Kif2c	49.4346	31.937	0.0120058	1.54788	Down	Other
Klf17	82.2439	37.0277	0.00392064	2.22114	Down	Other
Krt34	52.8707	27.9477	0.00887351	1.89177	Down	Other
Krt73	81.9194	45.1592	0.00366563	1.81401	Down	Other
Krt79	38.9156	19.2916	0.00939725	2.01723	Down	Other
Krt84	19.9895	10.7374	0.012763	1.86167	Down	Other
Krtap11-1	34.725	21.2906	0.0164847	1.631	Down	Other
Krtap13-1	48.6455	25.0509	0.00210233	1.94187	Down	Other
Krtap26-1	45.1266	22.3629	0.00224486	2.01792	Down	Other
Krtap28-13	45.6692	20.9924	0.0217192	2.17551	Down	Other
Krtap4-1	16.1304	10.6377	0.0161148	1.51634	Down	Other
Krtap5-4	119.835	62.5692	0.00268192	1.91524	Down	Other
Krtap6-2	54.901	17.963	0.00523405	3.05633	Down	Other
Krtap7-1	16.2398	10.2316	0.0213325	1.58722	Down	Other
Lce1c	76.5164	40.733	0.00395872	1.87849	Down	Other
Lce1h	75.93	46.7241	0.0294805	1.62507	Down	Other
Lce1i	14.1666	6.591	6.18517e-05	2.14939	Down	Other
Lce1l	92.2435	35.8392	0.0209427	2.57382	Down	Other
Lce1m	93.5013	46.5935	0.0180884	2.00675	Down	Other
Lce3a	93.5087	50.8991	0.0237072	1.83714	Down	Other
Lce3c	218.738	124.267	0.0044136	1.76022	Down	Other
Lcn9	49.9788	28.5074	0.0145168	1.75319	Down	Other
Lelp1	36.3464	20.9393	0.000134736	1.7358	Down	Other
Lep	54.638	35.5821	0.000704432	1.53555	Down	Other
Lgr5 // Lgr5	47.098	28.9182	0.00858846	1.62866	Down	Other
Lipm	63.8258	33.9173	0.00281304	1.88181	Down	Other
Lmod3	38.0019	23.7645	0.0172787	1.5991	Down	Other
Lmx1b	104.839	62.4917	0.00447131	1.67765	Down	Other
Lrp2	61.6622	36.7239	0.0050234	1.67908	Down	Other
Lrrc26	78.9975	43.4318	6.15529e-05	1.81889	Down	Other
Lrrc66	62.7126	34.1834	0.019733	1.83459	Down	Other
Lrrc8d // Lrrc8d	30.3677	19.555	0.0198312	1.55294	Down	Other
Lta	33.5819	16.9536	0.00350887	1.98082	Down	Other
Lyg1	25.5525	16.3862	0.0237579	1.55939	Down	Other
Marveld3	49.8006	29.5562	0.00260131	1.68495	Down	Other
Mast4	26.7384	15.1424	0.000211616	1.7658	Down	Other
Mbd3l2	45.3209	27.3967	0.0189218	1.65424	Down	Other
Mc1r	30.2178	17.481	0.000421512	1.72861	Down	Other
Mcoln2	51.9728	30.3591	0.0106391	1.71193	Down	Other
Mcpt1	25.6701	14.4077	0.0146033	1.7817	Down	Other
Med7 // Med7	45.5444	27.679	0.0142192	1.64545	Down	Other
Mepe	63.1402	40.8938	0.00649913	1.544	Down	Other
Mfhas1	62.8124	41.8377	0.00388291	1.50134	Down	Other
Mgam	57.4056	29.1541	0.0065744	1.96904	Down	Other
Mkl2	70.1196	38.7779	0.00428988	1.80824	Down	Other
Mmp13	33.1461	22.0347	0.0108502	1.50427	Down	Other
Mmp1a	17.6935	10.4896	0.00197045	1.68677	Down	Other
Mmp7	65.2517	31.8097	0.0177105	2.05132	Down	Other
Mos	61.8259	32.3289	0.0180253	1.91241	Down	Other
Mpp7	93.9193	50.3269	0.00306123	1.86618	Down	Other
Mrgpra1	60.4731	38.9902	0.045589	1.55098	Down	Other
Mrps18c	51.7445	31.9094	0.0144741	1.62161	Down	Other
Ms4a10	33.2634	19.8356	0.0224753	1.67696	Down	Other
Mtnr1a	62.6143	35.3508	0.00127858	1.77123	Down	Other
Muc5b	37.915	22.1122	0.00729837	1.71466	Down	Other
Myct1	52.8525	32.8318	0.0107351	1.6098	Down	Other
[truncated: 1,686 more rows]

## Sheet: Thalamus
Gene Symbol	Average NBH thalamus	Average GSS thalamus	p-value	fold change	Direction of change	Likely cell type of origin
Arhgap5	236.826	357.204	0.0149773	1.5083	Up	Astrocyte
Brwd3	58.8488	91.9449	0.029864	1.56239	Up	Astrocyte
Cbs	110.221	165.644	0.0293308	1.50283	Up	Astrocyte
Cdo1	64.5969	103.194	0.0254268	1.59751	Up	Astrocyte
Cenpq	30.6739	51.7576	0.0130988	1.68735	Up	Astrocyte
Cggbp1	151.944	247.997	0.0408906	1.63216	Up	Astrocyte
Copz2	93.8024	143.266	0.00495239	1.52732	Up	Astrocyte
Coq10b	95.2045	145.974	0.0287641	1.53326	Up	Astrocyte
Coq5	213.323	330.577	0.0211679	1.54965	Up	Astrocyte
Cpne2	190.521	320.58	0.0443602	1.68265	Up	Astrocyte
Daam2	262.921	427.987	0.0150755	1.62782	Up	Astrocyte
Dhdh	83.2265	134.296	0.0441798	1.61362	Up	Astrocyte
Fam20a	73.6981	113.638	0.00391207	1.54194	Up	Astrocyte
Fam59b	73.8489	111.887	0.0140698	1.51509	Up	Astrocyte
Fgfr3	163.102	260.581	0.000420299	1.59766	Up	Astrocyte
Gabrg1	250.823	390.28	0.00105511	1.55599	Up	Astrocyte
Gpr125	131.063	202.897	0.0157758	1.54809	Up	Astrocyte
H2-Ke6	190.226	305.249	0.02875	1.60467	Up	Astrocyte
H47	60.5877	107.647	0.0172802	1.7767	Up	Astrocyte
Hopx	38.4731	61.1723	0.0189208	1.59	Up	Astrocyte
Klhdc7a	38.9449	58.8652	0.000597648	1.5115	Up	Astrocyte
Lin9	47.678	72.4101	0.0410121	1.51873	Up	Astrocyte
Llgl1	129.669	200.159	0.0437559	1.54361	Up	Astrocyte
Lyrm2	97.6537	180.829	0.014939	1.85174	Up	Astrocyte
Maob	292.481	440.728	0.0127391	1.50686	Up	Astrocyte
Mt3	492.965	787.084	0.0160072	1.59663	Up	Astrocyte
Nme2	58.866	115.804	0.00579678	1.96725	Up	Astrocyte
Pdgfra	204.198	345.48	0.0064748	1.69189	Up	Astrocyte
Pfn4	98.0229	155.074	0.0119772	1.58202	Up	Astrocyte
Plxnb1	191.88	315.09	0.0233751	1.64212	Up	Astrocyte
Polr3h	69.3326	120.221	0.000899314	1.73398	Up	Astrocyte
Ppp1r3c	228.746	347.806	0.00885334	1.52049	Up	Astrocyte
Prodh	91.7177	143.588	0.00219484	1.56554	Up	Astrocyte
Psd2	419.568	670.935	0.0247001	1.59911	Up	Astrocyte
Pycrl	57.9362	92.4902	0.0134495	1.59641	Up	Astrocyte
Qk	36.5766	68.0222	0.00116805	1.85972	Up	Astrocyte
Rbbp9	265.748	400.993	0.0128705	1.50892	Up	Astrocyte
Rhoq	237.963	361.399	0.0162504	1.51872	Up	Astrocyte
Sat1	130.265	215.895	0.0428142	1.65735	Up	Astrocyte
Scrg1	362.62	613.417	0.016701	1.69163	Up	Astrocyte
Slc25a17	212.924	345.446	0.00282735	1.62239	Up	Astrocyte
Sox4	45.2592	77.5481	0.0132058	1.71342	Up	Astrocyte
Syf2	119.589	190.681	0.00847772	1.59447	Up	Astrocyte
Taf2	241.482	380.176	0.0407814	1.57434	Up	Astrocyte
Thap2	92.7459	153.719	0.000292133	1.65743	Up	Astrocyte
Them4	69.2844	106.089	0.0437199	1.53121	Up	Astrocyte
Tnfaip6	54.8299	101.011	0.00045384	1.84226	Up	Astrocyte
Tspan6	317.912	562.707	0.0122968	1.77001	Up	Astrocyte
Ttc30b	25.6277	38.8473	0.0358967	1.51583	Up	Astrocyte
Vwa5a	66.1528	116.649	0.0435453	1.76332	Up	Astrocyte
Zcchc24	225.081	372.258	0.0270599	1.65388	Up	Astrocyte
Acaa2	160.527	252.136	0.00971384	1.57068	Up	Macrophage
Acadl	150.7	245.239	0.0250024	1.62733	Up	Macrophage
Adap2	53.9763	85.7505	0.00381344	1.58867	Up	Macrophage
Ahcy	93.0938	151.904	0.0437242	1.63173	Up	Macrophage
Anp32e	43.1753	79.0901	0.00441042	1.83183	Up	Macrophage
Arf6	177.774	281.057	0.0308527	1.58098	Up	Macrophage
Arhgef10	134.928	210.707	0.00538821	1.56163	Up	Macrophage
Atp6v0a2	330.885	564.037	0.0362241	1.70463	Up	Macrophage
Bcam	69.928	117.939	0.0200921	1.68657	Up	Macrophage
Bcl10	103.462	169.944	0.00641048	1.64257	Up	Macrophage
Bhlhe41	152.287	240.503	0.00796771	1.57928	Up	Macrophage
Btg2	71.5182	107.435	0.0478604	1.5022	Up	Macrophage
C1galt1	95.5688	153.777	0.00345561	1.60907	Up	Macrophage
C1qbp	85.5063	131.425	0.0191898	1.53702	Up	Macrophage
Calcrl	66.3367	107.001	0.00907693	1.61299	Up	Macrophage
Car5b	62.4169	107.62	0.048675	1.72421	Up	Macrophage
Cav2	157.373	244.137	0.0138664	1.55133	Up	Macrophage
Ccnd1	148.062	225.978	0.0379452	1.52624	Up	Macrophage
Cd34	236.194	440.951	0.0311881	1.8669	Up	Macrophage
Cdkn1a	109.847	235.001	0.0485437	2.13934	Up	Macrophage
Cndp2	117.754	197.427	0.00660109	1.67661	Up	Macrophage
Crls1	163	256.372	0.0199512	1.57284	Up	Macrophage
Cwf19l1	121.045	184.442	0.00650537	1.52375	Up	Macrophage
Cyb5r3	290.17	442.29	0.015907	1.52424	Up	Macrophage
Cyp4f14	67.8619	110.289	0.0405548	1.6252	Up	Macrophage
Cyp51	88.2342	138.621	0.0129207	1.57106	Up	Macrophage
Daglb	166.304	261.436	0.000665811	1.57204	Up	Macrophage
Dclre1b	69.5428	115.301	0.00223663	1.65799	Up	Macrophage
Ddit4	82.6649	168.758	0.0438446	2.04147	Up	Macrophage
Ddx3x	254.241	387.384	0.0164737	1.52369	Up	Macrophage
Degs1	349.106	531.465	0.017127	1.52236	Up	Macrophage
Dhrs3	99.7089	160.978	0.0323759	1.61448	Up	Macrophage
Dnpep	80.4858	121.58	0.0349741	1.51058	Up	Macrophage
E2f3	56.6169	92.3822	0.00862995	1.63171	Up	Macrophage
Eif2s3x	47.724	97.2663	0.00462378	2.0381	Up	Macrophage
Erlin1	56.8312	89.2431	0.00962515	1.57032	Up	Macrophage
Fam105a	40.0956	61.2999	0.0373892	1.52884	Up	Macrophage
Fam50a	65.8369	126.939	0.0212373	1.92808	Up	Macrophage
Fmnl2	190.012	289.1	0.00949847	1.52148	Up	Macrophage
Fxr1	326.718	509.211	0.00324437	1.55856	Up	Macrophage
Fzd7	46.8122	82.5818	0.0179032	1.76411	Up	Macrophage
Gadd45b	96.9656	154.682	0.0488287	1.59523	Up	Macrophage
Gal	79.7077	202.852	0.0339732	2.54494	Up	Macrophage
Galnt10	81.5909	128.868	0.00355179	1.57944	Up	Macrophage
Galnt2	134.331	213.872	0.00769333	1.59213	Up	Macrophage
Gsr	296.915	489.482	0.00467274	1.64856	Up	Macrophage
Gstp2	83.0845	132.359	0.0205992	1.59306	Up	Macrophage
Gtf3c6	158.685	244.347	0.00938168	1.53982	Up	Macrophage
H2afx	104.139	169.517	0.00922359	1.62779	Up	Macrophage
H2-T22	81.8912	147.076	0.00342579	1.79599	Up	Macrophage
Heatr5a	122.675	202.43	0.00936882	1.65012	Up	Macrophage
Hiatl1	123.604	197.377	0.00504644	1.59685	Up	Macrophage
Hip1	156.591	246.462	0.0299336	1.57392	Up	Macrophage
Hnrpll	216.112	345.324	0.00972829	1.5979	Up	Macrophage
Hspa13	90.1262	138.231	0.0497559	1.53375	Up	Macrophage
Hspa1b	46.4553	71.6847	0.0412809	1.54309	Up	Macrophage
Imp4	180.957	302.535	0.000280384	1.67186	Up	Macrophage
Itgam	73.1209	138.628	0.0427647	1.89588	Up	Macrophage
Kcnj2	72.1269	115.789	0.0106567	1.60536	Up	Macrophage
Klhl9	258.302	392.131	0.0160805	1.51811	Up	Macrophage
Lats1	192.496	307.58	0.000206208	1.59785	Up	Macrophage
Lbr	118.931	187.338	0.00565969	1.57518	Up	Macrophage
Lipa	177.07	296.253	0.019955	1.67308	Up	Macrophage
Lmna	35.2559	54.1548	0.0406273	1.53605	Up	Macrophage
Lonrf3	50.7685	96.2959	0.0187348	1.89677	Up	Macrophage
Maml3	47.103	71.7682	0.00556172	1.52365	Up	Macrophage
Man1b1	95.7328	154.356	0.0438888	1.61237	Up	Macrophage
Marcks	167.769	252.79	0.0209668	1.50678	Up	Macrophage
Mcl1	116.709	203.777	0.0148268	1.74603	Up	Macrophage
Mertk	142.867	268.743	0.0119935	1.88107	Up	Macrophage
Mfsd2a	303.109	486.633	0.0102704	1.60547	Up	Macrophage
Morc4	36.7216	60.4225	0.0378572	1.64542	Up	Macrophage
Mospd2	64.1274	107.51	0.0162308	1.6765	Up	Macrophage
Mpv17l2	286.95	433.862	0.017003	1.51198	Up	Macrophage
Mybbp1a	111.618	170.513	0.00481155	1.52765	Up	Macrophage
Myh9	131.025	224.386	0.0303204	1.71255	Up	Macrophage
Mynn	83.8167	127.047	0.0403504	1.51577	Up	Macrophage
Nampt	194.697	295.5	0.00130344	1.51775	Up	Macrophage
Ndst2	107.92	164.805	0.0122285	1.52711	Up	Macrophage
Necap2	228.568	364.011	0.0496014	1.59257	Up	Macrophage
Nkap	49.1904	79.6777	0.0199063	1.61978	Up	Macrophage
Nudt16l1	141.205	217.561	0.00674687	1.54075	Up	Macrophage
Nutf2	320.106	527.082	0.00840655	1.64659	Up	Macrophage
Orai3	78.4392	138.69	0.0319562	1.76812	Up	Macrophage
P4hb	212.723	340.821	0.0271745	1.60218	Up	Macrophage
Pank3	84.4064	137.675	0.0101457	1.6311	Up	Macrophage
Pbx2	45.9833	71.9184	0.00229505	1.56401	Up	Macrophage
Pcnxl3	143.639	224.719	0.00900333	1.56447	Up	Macrophage
Pgd	179.652	291.812	0.0102319	1.62432	Up	Macrophage
Plcb2	28.8136	45.097	0.0228621	1.56513	Up	Macrophage
Plcb3	78.9486	146.124	0.0153087	1.85087	Up	Macrophage
Pld2	127.561	213.107	0.00497085	1.67062	Up	Macrophage
Plekho1	110.304	189.338	0.0127484	1.71651	Up	Macrophage
Plod1	63.2461	100.812	0.0271421	1.59396	Up	Macrophage
Pofut2	117.097	189.51	0.0355408	1.61841	Up	Macrophage
Polr3c	87.458	137.821	0.000458199	1.57586	Up	Macrophage
Pomp	224.703	347.758	0.00203822	1.54763	Up	Macrophage
Prcp	197.711	308.014	0.0149354	1.5579	Up	Macrophage
Prpf40a	124.929	193.233	0.0200915	1.54674	Up	Macrophage
Psmb10	207.451	404.973	0.00498419	1.95214	Up	Macrophage
Psme1	112.988	184.295	0.0139132	1.6311	Up	Macrophage
Psmg2	95.6164	150.524	0.0211198	1.57425	Up	Macrophage
Ptprc	62.221	97.4628	0.0449398	1.5664	Up	Macrophage
Pvr	52.137	80.4931	0.0240098	1.54387	Up	Macrophage
Pwp1	111.772	176.061	0.0102155	1.57518	Up	Macrophage
Qpct	118.907	180.512	0.00621478	1.5181	Up	Macrophage
Rai14	59.8349	95.224	0.0474018	1.59145	Up	Macrophage
Rap2c	77.4404	121.424	0.0454178	1.56797	Up	Macrophage
Retsat	97.7927	200.353	0.00351476	2.04875	Up	Macrophage
Rpl38	1489.69	2441.06	0.0330396	1.63863	Up	Macrophage
Rpl5	42.1271	76.2378	0.000190903	1.80971	Up	Macrophage
Rps27l	42.7942	76.5818	0.00222434	1.78954	Up	Macrophage
Rps6ka3	142.448	218.234	0.0169408	1.53202	Up	Macrophage
Rragc	198.918	302.071	0.00557628	1.51857	Up	Macrophage
S100a13	65.3481	119.827	0.0389028	1.83367	Up	Macrophage
Sema3c	104.723	157.091	0.0391701	1.50006	Up	Macrophage
Sepn1	99.8246	158.251	0.0498822	1.58529	Up	Macrophage
Sgpl1	99.0352	155.623	0.036429	1.57139	Up	Macrophage
Sh2b2	61.5996	104.141	0.0428863	1.69062	Up	Macrophage
Siglech	43.2553	65.9364	0.000794234	1.52436	Up	Macrophage
Slc29a3	225.792	341.014	0.00711872	1.51031	Up	Macrophage
Slc2a4	47.7778	106.926	0.0124199	2.23799	Up	Macrophage
Slc30a5	250.556	394.502	0.0139639	1.5745	Up	Macrophage
Slc30a6	113.587	172.683	0.010076	1.52028	Up	Macrophage
Slc39a1	98.2136	187.645	0.00698339	1.91058	Up	Macrophage
Smc6	175.927	275.029	0.0110033	1.56331	Up	Macrophage
Smek1	150.073	250.149	0.00264551	1.66685	Up	Macrophage
Soat1	262.745	429.567	0.0242065	1.63492	Up	Macrophage
Spcs3	150.742	241.075	0.0163951	1.59926	Up	Macrophage
Spg21	112.071	191.799	0.0157331	1.7114	Up	Macrophage
Spty2d1	62.0086	98.5999	0.015125	1.5901	Up	Macrophage
Stat3	265.703	444.083	0.0292874	1.67135	Up	Macrophage
Sumo3	16.91	28.3667	0.0165515	1.67751	Up	Macrophage
Suv39h1	80.6183	125.28	0.0194727	1.55399	Up	Macrophage
Syne1	13.0887	21.4858	0.0196653	1.64155	Up	Macrophage
Tbc1d13	86.7955	131.866	0.0136692	1.51928	Up	Macrophage
Tecpr1	89.7699	140.482	0.0153669	1.56491	Up	Macrophage
Tlr3	230.39	403.767	0.0482993	1.75254	Up	Macrophage
Tmco4	30.5168	48.3834	0.0469048	1.58547	Up	Macrophage
Tmem120b	75.4309	120.058	0.0168709	1.59163	Up	Macrophage
Tmem185b	64.8747	98.7216	0.00511576	1.52173	Up	Macrophage
Tmem206	68.862	110.636	0.0117381	1.60664	Up	Macrophage
Tmem43	85.8029	131.074	0.0317515	1.52761	Up	Macrophage
Tmub2	92.503	151.408	0.00188047	1.63679	Up	Macrophage
Top2b	114.938	176.601	0.0216831	1.53648	Up	Macrophage
Trib1	43.7568	74.9243	0.00875602	1.71229	Up	Macrophage
Tst	176.219	354.372	0.030994	2.01098	Up	Macrophage
Ubc	60.5767	93.514	0.0175273	1.54373	Up	Macrophage
Ube2n	299.858	455.755	4.39614e-05	1.5199	Up	Macrophage
Usp12	63.0973	110.174	0.0100447	1.7461	Up	Macrophage
Uxt	165.91	252.593	0.0485448	1.52246	Up	Macrophage
Vamp3	127.104	193.143	0.0194187	1.51957	Up	Macrophage
Vat1	258.964	544.572	0.0205528	2.10289	Up	Macrophage
Vcam1	130.023	224.821	0.0430238	1.72908	Up	Macrophage
Wipf1	50.2816	75.6888	0.0188417	1.5053	Up	Macrophage
Zfp275	76.0694	120.582	0.000447017	1.58515	Up	Macrophage
Acbd4	43.1635	73.1447	0.0265268	1.69459	Up	Neuronal
Adcyap1	125.009	259.628	0.00769478	2.07688	Up	Neuronal
Adra2a	112.746	182.503	0.0240229	1.61871	Up	Neuronal
Anapc11	83.5294	133.862	0.0161846	1.60258	Up	Neuronal
Ankra2	48.4962	73.0948	0.0161343	1.50723	Up	Neuronal
Bag3	54.3578	98.3778	0.0342982	1.80982	Up	Neuronal
Baiap3	105.55	185.783	0.00276066	1.76014	Up	Neuronal
Bbs4	117.039	204.427	8.88535e-05	1.74665	Up	Neuronal
Bcl2	117.284	192.083	0.0146081	1.63776	Up	Neuronal
Bola2	63.9009	109.945	0.000203195	1.72055	Up	Neuronal
Btbd1	122.898	187.722	0.00401528	1.52746	Up	Neuronal
Ccdc124	276.977	416.076	0.00547224	1.5022	Up	Neuronal
Ccdc59	60.2085	101.368	0.0198552	1.68362	Up	Neuronal
Cdk8	273.107	419.761	0.0370276	1.53698	Up	Neuronal
Cetn3	85.5314	132.923	0.0368567	1.55409	Up	Neuronal
Chac2	104.14	165.878	0.0188663	1.59283	Up	Neuronal
Chchd1	36.9229	58.469	0.00124958	1.58354	Up	Neuronal
Chic1	127.001	191.751	0.00802038	1.50984	Up	Neuronal
Clec2l	209.448	358.595	0.00345201	1.7121	Up	Neuronal
Coasy	63.606	96.0913	0.0311903	1.51073	Up	Neuronal
Dap	80.4086	141.822	0.0293153	1.76377	Up	Neuronal
Dhps	148.446	223.703	0.044242	1.50697	Up	Neuronal
Dleu2	47.5643	72.3663	0.0115703	1.52144	Up	Neuronal
Dnajb1	90.8493	142.515	0.00619777	1.5687	Up	Neuronal
Dsel	94.8424	143.903	0.015522	1.51729	Up	Neuronal
Ecel1	148.835	379.307	0.00130299	2.5485	Up	Neuronal
Egln1	169.699	259.459	0.0264463	1.52893	Up	Neuronal
Epb4.1l4a	105.339	175.422	0.0136972	1.66531	Up	Neuronal
Fam169a	206.605	332.675	0.00831122	1.6102	Up	Neuronal
Fam174a	82.3486	145.506	0.0340797	1.76695	Up	Neuronal
Fgd1	72.4541	112.729	0.0225362	1.55586	Up	Neuronal
Fibp	202.064	305.442	0.0016504	1.51161	Up	Neuronal
Fkbp2	148.278	245.89	0.0234241	1.65831	Up	Neuronal
Fkbp3	491.111	743.616	0.0224003	1.51415	Up	Neuronal
Gipc1	166.514	271.982	0.0237715	1.63339	Up	Neuronal
Glra2	143.223	274.824	0.00192836	1.91885	Up	Neuronal
Hap1	287.341	443.098	0.0331942	1.54207	Up	Neuronal
Hcfc1r1	193.578	312.438	0.0109629	1.61401	Up	Neuronal
Hes6	46.0054	78.3291	0.0354421	1.7026	Up	Neuronal
Hip1r	104.886	163.466	0.00122987	1.55851	Up	Neuronal
Hist2h2ab	116.015	180.281	0.0209381	1.55394	Up	Neuronal
Jag1	77.1838	118.129	0.00428117	1.53049	Up	Neuronal
Kbtbd2	57.4554	88.4673	0.00116944	1.53976	Up	Neuronal
Klhl1	44.7606	82.2119	0.0120482	1.8367	Up	Neuronal
Lancl3	70.0596	109.863	0.0356243	1.56814	Up	Neuronal
Lingo3	125.93	199.938	0.00163921	1.58769	Up	Neuronal
Lsm7	131.25	215.006	0.000360529	1.63814	Up	Neuronal
Lyrm5	50.4579	77.9468	0.0291971	1.54479	Up	Neuronal
Map2k3	60.5749	91.0919	0.0364783	1.50379	Up	Neuronal
Me1	205.315	312.202	0.0285201	1.5206	Up	Neuronal
Med30	43.5522	78.3941	0.0478359	1.8	Up	Neuronal
Mocs3	33.0378	51.5938	0.0435485	1.56166	Up	Neuronal
Morn2	256.552	393.16	0.013119	1.53248	Up	Neuronal
Mrgpre	65.281	111.442	0.0339499	1.70711	Up	Neuronal
Mrpl12	73.7925	112.283	0.00238649	1.5216	Up	Neuronal
Mrpl16	319.194	481.645	0.00250119	1.50894	Up	Neuronal
Mrpl20	62.3032	103.941	0.00369177	1.66831	Up	Neuronal
Mrpl43	116.712	180.15	0.023765	1.54354	Up	Neuronal
Mrpl54	143.695	279.371	0.0106548	1.9442	Up	Neuronal
N6amt2	43.7053	68.6317	0.01677	1.57033	Up	Neuronal
Nap1l3	112.313	170.84	0.046724	1.52111	Up	Neuronal
Ndufa2	245.069	368.619	0.0151872	1.50414	Up	Neuronal
Ndufb9	672.984	1048.81	0.0163135	1.55844	Up	Neuronal
Nucks1	274.839	426.176	0.00741006	1.55064	Up	Neuronal
Nudt18	122.329	187.662	0.0401594	1.53408	Up	Neuronal
Nxn	98.8646	181.852	0.0311123	1.83941	Up	Neuronal
Pacrg	79.9813	125.68	0.0353315	1.57136	Up	Neuronal
Papolg	129.386	199.069	0.0136139	1.53857	Up	Neuronal
Pdk4	143.966	242.557	0.0226707	1.68482	Up	Neuronal
Pgrmc2	181.986	274.677	0.00866092	1.50934	Up	Neuronal
Polr2b	200.961	305.973	0.00693664	1.52255	Up	Neuronal
Pop5	191.423	319.203	0.0130853	1.66753	Up	Neuronal
Ppil3	64.3082	102.301	0.00828107	1.59079	Up	Neuronal
Prim1	43.8716	78.1863	0.00721895	1.78216	Up	Neuronal
Prps1	140.711	217.415	0.0410652	1.54511	Up	Neuronal
Ptcd2	90.117	136.513	0.023307	1.51484	Up	Neuronal
Ptges2	66.8883	114.801	0.0118771	1.71631	Up	Neuronal
Ptges3	88.5166	141.239	0.0234131	1.59562	Up	Neuronal
Rassf8	118.214	181.481	0.0423251	1.5352	Up	Neuronal
Rbx1	240.951	380.511	0.00825632	1.57921	Up	Neuronal
Rexo1	70.3572	105.692	0.0233405	1.50222	Up	Neuronal
Rhbdl1	169.612	264.968	0.00219745	1.56221	Up	Neuronal
Rnasek	209.878	321.437	0.0166815	1.53154	Up	Neuronal
Rpap2	71.1524	108.064	0.00975537	1.51877	Up	Neuronal
Rsph4a	35.8648	55.2925	0.00599648	1.54169	Up	Neuronal
Rwdd1	153.778	252.944	0.0257214	1.64486	Up	Neuronal
Rwdd2a	261.12	396.046	0.0323901	1.51672	Up	Neuronal
Sap30	68.82	115.443	0.0394722	1.67746	Up	Neuronal
Sf3b5	109.943	179.195	0.0191688	1.6299	Up	Neuronal
Slc18a3	32.9748	51.2076	0.0228362	1.55293	Up	Neuronal
Slc25a38	89.4619	135.185	0.00449013	1.51109	Up	Neuronal
Slc39a7	121.578	185.581	0.0146811	1.52644	Up	Neuronal
Slc7a3	51.2633	84.7289	0.0465744	1.65282	Up	Neuronal
Snx4	168.396	254.522	0.0100296	1.51145	Up	Neuronal
Spry3	130.642	210.716	0.0236553	1.61292	Up	Neuronal
Stx18	53.0414	80.2531	0.0158907	1.51303	Up	Neuronal
Supt16h	167.61	256.044	0.0332736	1.52762	Up	Neuronal
Tacr3	89.5834	136.727	0.00937921	1.52625	Up	Neuronal
Tbcc	70.3108	116.164	0.0427262	1.65215	Up	Neuronal
Tmem126a	88.9986	142.389	0.00914531	1.5999	Up	Neuronal
Tmem198b	95.5645	165.274	0.0266439	1.72945	Up	Neuronal
Tppp3	697.63	1124.06	0.0234786	1.61126	Up	Neuronal
Txndc17	306.589	548.948	0.0154659	1.7905	Up	Neuronal
Ufsp1	134.261	208.907	0.00395662	1.55598	Up	Neuronal
Uqcc	92.0199	148.032	0.00699417	1.60869	Up	Neuronal
Wee1	123.238	196.653	0.00426032	1.59572	Up	Neuronal
Zc3h6	61.9462	94.9505	0.0211136	1.53279	Up	Neuronal
Zcchc12	99.1882	162.362	0.0121217	1.63691	Up	Neuronal
Zfp128	64.9185	105.456	0.0143406	1.62444	Up	Neuronal
Zfp2	76.5973	119.982	0.0111382	1.56639	Up	Neuronal
Zfp560	58.8368	90.9824	0.0438827	1.54635	Up	Neuronal
Zfp628	23.9064	38.6166	0.0486256	1.61532	Up	Neuronal
Zfp759	42.115	73.8601	0.0103243	1.75377	Up	Neuronal
Zfp771	129.452	197.791	0.00841952	1.52791	Up	Neuronal
Aasdhppt	129.978	228.427	0.0162113	1.75743	Up	Oligodendrocyte
Abca8a	59.5344	97.5461	0.00533193	1.63848	Up	Oligodendrocyte
Arl4c	85.7563	144.896	0.0143772	1.68963	Up	Oligodendrocyte
Carhsp1	114.659	192.435	0.0018912	1.67832	Up	Oligodendrocyte
Eno3	95.2381	145.589	0.0354766	1.52869	Up	Oligodendrocyte
Fam162a	65.0818	101.129	0.0117618	1.55387	Up	Oligodendrocyte
Fbxl5	127.183	195.771	0.0221788	1.53929	Up	Oligodendrocyte
Fzd2	47.2614	72.2352	0.0359241	1.52842	Up	Oligodendrocyte
Glp1r	60.4099	93.5886	0.00163778	1.54923	Up	Oligodendrocyte
Hsf2	127.372	197.44	0.010019	1.5501	Up	Oligodendrocyte
Jam2	449.031	677.203	0.0266388	1.50814	Up	Oligodendrocyte
Kctd21	85.9644	139.142	0.0204214	1.6186	Up	Oligodendrocyte
Klf15	63.3233	107.95	0.015367	1.70474	Up	Oligodendrocyte
Lrrc1	90.7225	140.888	0.00650892	1.55295	Up	Oligodendrocyte
Ntn4	69.2355	113.494	0.0377026	1.63925	Up	Oligodendrocyte
Ocrl	270.408	406.74	0.00228116	1.50417	Up	Oligodendrocyte
Olig2	114.161	175.631	0.0219677	1.53845	Up	Oligodendrocyte
Peg10	127.494	221.098	0.0122117	1.73418	Up	Oligodendrocyte
Phospho2	103.958	157.103	0.0292485	1.51122	Up	Oligodendrocyte
Pim3	66.2395	110.445	0.0327523	1.66736	Up	Oligodendrocyte
Pomt1	92.2448	143.815	0.0141498	1.55905	Up	Oligodendrocyte
Prkar2a	158.872	262.822	0.00230464	1.6543	Up	Oligodendrocyte
Psmd5	230.435	366.154	0.00345888	1.58897	Up	Oligodendrocyte
Rnft1	216.794	331.682	0.0228775	1.52994	Up	Oligodendrocyte
Sema4b	64.2198	100.353	0.000767336	1.56265	Up	Oligodendrocyte
Sft2d2	116.543	175.136	0.0398701	1.50276	Up	Oligodendrocyte
Slc1a4	214.511	335.358	0.0144203	1.56336	Up	Oligodendrocyte
Tmem126b	109.485	164.281	0.00908557	1.5005	Up	Oligodendrocyte
Tmem141	292.126	447.187	0.0113721	1.5308	Up	Oligodendrocyte
Tom1l1	100.692	169.281	0.000238148	1.68118	Up	Oligodendrocyte
Tssc4	88.3086	150.015	0.019764	1.69876	Up	Oligodendrocyte
Twf1	308.652	548.865	0.0150275	1.77826	Up	Oligodendrocyte
Zfp418	85.9265	137.513	0.0275567	1.60036	Up	Oligodendrocyte
Efcab2	70.2279	123.11	0.0276287	1.75301	Up	Other
Fam108b	237.237	368.89	0.00567984	1.55494	Up	Other
Fbxl14	99.647	159.933	0.00521613	1.605	Up	Other
Foxq1	39.3448	62.8266	0.00237292	1.59682	Up	Other
Glb1l	57.1295	104.505	0.037496	1.82926	Up	Other
Gpr173	60.29	95.2901	0.00782681	1.58053	Up	Other
Kif13a	120.944	186.447	0.0214349	1.5416	Up	Other
Kif7	53.5126	81.883	0.0138352	1.53016	Up	Other
Lpcat1	169.433	254.782	0.0294733	1.50373	Up	Other
Mrgpra3	5.83292	9.97513	0.0186766	1.71014	Up	Other
Mybl1	134.533	205.045	0.00591839	1.52412	Up	Other
N6amt1	50.8836	82.2955	0.00742812	1.61733	Up	Other
Ptger1	70.0537	115.98	0.0100381	1.65558	Up	Other
Rab3il1	83.4563	136.277	0.00727744	1.63292	Up	Other
Rps6ka4	46.0763	72.3445	0.0417457	1.5701	Up	Other
Spry4	64.0867	104.017	0.0308598	1.62307	Up	Other
Srrd	103.664	160.388	0.00229382	1.54718	Up	Other
Uck2	33.3467	53.1916	0.00227031	1.59511	Up	Other
Xk	99.3784	175.427	0.0211826	1.76524	Up	Other
Aaas	143.67	215.95	0.0117344	1.5031	Up	N/A
Acsf2	79.6457	123.023	0.048606	1.54463	Up	N/A
Adssl1	223.273	385.286	0.00988287	1.72563	Up	N/A
Aff1	105.968	169.336	0.025486	1.59799	Up	N/A
AI464131	61.1654	92.3378	0.0460565	1.50964	Up	N/A
Ak3	432.846	667.47	0.00752243	1.54205	Up	N/A
Akr1b10	127.531	208.301	0.00184641	1.63334	Up	N/A
Akr1e1	87.5868	160.883	0.0260254	1.83684	Up	N/A
Aldh1l1	153.702	263.414	0.0219064	1.7138	Up	N/A
Aldh6a1	245.61	369.515	0.0152357	1.50448	Up	N/A
Ankle2	167.473	251.643	0.0160772	1.50259	Up	N/A
Ankrd13a	326.827	505.876	0.0352894	1.54784	Up	N/A
Arap1	44.6546	68.8531	0.0126605	1.5419	Up	N/A
Arhgap36	54.8376	102.539	0.0113401	1.86987	Up	N/A
Arhgef6	35.6667	72.9318	0.0100878	2.04481	Up	N/A
Arxes1	130.87	219.48	0.0436644	1.67709	Up	N/A
Arxes2	214.56	346.601	0.0187527	1.6154	Up	N/A
As3mt	106.933	174.44	0.0079624	1.6313	Up	N/A
Athl1	48.8273	77.3258	0.0205035	1.58366	Up	N/A
AW551984	217.595	391.055	0.0492011	1.79717	Up	N/A
Bex2	128.348	194.328	0.0234467	1.51407	Up	N/A
C130030K03Rik	196.528	294.807	0.0172959	1.50008	Up	N/A
C130071C03Rik	73.7535	112.905	0.0412361	1.53084	Up	N/A
C330006A16Rik	67.0622	102.503	0.0113341	1.52848	Up	N/A
C87436	69.466	106.648	0.00238397	1.53526	Up	N/A
C920006O11Rik	66.2082	103.452	0.0152215	1.56253	Up	N/A
C920021L13Rik	28.0344	42.2391	0.0158787	1.50669	Up	N/A
Cacfd1	59.4149	89.5389	0.0413604	1.50701	Up	N/A
Cartpt	99.206	307.217	0.0264883	3.09676	Up	N/A
Cdh19	119.127	199.099	0.0252925	1.67132	Up	N/A
Chpt1	201.749	336.583	0.017918	1.66833	Up	N/A
Chrm5	42.865	91.1688	0.00194747	2.12688	Up	N/A
Cln5	78.3589	133.72	0.0372353	1.7065	Up	N/A
Cmtm3	112.859	205.9	0.0459664	1.8244	Up	N/A
Cotl1	90.733	176.287	0.0279107	1.94292	Up	N/A
Cpne3	110.884	185.772	0.0493615	1.67538	Up	N/A
Cpt1a	221.796	399.909	0.0353768	1.80305	Up	N/A
Csf1	73.5863	160.727	0.0252075	2.1842	Up	N/A
Csf3r	61.6397	144.66	0.0459901	2.34687	Up	N/A
Csk	116.285	183.909	0.0312134	1.58154	Up	N/A
Csrnp1	46.6194	70.7284	0.0220396	1.51714	Up	N/A
Cstb	264.367	434.553	0.0410605	1.64375	Up	N/A
Cuedc1	77.275	128.665	0.0165124	1.66503	Up	N/A
Cxx1a	10.5705	22.384	0.042295	2.11758	Up	N/A
Cyp27a1	129.445	225.714	0.0439349	1.74371	Up	N/A
Cyp2j9	157.556	250.361	0.00339612	1.58902	Up	N/A
Cyp4f17	57.9786	90.4232	0.00190113	1.5596	Up	N/A
D030016E14Rik	180.949	287.78	0.00471096	1.59039	Up	N/A
D14Ertd449e	82.6455	137.19	0.0441708	1.65998	Up	N/A
D17H6S53E	44.14	72.1375	0.0070439	1.63429	Up	N/A
D3Ertd254e	99.2846	149.042	0.0206731	1.50116	Up	N/A
D4Ertd22e	119.155	180.628	0.030772	1.51591	Up	N/A
D6Wsu163e	163.243	253.656	0.0134055	1.55386	Up	N/A
Dbx2	63.3855	98.1255	0.0382564	1.54807	Up	N/A
Dcaf12l1	50.1075	83.9125	0.0169537	1.67465	Up	N/A
Ddost	780.769	1222.12	0.00771382	1.56528	Up	N/A
Dera	61.5688	92.5997	0.0338879	1.504	Up	N/A
Dgkk	96.4345	169.252	0.0470589	1.75509	Up	N/A
E330009J07Rik	164.483	250.019	0.00466733	1.52003	Up	N/A
Eci1	97.0671	153.659	0.0112842	1.58302	Up	N/A
Efha1	115.171	186.103	0.00354502	1.61588	Up	N/A
Eif1b	542.618	820.227	0.00841529	1.51161	Up	N/A
Etohi1	31.7795	55.5216	0.0156895	1.74709	Up	N/A
F3	447.168	684.204	0.0332711	1.53008	Up	N/A
Fam176a	66.1575	107.458	0.00600908	1.62428	Up	N/A
Fam183b	41.1221	64.7367	0.00957638	1.57425	Up	N/A
Fam199x	55.5799	87.1629	0.0164331	1.56825	Up	N/A
Fam63b	187.621	295.625	0.0148191	1.57564	Up	N/A
Flna	148.971	242.761	0.031206	1.62958	Up	N/A
Folh1	139.914	223.01	0.0208778	1.59391	Up	N/A
Gabrq	72.7026	142.145	0.00329555	1.95515	Up	N/A
Gata2	69.6794	104.682	0.00051827	1.50234	Up	N/A
Gla	95.1504	149.336	0.0113182	1.56947	Up	N/A
Gpx3	99.4972	183.019	0.0488396	1.83944	Up	N/A
Gtf2e2	56.8389	85.565	0.0412259	1.50539	Up	N/A
Hadhb	37.6307	58.6498	0.0340874	1.55856	Up	N/A
Hapln2	250.85	390.39	0.0225563	1.55627	Up	N/A
Haus2	71.3274	108.387	0.00809943	1.51957	Up	N/A
Hcrt	27.6047	72.4477	0.0149761	2.62447	Up	N/A
Hif3a	56.6599	123.481	0.00221717	2.17933	Up	N/A
Hint3	151.318	228.067	0.0271211	1.50721	Up	N/A
Hnrnpa0	73.0816	122.752	0.0421284	1.67966	Up	N/A
Hnrnph2	63.0831	126.513	0.00273519	2.0055	Up	N/A
Inca1	20.2248	35.4105	0.0351535	1.75085	Up	N/A
Itpk1	166.413	266.806	0.0122819	1.60328	Up	N/A
Kansl2	59.9618	121.922	0.000591459	2.03332	Up	N/A
Kif1c	122.632	191.559	0.0277869	1.56206	Up	N/A
Lfng	167.29	262.526	0.00500436	1.56929	Up	N/A
Lgi4	72.5086	150.208	0.0455549	2.07159	Up	N/A
Lhfpl5	95.8516	149.365	0.0249344	1.55829	Up	N/A
Lifr	237.267	371.734	0.00778637	1.56673	Up	N/A
LOC100504965	36.3632	60.8469	0.0105032	1.67331	Up	N/A
LOC100861916	101.476	160.066	0.0434886	1.57738	Up	N/A
Lpl	102.518	170.213	0.0390487	1.66031	Up	N/A
Lrrc8a	322.385	493.591	0.00979001	1.53106	Up	N/A
Lsm3	175.722	284.642	0.004105	1.61985	Up	N/A
Lsp1	65.2701	111.759	0.0354211	1.71225	Up	N/A
Ltn1	164.117	263.894	0.00452859	1.60797	Up	N/A
Mapkapk2	109.058	171.052	0.0239094	1.56844	Up	N/A
Mavs	73.8386	115.906	0.00647284	1.56972	Up	N/A
Mcc	166.939	270.445	0.0286928	1.62002	Up	N/A
Metrn	129.744	289.064	0.0262246	2.22795	Up	N/A
Mir129-1	12.358	24.6087	0.00202349	1.99131	Up	N/A
Mir186	20.8611	76.6795	0.015388	3.67573	Up	N/A
Mir344-2	29.5384	45.458	0.0118712	1.53895	Up	N/A
Mir361	11.1745	20.8019	0.00286712	1.86155	Up	N/A
Mir374	32.6973	49.3976	0.00134392	1.51075	Up	N/A
Mir377	69.2547	129.793	0.00633469	1.87414	Up	N/A
Mir382	63.6691	95.7897	0.0425399	1.50449	Up	N/A
Mir384	51.41	94.5142	0.00355442	1.83844	Up	N/A
Mir491	12.9048	28.4498	0.0315813	2.20458	Up	N/A
Mir5098	16.8335	27.0925	0.0132515	1.60944	Up	N/A
Mir5133	46.7254	72.9842	0.017979	1.56198	Up	N/A
Mir568	212.376	334.759	0.00222565	1.57625	Up	N/A
Mir876	41.7439	71.4261	0.018085	1.71105	Up	N/A
Mir9-2	36.35	75.0702	0.00926465	2.0652	Up	N/A
Mpp3	41.5763	65.588	0.0142317	1.57753	Up	N/A
Mrpl14	55.8997	84.6604	0.0274757	1.5145	Up	N/A
Mtfp1	268.191	408.426	0.0153279	1.52289	Up	N/A
Mxra7	54.3039	91.2144	0.0158125	1.6797	Up	N/A
Myc	43.5277	71.1585	0.00825174	1.63479	Up	N/A
Mycl1	25.3127	40.2791	0.0219832	1.59126	Up	N/A
Naa38	91.3969	154.74	0.0110823	1.69306	Up	N/A
Naip2	12.1306	18.7587	0.0201384	1.5464	Up	N/A
Neil1	66.42	101.814	0.00541812	1.53288	Up	N/A
Nhp2l1	105.006	181.296	0.0229766	1.72653	Up	N/A
Nln	77.8882	128.306	0.0216632	1.64731	Up	N/A
Nt5c1a	68.6179	125.572	0.0172402	1.83003	Up	N/A
Nynrin	71.831	112.257	0.00406474	1.56279	Up	N/A
Oaf	49.9895	93.3301	0.00313396	1.86699	Up	N/A
Oaz1	30.0153	54.3265	0.0104381	1.80996	Up	N/A
Obfc2a	51.6785	79.4063	0.0293631	1.53655	Up	N/A
Padi2	331.883	550.845	0.0473968	1.65976	Up	N/A
Pdpr	234.472	378.19	0.00561996	1.61294	Up	N/A
Phkb	207.914	344.484	0.0490562	1.65686	Up	N/A
Phyhd1	109.182	275.631	0.0182667	2.5245	Up	N/A
Plcg2	40.4608	64.8848	0.032124	1.60365	Up	N/A
Plin3	97.7265	155.001	0.0205548	1.58607	Up	N/A
Plin4	73.404	192.177	0.00334376	2.61807	Up	N/A
Pnma3	52.1095	89.6336	0.0420681	1.7201	Up	N/A
Poglut1	279.123	422.813	0.0433039	1.51479	Up	N/A
Pon2	52.0401	90.4979	0.0258791	1.739	Up	N/A
Ppap2c	126.621	248.543	0.00325247	1.96289	Up	N/A
Ppp1r14c	16.8613	31.4161	0.00553809	1.86321	Up	N/A
Ppp1r35	93.8999	146.529	0.0297445	1.56048	Up	N/A
Prdx1	598.838	899.757	0.0203534	1.50251	Up	N/A
Prdx6	96.4515	179.493	0.0266539	1.86096	Up	N/A
Rasgrp3	145.076	229.588	0.0398024	1.58253	Up	N/A
Rassf4	78.8486	137.421	0.0131784	1.74284	Up	N/A
Rcl1	127.777	193.361	0.0161142	1.51327	Up	N/A
Renbp	28.8107	64.9486	0.048602	2.25433	Up	N/A
Rhou	246.57	418.172	0.00650422	1.69595	Up	N/A
Rif1	113.297	172.735	0.0273949	1.52462	Up	N/A
Rin2	94.5766	144.37	0.0296238	1.52648	Up	N/A
Ripk2	96.58	148.917	0.0163958	1.5419	Up	N/A
Rnaseh2b	76.8398	121.835	0.0190751	1.58557	Up	N/A
Rpp38	100.048	150.789	0.0225749	1.50716	Up	N/A
Scarna13	101.6	161.328	0.0370436	1.58788	Up	N/A
Scarna2	267.045	524.899	0.00502108	1.96558	Up	N/A
Sdf2	93.4963	144.922	0.0212014	1.55003	Up	N/A
Selplg	188.536	306.241	0.00528009	1.62431	Up	N/A
Sema3d	73.5812	118.56	0.0203434	1.61128	Up	N/A
Sepx1	104.702	190.323	0.0425627	1.81775	Up	N/A
Sgk1	252.565	510.885	0.00739562	2.02278	Up	N/A
Sgsh	70.1368	108.115	0.0292338	1.54148	Up	N/A
Skap2	110.265	178.961	0.0274141	1.623	Up	N/A
Slc12a4	89.1341	142.317	0.0372207	1.59666	Up	N/A
Slc46a3	106.427	181.804	0.037184	1.70825	Up	N/A
Smoc1	161.005	248.378	0.048631	1.54267	Up	N/A
Smox	208.549	329.189	0.0368598	1.57848	Up	N/A
Snora16a	74.4116	131.835	0.0199637	1.7717	Up	N/A
Snora33	23.2242	43.2527	0.0291292	1.8624	Up	N/A
Snora68	46.3885	88.8321	0.0368575	1.91496	Up	N/A
Snora69	61.2694	122.164	0.0134892	1.99389	Up	N/A
Snora81	46.5705	87.3896	0.0315008	1.8765	Up	N/A
Snord12	20.1247	46.3374	0.021091	2.30251	Up	N/A
Snord15b	86.5357	136	0.0135315	1.5716	Up	N/A
Snord42b	160.147	292.566	0.0217309	1.82686	Up	N/A
Snord68	38.7055	94.4829	0.0110819	2.44107	Up	N/A
Srebf1	94.239	150.395	0.0329032	1.59589	Up	N/A
Stard3nl	128.057	199.247	0.0317491	1.55592	Up	N/A
Sun2	97.114	154.701	0.0128762	1.59298	Up	N/A
Svip	128.363	204.697	0.0338953	1.59467	Up	N/A
Taf1d	81.5308	141.504	0.0170086	1.73559	Up	N/A
Tbc1d17	131.084	200.929	0.0169249	1.53283	Up	N/A
Tbc1d2b	95.5737	161.944	0.0426757	1.69444	Up	N/A
Th	176.309	447.272	0.0462319	2.53686	Up	N/A
Tmed3	41.9577	75.3365	0.0137802	1.79553	Up	N/A
Tmem176b	227.124	532.615	0.0320561	2.34504	Up	N/A
Tmem42	51.5901	85.1872	0.0449756	1.65123	Up	N/A
Tmie	90.9942	138.533	0.0362559	1.52244	Up	N/A
Tor1aip1	106.25	171.936	0.0130678	1.61822	Up	N/A
Tor3a	39.875	64.5889	0.0122195	1.61978	Up	N/A
Tph2	36.4158	105.399	0.0194654	2.89433	Up	N/A
Tril	195.698	309.235	0.0348505	1.58017	Up	N/A
Tspan31	366.926	598.898	0.0323729	1.6322	Up	N/A
Unc93b1	73.7105	177.724	0.0434061	2.41111	Up	N/A
Unkl	135.1	204.093	9.2043e-05	1.51068	Up	N/A
Uprt	203.696	330.111	0.0184438	1.62061	Up	N/A
Uqcr11	155.523	235.651	0.0231584	1.51521	Up	N/A
Vkorc1	173.999	312.142	0.0191012	1.79394	Up	N/A
Wasf2	63.8898	99.9129	0.0270487	1.56383	Up	N/A
Wrap53	76.3897	115.816	0.0275405	1.51612	Up	N/A
Zfp442	61.3215	114.286	0.00120802	1.86372	Up	N/A
Zfp605	36.2125	54.5098	0.0445281	1.50527	Up	N/A
Zfp768	50.224	85.0306	0.00856897	1.69303	Up	N/A
Zfp930	57.4415	93.5472	0.00341252	1.62857	Up	N/A
Zfp931	78.0376	129.13	0.0209925	1.65472	Up	N/A
Zfp942	100.871	171.816	0.0122169	1.70333	Up	N/A
Zfp943	57.5194	102.585	0.0125892	1.78349	Up	N/A
Zfp954	67.8603	121.857	0.0423401	1.79571	Up	N/A
Zfp963	65.5361	110.982	0.0424651	1.69344	Up	N/A
Zfp964	32.4729	63.2354	0.0266668	1.94733	Up	N/A
Znrd1	117.764	187.183	0.0312507	1.58947	Up	N/A
Cpsf4l	37.3739	23.0168	0.0057364	1.62377	Down	Astrocyte
Hc	34.7175	23.0744	0.0375417	1.50459	Down	Astrocyte
Med7	42.7885	27.4083	0.03886	1.56115	Down	Astrocyte
Sec14l4	41.3979	24.6673	0.00953024	1.67825	Down	Astrocyte
Sec31b	38.3533	25.3381	0.0110747	1.51366	Down	Astrocyte
Tmem66	58.2273	38.323	0.00840441	1.51938	Down	Astrocyte
Ucp3	49.5793	29.9672	0.0288542	1.65445	Down	Astrocyte
Xcr1	52.1006	32.9168	0.0427414	1.5828	Down	Astrocyte
Adam3	50.0378	28.2551	0.000466195	1.77093	Down	Macrophage
Apol7b	51.2001	23.2505	0.0266611	2.20211	Down	Macrophage
Arpc5	107.331	59.0002	0.000297436	1.81916	Down	Macrophage
Asph	68.6542	41.4669	0.012584	1.65564	Down	Macrophage
Astx	1196.54	392.871	0.0343354	3.04563	Down	Macrophage
Atp5l	490.107	250.006	0.0267303	1.96038	Down	Macrophage
Ccl11	64.2426	33.2397	0.00783145	1.93271	Down	Macrophage
Ccl19	190.127	113.898	0.0249823	1.66927	Down	Macrophage
Ccr2	54.7732	30.9399	0.0101724	1.77031	Down	Macrophage
Ccr7	53.2468	32.2225	0.00767237	1.65247	Down	Macrophage
Cd28	45.7536	27.8881	0.00161382	1.64061	Down	Macrophage
Cd3g	42.4849	26.3788	0.00964812	1.61057	Down	Macrophage
Cd5l	23.901	13.0543	0.00426271	1.83089	Down	Macrophage
Cdc6	56.9299	34.5132	0.0263155	1.64951	Down	Macrophage
Cenpf	45.1049	28.0613	0.000141123	1.60737	Down	Macrophage
Chtf18	45.5754	29.5977	0.0391107	1.53983	Down	Macrophage
Ciita	47.0739	28.6543	0.0182159	1.64282	Down	Macrophage
Cryaa	67.4037	41.6094	0.0234579	1.61992	Down	Macrophage
Ctsg	51.1413	29.4692	0.00664933	1.73541	Down	Macrophage
Cxcl9	70.0478	30.931	0.00564841	2.26465	Down	Macrophage
Dbf4	51.019	32.2846	0.00483394	1.58029	Down	Macrophage
Dclre1b	58.7439	33.6113	0.00455652	1.74774	Down	Macrophage
Defb14	57.3223	33.3238	0.0171938	1.72016	Down	Macrophage
Defb2	72.2969	38.8193	0.0264589	1.8624	Down	Macrophage
Defb20	39.6041	25.7135	0.0352879	1.5402	Down	Macrophage
Defb28	29.544	17.0549	0.00449471	1.73229	Down	Macrophage
Diap3	51.6647	30.1569	0.0191973	1.7132	Down	Macrophage
Dntt	42.9988	26.1168	0.00249647	1.6464	Down	Macrophage
Dppa3	53.4849	28.3456	0.00389356	1.88688	Down	Macrophage
Dusp6	29.4213	17.5913	0.0113318	1.67248	Down	Macrophage
Ear2	147.461	92.0101	0.0357331	1.60266	Down	Macrophage
Fam60a	244.586	147.668	0.000506649	1.65632	Down	Macrophage
Fam78a	35.8117	23.8127	0.0293659	1.50389	Down	Macrophage
Fcer2a	20.0186	12.9787	0.0378161	1.54242	Down	Macrophage
Fcrl1	40.3248	22.8422	0.0150041	1.76536	Down	Macrophage
Flg2	37.6234	24.8747	0.0114555	1.51252	Down	Macrophage
Ftl1	209.591	99.0542	0.00425003	2.11592	Down	Macrophage
Gata5	33.8426	22.0038	0.0198881	1.53803	Down	Macrophage
Gata6	37.9084	22.2053	0.0306865	1.70718	Down	Macrophage
Gif	32.3874	16.3824	0.000231152	1.97697	Down	Macrophage
Gimap7	34.6562	21.2086	0.00251507	1.63407	Down	Macrophage
H3f3a	113.486	65.5103	0.00219188	1.73234	Down	Macrophage
Havcr1	32.8107	18.7293	0.040188	1.75184	Down	Macrophage
Hmgb2	127.282	68.8062	0.0265671	1.84986	Down	Macrophage
Hps1	68.3346	44.5201	0.0147061	1.53492	Down	Macrophage
Ifi203	55.1375	36.5986	0.0157602	1.50655	Down	Macrophage
Ifit3	178.13	108.97	0.00243922	1.63467	Down	Macrophage
Ifna1	132.934	88.393	0.000178688	1.5039	Down	Macrophage
Il12b	61.7865	32.5299	0.0129907	1.89938	Down	Macrophage
Il18r1	24.8429	15.8687	0.00773708	1.56553	Down	Macrophage
Il1f6	56.2979	35.6199	0.0338945	1.58052	Down	Macrophage
Il22ra2	24.4905	14.4981	0.0396095	1.68922	Down	Macrophage
Il27	58.4329	38.5322	0.0259246	1.51647	Down	Macrophage
Il9	42.5453	21.4195	0.0263843	1.98628	Down	Macrophage
Kif23	60.9544	40.2405	0.0137196	1.51475	Down	Macrophage
Klra9	42.6175	26.4912	0.0111593	1.60874	Down	Macrophage
Klrc2	12.812	6.4623	0.00366066	1.98257	Down	Macrophage
Lrp2	60.1741	37.5039	0.00171487	1.60448	Down	Macrophage
Lsm5	35.798	21.2063	0.0353614	1.68808	Down	Macrophage
Mgst2	62.1623	35.5263	0.00363949	1.74976	Down	Macrophage
Ms4a5	47.4069	27.5148	0.00615944	1.72296	Down	Macrophage
Muc3	39.8626	25.5993	0.00315326	1.55718	Down	Macrophage
Naip3	40.5161	19.0236	0.000205991	2.12978	Down	Macrophage
Nuf2	46.774	25.0465	0.00691683	1.86749	Down	Macrophage
Oca2	40.5892	20.1782	0.0355825	2.01154	Down	Macrophage
Ostm1	75.4886	48.7534	0.0412832	1.54838	Down	Macrophage
Ott	402.273	161.485	0.0151662	2.49109	Down	Macrophage
Pbk	60.1263	37.0064	0.0171788	1.62475	Down	Macrophage
Peg12	43.9381	25.6049	0.035372	1.71601	Down	Macrophage
Phf11	86.0182	46.5404	0.043866	1.84825	Down	Macrophage
Prc1	46.9966	29.1819	0.0188995	1.61047	Down	Macrophage
Prss45	45.2954	26.1732	0.000169466	1.7306	Down	Macrophage
Rab19	83.3971	47.5983	0.00215839	1.7521	Down	Macrophage
Rad1	35.4274	22.9888	0.00682822	1.54107	Down	Macrophage
Rbm44	34.188	20.6334	0.010654	1.65692	Down	Macrophage
Retnla	123.738	58.8166	0.0025941	2.1038	Down	Macrophage
Ripply3	61.4434	40.6642	0.00432294	1.511	Down	Macrophage
Rnase6	48.4659	26.6516	0.00327678	1.8185	Down	Macrophage
Rpl13	133.725	83.4886	0.0168892	1.60172	Down	Macrophage
Rpl39l	118.892	64.9769	0.0153034	1.82976	Down	Macrophage
S100a2	33.2591	21.0435	0.0112098	1.58049	Down	Macrophage
Sfi1	738.971	324.396	0.00441035	2.27799	Down	Macrophage
Slc10a1	28.5953	17.8235	0.00156797	1.60436	Down	Macrophage
Slc27a6	38.2356	22.2482	0.00984714	1.71859	Down	Macrophage
Slfn1	41.3369	25.6991	0.0322837	1.6085	Down	Macrophage
Slfn4	29.5509	19.2607	0.0119274	1.53426	Down	Macrophage
Sp100	305.312	119.886	0.00144185	2.54669	Down	Macrophage
Sp110 // Sp110	557.917	225.774	0.00804486	2.47113	Down	Macrophage
Sp140	633.699	294.475	0.00130533	2.15196	Down	Macrophage
Ssty2	1930.68	570.749	0.0386006	3.38271	Down	Macrophage
Sytl3	134.776	75.6053	0.0424543	1.78262	Down	Macrophage
Tdpoz3	80.404	39.3171	0.00798825	2.04502	Down	Macrophage
Tlr4	81.3363	52.6527	0.00291704	1.54477	Down	Macrophage
Tnfsf15	50.642	31.3418	0.0351154	1.6158	Down	Macrophage
Trat1	40.7057	23.2102	0.00216109	1.75378	Down	Macrophage
Txk	23.0213	13.9671	0.0014938	1.64826	Down	Macrophage
Vpreb2	40.7231	26.8362	0.00355674	1.51747	Down	Macrophage
Zbed4	225.919	145.594	0.0189548	1.5517	Down	Macrophage
Zc3h12d	67.2696	43.431	0.0474081	1.54888	Down	Macrophage
Zfa	168.578	80.909	0.0106347	2.08356	Down	Macrophage
Abcb11	41.7227	24.2984	0.0481083	1.7171	Down	Neuron and glia mix
Abcg5	42.0745	26.9871	0.0458591	1.55906	Down	Neuron and glia mix
Abo	36.8405	21.2838	0.0285848	1.73092	Down	Neuron and glia mix
Acbd7	77.9559	45.2616	0.0127674	1.72234	Down	Neuron and glia mix
Adamdec1	50.8323	31.8862	0.00544663	1.59418	Down	Neuron and glia mix
Adh7	30.613	18.1474	0.0129787	1.68691	Down	Neuron and glia mix
Agtr1b	50.6646	32.361	0.0484277	1.56561	Down	Neuron and glia mix
Allc	33.8129	18.3088	0.0266355	1.84681	Down	Neuron and glia mix
Atp11a	79.2598	45.5285	0.0369301	1.74088	Down	Neuron and glia mix
Btnl9	63.4735	38.1375	0.00330583	1.66433	Down	Neuron and glia mix
Catsper1	22.2058	11.6491	0.0338485	1.90623	Down	Neuron and glia mix
Ccdc83	32.5356	20.3079	0.000421315	1.60211	Down	Neuron and glia mix
Cga	43.8523	28.63	0.000955164	1.53169	Down	Neuron and glia mix
Clec2h	55.9636	27.0548	0.029316	2.06853	Down	Neuron and glia mix
Clrn3	40.1946	23.7908	0.000502296	1.6895	Down	Neuron and glia mix
Col4a3	63.8995	37.5837	0.00674885	1.70019	Down	Neuron and glia mix
Crp	44.1733	24.8703	0.00547588	1.77615	Down	Neuron and glia mix
Cryga	58.0327	31.8701	0.0124108	1.82092	Down	Neuron and glia mix
Csprs	414.209	155.042	0.0139289	2.67159	Down	Neuron and glia mix
Cyp19a1	34.0849	20.1143	0.0117531	1.69456	Down	Neuron and glia mix
Cyp2d34	34.3959	17.2102	0.0120523	1.99858	Down	Neuron and glia mix
Cyp3a41a	125.715	53.9752	0.00433426	2.32912	Down	Neuron and glia mix
Dkk4	57.245	35.2278	0.0104736	1.62499	Down	Neuron and glia mix
Dppa2	82.928	52.4688	0.0481856	1.58052	Down	Neuron and glia mix
Dsg2	41.9298	23.8235	0.0160153	1.76002	Down	Neuron and glia mix
Epb4.2	48.412	28.7986	0.0278132	1.68106	Down	Neuron and glia mix
Exoc5	34.7436	20.6237	0.0222662	1.68465	Down	Neuron and glia mix
Fcnb	27.8968	18.515	0.0211017	1.50671	Down	Neuron and glia mix
G6pd2	46.4007	25.99	0.00333075	1.78533	Down	Neuron and glia mix
Gjd4	31.9971	18.5505	0.0125093	1.72487	Down	Neuron and glia mix
Gmcl1l	1634.82	662.83	0.0245096	2.46642	Down	Neuron and glia mix
Gsx2	40.2296	22.2615	0.0196304	1.80714	Down	Neuron and glia mix
Hbb-bh2	30.6518	19.8279	0.0410893	1.5459	Down	Neuron and glia mix
Hmgb1	2430.84	1336.14	0.00795035	1.81931	Down	Neuron and glia mix
Hormad2	17.8812	11.2143	0.00937721	1.5945	Down	Neuron and glia mix
Hpse2	60.7982	39.8549	0.00660498	1.52549	Down	Neuron and glia mix
Iqch	39.1898	25.7191	0.005056	1.52377	Down	Neuron and glia mix
Keg1	116.056	63.9486	0.000222846	1.81483	Down	Neuron and glia mix
Krt14	26.4909	15.4389	0.0139618	1.71586	Down	Neuron and glia mix
Krt34	40.0328	24.6998	0.0431591	1.62078	Down	Neuron and glia mix
Lrp2bp	28.905	19.1489	0.040894	1.50949	Down	Neuron and glia mix
Lrrc26	65.3717	40.2812	0.00844362	1.62288	Down	Neuron and glia mix
Mrgpra1	60.1236	32.8784	0.00807743	1.82867	Down	Neuron and glia mix
Mt4	23.6819	11.5398	0.0398512	2.05219	Down	Neuron and glia mix
Myh8	36.0053	23.2534	0.0356605	1.54839	Down	Neuron and glia mix
Myl1	94.9985	61.8349	0.0211765	1.53632	Down	Neuron and glia mix
Npb	36.7683	23.5408	0.035107	1.56189	Down	Neuron and glia mix
Oog1	74.9353	47.9646	0.0014956	1.5623	Down	Neuron and glia mix
Osta	37.4462	19.9999	0.010989	1.87232	Down	Neuron and glia mix
Patl2	60.2634	33.9654	0.0265071	1.77426	Down	Neuron and glia mix
Pax4	65.5072	35.7661	0.0224248	1.83154	Down	Neuron and glia mix
Pcsk9	59.2942	38.4942	0.0431305	1.54034	Down	Neuron and glia mix
Ppnr	129.797	72.98	0.0311973	1.77853	Down	Neuron and glia mix
Prl2c1	86.5419	50.1214	0.00176275	1.72665	Down	Neuron and glia mix
Prss23	90.9828	50.4002	0.00264803	1.80521	Down	Neuron and glia mix
Pzp	24.1975	14.9044	0.0370233	1.62352	Down	Neuron and glia mix
Rps18	195.713	108.684	0.00265844	1.80075	Down	Neuron and glia mix
Rptn	46.2702	25.3672	0.000290169	1.82402	Down	Neuron and glia mix
Siglec15	49.8356	30.2121	0.0286471	1.64952	Down	Neuron and glia mix
Slc13a1	48.0748	29.8625	0.00934018	1.60987	Down	Neuron and glia mix
Slc24a1	47.1291	28.6494	0.00770318	1.64503	Down	Neuron and glia mix
Slc30a8	62.8674	34.0496	0.00595789	1.84635	Down	Neuron and glia mix
Slc5a4b	40.7206	24.6043	0.00872732	1.65502	Down	Neuron and glia mix
Spaca1	43.7676	25.5839	0.00873271	1.71075	Down	Neuron and glia mix
Speer1-ps1	35.3247	15.9097	0.0115484	2.22032	Down	Neuron and glia mix
Spt1	60.2913	38.7849	0.0318787	1.5545	Down	Neuron and glia mix
Sssca1	39.8327	24.2369	0.0113281	1.64348	Down	Neuron and glia mix
Sult1e1	36.2991	20.1768	0.0418899	1.79905	Down	Neuron and glia mix
Svs4	26.5726	15.7392	0.00649662	1.68831	Down	Neuron and glia mix
Tas2r105	24.8423	14.1946	0.03645	1.75012	Down	Neuron and glia mix
Tcl1b1	103.619	63.843	0.0150048	1.62302	Down	Neuron and glia mix
Tcstv3	39.0077	18.3655	0.0181197	2.12397	Down	Neuron and glia mix
Timd4	40.89	26.4096	0.0406537	1.5483	Down	Neuron and glia mix
Tmem194	52.943	28.2434	0.028154	1.87453	Down	Neuron and glia mix
Tmem207	57.623	35.7284	0.00412326	1.6128	Down	Neuron and glia mix
Tnfrsf13b	31.6084	18.7904	0.00395906	1.68216	Down	Neuron and glia mix
Ubtfl1	26.663	14.831	0.0075849	1.79778	Down	Neuron and glia mix
Uox	25.7384	14.3269	0.0264819	1.79651	Down	Neuron and glia mix
Vmn2r29	338.4	144.18	0.00149132	2.34706	Down	Neuron and glia mix
Vmn2r42	374.622	166.772	0.00209999	2.24632	Down	Neuron and glia mix
Xirp2	44.3656	24.4141	0.0241632	1.81722	Down	Neuron and glia mix
Zdhhc11	25.734	15.6911	0.0069903	1.64004	Down	Neuron and glia mix
Zfp330	220.394	120.908	0.0139517	1.82283	Down	Neuron and glia mix
Zfp507	23.573	14.4888	0.0358458	1.62698	Down	Neuron and glia mix
Zfp957	40.2649	25.2041	0.00760089	1.59755	Down	Neuron and glia mix
Zscan4c	69.2399	30.9905	0.00861825	2.23423	Down	Neuron and glia mix
Bcl11a	54.2417	34.0478	0.00369027	1.5931	Down	Neuronal
Cd24a	117.716	65.7118	0.0176228	1.7914	Down	Neuronal
Ebf2	20.4772	13.4696	0.0149823	1.52025	Down	Neuronal
Fmo6	62.9736	36.994	0.00128462	1.70227	Down	Neuronal
Gata4	65.8925	42.5989	0.0300726	1.54681	Down	Neuronal
Gfra1	106.167	60.1505	0.00972067	1.76502	Down	Neuronal
Hoxc4	40.7501	25.9025	0.00104782	1.57321	Down	Neuronal
Hoxd8	41.3542	27.0656	0.0228218	1.52793	Down	Neuronal
Hsd17b3	29.734	19.1983	0.0270585	1.54879	Down	Neuronal
Ifnz	153.65	67.4759	0.0216328	2.27711	Down	Neuronal
Krtap14	34.3493	21.1627	0.00442503	1.62311	Down	Neuronal
Mup1	387.766	166.284	0.00241136	2.33195	Down	Neuronal
Pde6b	37.7884	24.8744	0.0441055	1.51917	Down	Neuronal
Prl2c2	184.558	95.6748	0.00573771	1.92902	Down	Neuronal
Scap	37.903	24.4546	0.0195103	1.54993	Down	Neuronal
Slc16a9	35.6308	18.5773	0.00269521	1.91797	Down	Neuronal
Star	63.5925	40.674	0.004899	1.56347	Down	Neuronal
Tdh	65.8371	38.6131	0.00115703	1.70504	Down	Neuronal
Vnn1	36.7621	23.8303	0.0372002	1.54266	Down	Neuronal
Zfp534	48.2781	25.333	0.0106227	1.90574	Down	Neuronal
Zfp90	44.7538	26.9614	0.00165381	1.65992	Down	Neuronal
Cyp3a44	37.1933	20.9831	0.0120219	1.77253	Down	Oligodendrocyte
Dennd2a	131.115	82.0536	0.00126669	1.59792	Down	Oligodendrocyte
Has2	80.174	49.6987	0.0026859	1.6132	Down	Oligodendrocyte
Lrrc55	59.513	36.4125	0.0203915	1.63441	Down	Oligodendrocyte
Tcfl5	50.9537	27.7541	0.00802471	1.8359	Down	Oligodendrocyte
Zfp184	58.329	34.7787	0.0376485	1.67715	Down	Oligodendrocyte
Abca13	32.7551	20.4135	0.0249985	1.60458	Down	Other
Abpd	58.6723	28.5021	0.00251814	2.05853	Down	Other
Acox2	36.6018	24.3741	0.0266853	1.50167	Down	Other
Acoxl	38.7065	24.5595	0.0474147	1.57603	Down	Other
Actc1	50.6145	25.6834	0.0272099	1.97071	Down	Other
Adam21	35.9015	22.4315	0.0317789	1.60049	Down	Other
Aif1l	49.0306	32.4462	0.0350758	1.51113	Down	Other
Akr1d1	40.2007	25.6171	0.0280181	1.5693	Down	Other
Amtn	57.6274	32.8473	0.0245665	1.7544	Down	Other
Aqp7	47.0359	30.4116	0.0200653	1.54664	Down	Other
Arl14	45.9154	22.866	0.00260944	2.00802	Down	Other
Asb15	48.6415	26.168	0.013963	1.85881	Down	Other
Astl	39.7176	20.943	0.0192355	1.89646	Down	Other
Aurkc	72.9454	44.1754	0.0481664	1.65127	Down	Other
Bcl2a1a	86.7061	56.8846	0.0357594	1.52425	Down	Other
Ccdc150	42.8618	25.6256	0.00334957	1.67261	Down	Other
Cfd	49.6174	29.5698	0.0205729	1.67798	Down	Other
Chrnd	32.7968	19.2625	0.0260935	1.70262	Down	Other
Cidec	33.055	16.4172	0.0251797	2.01344	Down	Other
Clca6	30.5543	18.9456	0.000392439	1.61274	Down	Other
Cldn13	24.0384	14.5146	0.0158318	1.65616	Down	Other
Clec4n	41.0973	24.0133	0.0199818	1.71143	Down	Other
Cst9	77.7206	45.3533	0.00662598	1.71367	Down	Other
Cts7	64.6792	30.7175	0.00834392	2.10561	Down	Other
Ctsr	41.034	23.6531	0.0270925	1.73483	Down	Other
Cxcl2	70.0129	36.8605	0.00381756	1.8994	Down	Other
Cyp3a25	44.0932	21.2413	0.00615801	2.07582	Down	Other
Dcpp1	46.767	22.9131	0.00824311	2.04106	Down	Other
Dennd1b	34.4263	21.7132	0.00424113	1.5855	Down	Other
Dppa4	47.8422	27.5451	0.0145763	1.73687	Down	Other
Duoxa2	41.0841	25.9235	0.00950732	1.58482	Down	Other
Dusp2	67.4209	40.0575	0.0243718	1.6831	Down	Other
Edar	60.6477	30.3459	0.0153589	1.99854	Down	Other
Ereg	63.0732	40.5603	0.0425191	1.55505	Down	Other
F2	16.4683	10.2499	0.000837105	1.60668	Down	Other
Fam124b	33.3797	20.7987	0.00801587	1.60489	Down	Other
Fam170b	63.2318	33.1102	0.007962	1.90974	Down	Other
Fbp2	46.3116	29.5099	0.0397292	1.56936	Down	Other
Fbxo43	62.5359	41.0952	0.0134962	1.52173	Down	Other
Fbxw13	53.3002	31.2619	0.00493937	1.70496	Down	Other
Fndc7	26.8962	17.0206	0.0153719	1.58021	Down	Other
Fpr3	48.9826	27.1939	0.00327377	1.80123	Down	Other
Gpr110	33.6199	21.5768	0.0072619	1.55815	Down	Other
Gpr152	25.6567	16.2661	0.0393782	1.57731	Down	Other
Gprc6a	59.0112	33.8655	0.0222468	1.74252	Down	Other
H1fnt	33.4066	20.7157	0.00842835	1.61262	Down	Other
Hsd11b2	49.7887	28.5349	0.0150588	1.74483	Down	Other
Hsd3b4	70.4061	44.7896	0.012038	1.57193	Down	Other
Htr3b	34.3828	22.1774	0.0325861	1.55035	Down	Other
Itln1	65.6634	36.4558	0.000829272	1.80118	Down	Other
Khdc1b	28.8138	15.9805	0.00782984	1.80305	Down	Other
Krt39	78.1434	40.5228	0.0140435	1.92838	Down	Other
Krtap16-4	165.004	76.8901	0.0366915	2.14597	Down	Other
Krtap26-1	44.453	25.8018	0.0237254	1.72287	Down	Other
Krtap8-1	36.4321	24.0488	0.0228664	1.51493	Down	Other
Lce1l	74.309	42.7164	0.0362609	1.73959	Down	Other
Lce3a	83.6356	45.4154	0.0424793	1.84157	Down	Other
Lrrc50	56.4738	35.932	0.00106157	1.57168	Down	Other
Ly6g6c	55.3055	33.2034	0.00977	1.66565	Down	Other
Mb	43.6728	28.487	0.012524	1.53308	Down	Other
Mmp7	44.7667	25.2811	0.0084617	1.77076	Down	Other
Mrgpra2b	46.0603	28.801	0.0194731	1.59926	Down	Other
Mrgprg	39.2038	23.3535	0.00519549	1.67871	Down	Other
Ms4a2	37.3216	23.4408	0.00290587	1.59217	Down	Other
Nkx1-2	37.8186	22.8902	0.00276247	1.65218	Down	Other
Nlrp4a	27.0605	17.7318	0.00730263	1.5261	Down	Other
Nlrp4b	36.0973	22.3946	0.0460542	1.61188	Down	Other
Nlrp4c	44.1482	25.5722	0.0109877	1.72641	Down	Other
Nlrp4e	187.246	74.6124	0.000100404	2.50958	Down	Other
Npy6r	24.3871	16.0206	0.00715255	1.52224	Down	Other
Oc90	50.7462	32.2223	0.0102764	1.57488	Down	Other
Olah	35.6211	19.1417	0.00463811	1.86092	Down	Other
Olfr15	60.9224	37.6289	0.0360545	1.61903	Down	Other
Olfr701	26.6637	16.8285	0.0417485	1.58443	Down	Other
Oog4	27.9004	14.3729	0.0330346	1.94118	Down	Other
P2rx2	32.903	21.4469	0.000389559	1.53416	Down	Other
Pbld1	72.7386	45.6215	0.0178143	1.59439	Down	Other
Ppp1r14d	65.8695	37.5289	0.0320198	1.75517	Down	Other
Prap1	48.2543	29.1191	0.00181806	1.65713	Down	Other
Prg3	32.4446	17.0179	0.00414764	1.9065	Down	Other
Prl7c1	170.732	80.655	0.0221786	2.11682	Down	Other
Prm2	134.155	83.4319	0.0163844	1.60796	Down	Other
Rab20	33.4518	22.2505	0.0215294	1.50342	Down	Other
Reg4	38.0673	24.3734	0.0449269	1.56183	Down	Other
Ros1	37.6407	23.945	0.033584	1.57196	Down	Other
Rp1	42.8209	26.1099	0.0162803	1.64002	Down	Other
Serpinb11	45.1073	29.2651	0.0328498	1.54134	Down	Other
Serpinb9d	19.881	12.2601	0.0392515	1.6216	Down	Other
Slc46a2	51.1536	32.2504	0.0323304	1.58614	Down	Other
Slc7a15	48.2762	28.2953	0.0357462	1.70615	Down	Other
Spata16	50.352	26.6509	0.00976006	1.88932	Down	Other
Speer4f	84.6323	54.6556	0.0353857	1.54846	Down	Other
Spert	52.8452	33.4842	0.016168	1.57822	Down	Other
Stra8	37.604	22.9444	0.015194	1.63892	Down	Other
Svopl	74.5553	45.5956	0.0278248	1.63514	Down	Other
Tomm20l	40.5807	24.2573	0.0200601	1.67292	Down	Other
Trim15	41.853	23.6782	0.000248222	1.76757	Down	Other
Trim61	20.1773	11.6472	0.0128914	1.73237	Down	Other
Trim71	73.7546	48.4066	0.000628854	1.52365	Down	Other
Tulp2	38.8036	23.7137	0.0136671	1.63634	Down	Other
U90926	26.3957	16.2251	0.00300535	1.62684	Down	Other
Ube1y1	52.9947	33.7596	0.00430792	1.56977	Down	Other
Usp9y	10.1347	6.39813	0.0236668	1.58401	Down	Other
Zfp42	48.765	26.1159	0.0194498	1.86725	Down	Other
Abca17	52.1718	34.1708	0.0288752	1.52679	Down	N/A
Abcb5	41.6229	27.3074	0.0315899	1.52424	Down	N/A
Abpd	135.012	60.744	0.0114971	2.22263	Down	N/A
Acmsd	53.6509	32.0956	0.0108249	1.6716	Down	N/A
Adh1	31.0636	19.6994	0.0155932	1.57688	Down	N/A
AI646519	52.6905	31.1981	0.0224867	1.6889	Down	N/A
Akap3	29.1154	15.7651	0.00789213	1.84683	Down	N/A
Amy2a5	293.789	154.456	0.00724911	1.90209	Down	N/A
Angpt1	61.8859	40.2633	0.00264278	1.53703	Down	N/A
Anxa13	31.6137	18.3122	0.0324085	1.72637	Down	N/A
Apol7c	45.1646	24.277	0.0437251	1.86039	Down	N/A
Arhgef38	34.4396	22.8077	0.0366633	1.51	Down	N/A
AU018829	228.763	105.862	0.00344561	2.16095	Down	N/A
AU022793	29.1954	19.2859	0.0458479	1.51382	Down	N/A
AV051173	38.5604	20.4277	0.00232654	1.88765	Down	N/A
AY358078	286.164	134.77	0.0350271	2.12335	Down	N/A
B020004J07Rik	32.7343	15.2313	0.00423808	2.14915	Down	N/A
B020014A21Rik	202.688	69.4802	0.00336448	2.91721	Down	N/A
Barx1	38.8034	24.4858	0.0358079	1.58473	Down	N/A
BB123696	41.2173	20.2583	0.00580044	2.03459	Down	N/A
BB283400	35.4054	23.3905	0.0290529	1.51367	Down	N/A
BC021614	62.5723	39.2484	0.0416708	1.59426	Down	N/A
BC051070	39.3363	24.7354	0.00572947	1.59028	Down	N/A
BC061212 // Gm7978 // BC061212 // Gm7978	139.088	66.8338	0.00112561	2.08111	Down	N/A
BC061237	1017.56	361.43	0.00822525	2.81537	Down	N/A
BC094916	53.2152	22.4653	0.0432267	2.36878	Down	N/A
BC100530	38.764	22.3605	0.0390057	1.73359	Down	N/A
Bcas3	45.7856	30.2467	0.0489851	1.51374	Down	N/A
Bet3l	47.7987	28.9203	0.0135503	1.65277	Down	N/A
Bglap-rs1 // Bglap-rs1	103.365	57.9979	0.0204009	1.78222	Down	N/A
Bhmt	24.7727	14.7934	0.00175564	1.67457	Down	N/A
Bhmt2	29.6993	15.978	0.0003742	1.85876	Down	N/A
Bloc1s2	75.3641	44.8928	0.0012832	1.67876	Down	N/A
Bpifb9a	25.1038	12.3926	0.00737677	2.02572	Down	N/A
Btnl6	27.5074	16.1662	0.0341888	1.70153	Down	N/A
C030007H22Rik	33.0624	21.1145	0.0338204	1.56587	Down	N/A
C130026I21Rik	412.972	164.812	3.55503e-05	2.50572	Down	N/A
C230024C17	33.8683	19.7618	0.0275241	1.71383	Down	N/A
C230066G23Rik	41.8116	23.7657	0.0436107	1.75932	Down	N/A
C230088H06Rik	71.5557	37.8261	0.0209539	1.8917	Down	N/A
C330008G21Rik	62.0718	40.9383	0.0142848	1.51623	Down	N/A
C330013J21Rik	410.907	207.046	0.0170465	1.98461	Down	N/A
C330022C24Rik	30.3002	20.1282	0.018512	1.50536	Down	N/A
C430039J16Rik	32.7264	20.5162	0.0116894	1.59515	Down	N/A
C630031E19	33.7236	22.3635	0.00482367	1.50797	Down	N/A
C820005J03Rik	52.1625	33.9454	0.0390852	1.53666	Down	N/A
C87414	92.6964	46.1469	0.0121423	2.00872	Down	N/A
C9	44.6213	27.6912	0.0226237	1.61139	Down	N/A
Calm4	51.5545	33.522	0.0273541	1.53793	Down	N/A
Capn8	30.1185	19.6911	0.002053	1.52955	Down	N/A
Cd163l1	47.9724	31.0178	0.00356954	1.54661	Down	N/A
Cd19	24.506	15.9456	0.0171321	1.53686	Down	N/A
Cd300lh	143.497	70.4062	0.00609463	2.03813	Down	N/A
Cd8b1	31.2518	19.843	0.029925	1.57495	Down	N/A
Ceacam15	25.8469	16.4536	0.0176756	1.5709	Down	N/A
Cela2a	52.9111	31.1878	0.0256906	1.69653	Down	N/A
Ces1c	30.6807	15.4988	0.0104596	1.97956	Down	N/A
Ces2e	43.5665	28.3274	0.040713	1.53796	Down	N/A
Cftr	33.9899	21.6446	0.00495606	1.57036	Down	N/A
Chodl	49.4452	29.6827	0.0165266	1.66579	Down	N/A
Chst4	25.8155	16.9434	0.00515412	1.52363	Down	N/A
Cldn17	88.5474	38.6605	0.00170939	2.29038	Down	N/A
Cldn19	65.0664	43.2591	0.0296732	1.50411	Down	N/A
Cldn22	44.8132	29.252	0.00180549	1.53197	Down	N/A
Clec4b2	60.1073	38.1135	0.0449057	1.57706	Down	N/A
Clec4f	54.6899	35.8787	0.00746134	1.5243	Down	N/A
Clps	68.6503	43.2759	0.00269224	1.58634	Down	N/A
Clrn2	93.1113	61.6631	0.0222778	1.51	Down	N/A
Cma2	35.9029	22.4827	0.0347873	1.59691	Down	N/A
Coil	49.5317	28.5812	0.00432395	1.73301	Down	N/A
Col28a1	51.1875	33.2988	0.0428087	1.53722	Down	N/A
Col9a1	65.0379	41.1881	0.000561404	1.57905	Down	N/A
Cpa1	38.8788	24.6363	0.00508137	1.57811	Down	N/A
Cpa3	36.9991	23.8165	0.0434924	1.55351	Down	N/A
Cphx	36.5422	23.304	0.0312254	1.56806	Down	N/A
Crnn	50.9103	25.1895	0.00504462	2.02109	Down	N/A
Cryba4	33.4515	21.9676	0.0340817	1.52277	Down	N/A
Cst12	33.4714	21.9119	0.0371913	1.52754	Down	N/A
Cst13	28.3592	17.546	0.00485868	1.61628	Down	N/A
Cst8	75.1524	46.0806	0.0491536	1.63089	Down	N/A
Cts8-ps	46.2325	25.7094	0.00027092	1.79827	Down	N/A
Cyp2b19	27.1245	17.2554	0.000217332	1.57194	Down	N/A
Cyp2c55 // Cyp2c55	86.8773	55.9778	0.0423872	1.552	Down	N/A
Cyp2g1	32.7469	21.0868	0.013222	1.55295	Down	N/A
Cyp3a41b	124.83	52.5429	0.000608284	2.37577	Down	N/A
Cyp7a1	38.3408	23.8358	0.00421479	1.60854	Down	N/A
Cyp8b1	27.1953	15.6913	0.0245509	1.73315	Down	N/A
D030024E09Rik	80.6549	47.8431	0.0182087	1.68582	Down	N/A
D030040B21Rik	22.9827	12.5782	0.0187972	1.82719	Down	N/A
D13Ertd608e // D13Ertd608e	30.3972	18.331	0.00493553	1.65825	Down	N/A
D13Mgi7	31.5153	16.4075	0.0217551	1.92079	Down	N/A
D17Ertd648e // D17Ertd648e	58.7993	34.0169	0.0119232	1.72853	Down	N/A
D4Ertd617e // D4Ertd617e	69.9153	43.1203	0.0323442	1.6214	Down	N/A
D630022N01Rik	48.9249	28.3194	0.00855356	1.72761	Down	N/A
D6Ertd474e	30.3108	18.3547	0.0271092	1.65139	Down	N/A
D730039F16Rik	26.6164	17.6226	0.0478978	1.51035	Down	N/A
D830005E20Rik // D830005E20Rik	48.6017	30.8592	0.00426714	1.57495	Down	N/A
D830030K20Rik	593.026	276.067	0.000670016	2.14812	Down	N/A
Dazl	49.5607	27.4011	0.0256989	1.80871	Down	N/A
Defa17	100.467	49.2342	0.00166608	2.04059	Down	N/A
Defa20	71.3545	43.2464	0.0343269	1.64995	Down	N/A
Defa23	286.186	129.536	0.00759319	2.20932	Down	N/A
Defa23	286.76	132.284	0.00872229	2.16775	Down	N/A
Defa24	60.6718	39.8355	0.0067323	1.52306	Down	N/A
Defa3	114.709	61.1013	0.0214864	1.87736	Down	N/A
Defa5	177.174	85.2864	0.00427455	2.0774	Down	N/A
Defa-ps1	102.983	55.4561	0.00677538	1.85702	Down	N/A
Defa-rs1	166.905	91.9466	0.00580823	1.81524	Down	N/A
Defb12	39.1609	21.6384	0.0197582	1.80978	Down	N/A
Defb35	88.9828	45.6526	0.0164945	1.94913	Down	N/A
Dlgap5	44.7373	29.3133	0.0028899	1.52618	Down	N/A
Dmrtc1c1	79.4668	45.0307	0.00101239	1.76473	Down	N/A
Dmrtc2	84.6672	54.4272	0.0139679	1.55561	Down	N/A
Dnajc5g	35.1727	22.0811	0.00390014	1.59289	Down	N/A
Dnase2b	50.9622	33.7648	0.0106254	1.50933	Down	N/A
Dppa1	32.609	16.8949	0.00793246	1.93012	Down	N/A
Duox1	50.4064	28.9835	0.0109915	1.73914	Down	N/A
DXBay18 // DXBay18	66.8491	42.6744	0.0372439	1.56649	Down	N/A
E030002O03Rik	62.5834	35.566	0.0388315	1.75964	Down	N/A
E130006D01Rik	25.6478	16.6917	0.000104347	1.53656	Down	N/A
E230015B07Rik	81.4167	48.2579	0.0381138	1.68712	Down	N/A
E330010L02Rik	358.293	150.959	0.00663394	2.37345	Down	N/A
E330014E10Rik	87.9415	46.3609	0.00557569	1.89689	Down	N/A
E330016L19Rik	418.215	175.772	0.00426515	2.3793	Down	N/A
E330034G19Rik	32.2957	21.3638	0.0450614	1.5117	Down	N/A
Eftud2	42.7668	26.099	0.0327207	1.63864	Down	N/A
Eif3d	42.3195	24.9326	0.049248	1.69736	Down	N/A
Enthd1	46.2471	27.5948	0.0168934	1.67593	Down	N/A
Etv5	60.7163	40.1772	0.000264458	1.51121	Down	N/A
F13b	49.6088	30.4765	0.017472	1.62777	Down	N/A
F730016J06Rik	44.512	27.9477	0.0152356	1.59269	Down	N/A
F830005K03Rik	28.4536	18.4139	0.00151483	1.54522	Down	N/A
F830016B08Rik	23.4916	13.2174	0.00756691	1.77732	Down	N/A
Fam109b	39.0162	26.0045	0.0343261	1.50036	Down	N/A
Fam132b	92.6987	60.6335	0.0169288	1.52884	Down	N/A
Fam150a	35.5185	21.3024	0.0102799	1.66735	Down	N/A
Fbxw15	49.9921	32.8678	0.0061795	1.521	Down	N/A
Fbxw28	34.4388	15.8299	0.0228805	2.17556	Down	N/A
Foxl1	56.5678	35.7115	0.0300815	1.58402	Down	N/A
Fthl17	42.5031	20.6266	0.00384576	2.0606	Down	N/A
G630018N14Rik	73.206	37.3989	0.00770925	1.95744	Down	N/A
G630055G22Rik	59.5369	29.4735	0.0126677	2.02002	Down	N/A
G730013B05Rik	27.6086	18.3557	0.00796529	1.50409	Down	N/A
Gabrp	47.5591	25.1605	0.0437136	1.89023	Down	N/A
Gabrr3	49.4511	29.058	0.0145918	1.70181	Down	N/A
Galntl5	46.7711	21.6006	0.0351708	2.16526	Down	N/A
Gcet2	44.3939	28.7895	0.0097165	1.54202	Down	N/A
Gmnn	73.5905	49.015	0.037693	1.50139	Down	N/A
Gpr113	15.5709	9.65057	0.00555902	1.61347	Down	N/A
Gpr31b	127.497	64.0238	0.0114042	1.9914	Down	N/A
Grk1	33.383	19.4096	0.0270025	1.71992	Down	N/A
Gsdmcl1	107.983	71.3817	0.0207502	1.51276	Down	N/A
H2-K2	248.228	137.967	0.0075424	1.79919	Down	N/A
H2-T3	55.8031	31.256	0.00319888	1.78536	Down	N/A
H60b	89.4683	47.4797	0.033477	1.88435	Down	N/A
Heatr7b1	44.14	26.3772	0.0138319	1.67341	Down	N/A
Hemgn	38.1942	21.2019	0.0135744	1.80145	Down	N/A
Hist1h2ba	17.8415	10.7348	0.0102848	1.66203	Down	N/A
Hist2h3b	30.2437	15.4314	0.0163805	1.95989	Down	N/A
Hist4h4	58.1896	37.9188	0.0376282	1.53458	Down	N/A
Hmgcll1	28.67	16.4357	0.0328156	1.74438	Down	N/A
Hoxa3	43.4286	27.5437	0.000883616	1.57672	Down	N/A
Hoxb7	20.8176	13.8211	0.0325143	1.50622	Down	N/A
Ifna14	127.032	67.7742	0.0445145	1.87434	Down	N/A
Igfl3	65.249	43.3087	0.0121399	1.5066	Down	N/A
Ighg	70.0558	44.2976	0.0419911	1.58148	Down	N/A
Ighg3	88.2945	52.2998	0.019959	1.68824	Down	N/A
Ighv1-72	151.321	89.0673	0.00875197	1.69895	Down	N/A
Igh-VJ558 // Igh-VJ558	144.362	86.0521	0.0162099	1.67762	Down	N/A
Igkv1-133	90.0074	51.4347	0.0231176	1.74993	Down	N/A
Igkv4-70	94.9741	47.2514	0.0361563	2.00997	Down	N/A
Iglv1	36.6136	16.3676	0.0120722	2.23696	Down	N/A
Il28a	143.44	86.8893	0.0271729	1.65084	Down	N/A
Ipmk	34.1798	21.2107	0.0308763	1.61144	Down	N/A
Iqcf6	29.5588	18.71	0.0422076	1.57984	Down	N/A
Itk	48.6085	27.8863	0.0346007	1.7431	Down	N/A
Kcne4	32.8969	20.5386	0.0273824	1.60171	Down	N/A
Kif12	28.7262	19.0432	0.0358694	1.50848	Down	N/A
Kif4-ps	42.5732	25.7621	0.0121301	1.65255	Down	N/A
Klhl10	61.7796	38.6205	0.0448058	1.59966	Down	N/A
Klk1b16	16.5526	8.89419	0.0102993	1.86106	Down	N/A
Kng2	29.7201	18.0537	0.0152063	1.64621	Down	N/A
Kntc1	31.0393	20.3254	0.0114107	1.52712	Down	N/A
Krt12	42.2131	27.9323	0.0019077	1.51127	Down	N/A
Krt72-ps	27.6901	18.0643	0.0186539	1.53286	Down	N/A
Krt73	87.6981	56.4726	0.0385528	1.55293	Down	N/A
Krtap10-4	65.0023	34.6416	0.0145547	1.87642	Down	N/A
Krtap1-5	11.6991	6.15824	0.00512273	1.89974	Down	N/A
Lass3	55.4206	30.3212	0.0080782	1.82778	Down	N/A
Lce3c	189.449	109.995	0.0490826	1.72234	Down	N/A
Lcn12	46.0502	29.0953	0.0104599	1.58274	Down	N/A
Lcn5	47.6778	31.1018	0.0211731	1.53296	Down	N/A
Lcn6	51.1321	28.4763	0.0259138	1.7956	Down	N/A
Lcn9	47.4477	29.347	0.00119053	1.61678	Down	N/A
Lgsn	44.8886	29.3025	0.00231292	1.5319	Down	N/A
Lipg	37.5624	24.7366	0.00961752	1.5185	Down	N/A
Lipm	55.7948	32.3079	0.0093191	1.72697	Down	N/A
LOC100038947	31.1202	14.3325	0.00882464	2.1713	Down	N/A
LOC100039029	534.263	208.464	0.0332276	2.56285	Down	N/A
LOC100039574	1473.87	485.82	0.0485021	3.03378	Down	N/A
LOC100039614	2117.1	609.493	0.0318121	3.47354	Down	N/A
LOC100039810	1492.9	447.148	0.0361066	3.33871	Down	N/A
LOC100041057	115.01	37.5991	0.00732453	3.05886	Down	N/A
LOC100041223	1119.59	357.904	0.0462786	3.12818	Down	N/A
LOC100041256	2162.37	612.699	0.0256811	3.52925	Down	N/A
LOC100043315	41.0214	24.718	0.0344869	1.65957	Down	N/A
LOC100504941	13.4569	7.38502	0.0177328	1.82219	Down	N/A
LOC100505112	452.256	191.627	0.0180906	2.36008	Down	N/A
LOC100861620	215.256	114.572	0.0298026	1.87878	Down	N/A
LOC100861621	235.25	102.385	0.0127727	2.2977	Down	N/A
LOC100861686	114.782	71.6614	0.00344829	1.60173	Down	N/A
LOC100861707	8.78384	4.52101	0.000995779	1.94289	Down	N/A
LOC100861733	154.488	56.8706	0.00841017	2.71648	Down	N/A
LOC100861750	44.0987	28.9547	0.0493856	1.52303	Down	N/A
LOC100861794	38.6889	22.4602	0.00219901	1.72256	Down	N/A
LOC100861851	52.7731	29.4645	0.00719557	1.79107	Down	N/A
LOC100861869	62.2088	29.4247	0.00194276	2.11417	Down	N/A
LOC100861902	37.1598	22.9202	0.0200844	1.62127	Down	N/A
LOC100861977	367.939	142.176	9.61392e-05	2.58791	Down	N/A
LOC100862010	72.5394	42.3804	0.0092089	1.71163	Down	N/A
LOC100862018	54.4898	33.9868	0.000604658	1.60326	Down	N/A
LOC100862032	236.28	98.3417	0.00852193	2.40264	Down	N/A
LOC100862101	14.1933	7.99767	0.00263065	1.77468	Down	N/A
LOC100862136	58.2456	37.5406	0.0294034	1.55154	Down	N/A
LOC100862180	147.06	75.1177	0.0133724	1.95772	Down	N/A
LOC100862285	36.2863	20.832	0.0457211	1.74185	Down	N/A
LOC100862368	80.2778	48.6061	0.00565242	1.6516	Down	N/A
LOC100862389	440.641	189.527	0.00216534	2.32495	Down	N/A
LOC100862451	52.7638	29.0325	0.00639634	1.81741	Down	N/A
LOC100862575	52.2916	31.2849	0.0470915	1.67146	Down	N/A
LOC382133	1571.96	492.464	0.0480918	3.19203	Down	N/A
LOC432958	46.0753	27.1707	0.0398361	1.69577	Down	N/A
LOC433461	131.494	76.9921	0.002271	1.70789	Down	N/A
LOC434624	309.392	121.822	0.0316192	2.5397	Down	N/A
LOC621118	41.5537	23.0529	0.0317657	1.80254	Down	N/A
LOC622167	58.101	37.6641	0.0472566	1.54261	Down	N/A
LOC625240	43.4247	25.0129	0.00594761	1.73609	Down	N/A
LOC626693	46.7928	26.4583	0.0312133	1.76855	Down	N/A
LOC639910	217.917	96.8712	0.0418678	2.24955	Down	N/A
Lrrc31	43.3121	24.2785	0.000889689	1.78397	Down	N/A
Lrrc66	56.6425	32.1237	0.0410262	1.76326	Down	N/A
Ly6g5b	67.8323	44.2013	0.0125176	1.53462	Down	N/A
Ly6g5c	25.5091	15.0905	0.0366861	1.69041	Down	N/A
Lyg1	23.0101	15.0573	0.0120941	1.52817	Down	N/A
Mageb3	40.1599	24.4998	0.0217908	1.63919	Down	N/A
Mat1a	41.8931	26.9705	0.0295879	1.55329	Down	N/A
Mefv	28.0543	15.6599	0.0454041	1.79147	Down	N/A
MGC107098	1131.17	332.596	0.0463338	3.40103	Down	N/A
Mir101c	759.102	284.018	0.00469508	2.67272	Down	N/A
Mir107	173.185	98.8645	0.00576319	1.75174	Down	N/A
Mir1195	706.448	301.671	0.00223064	2.34179	Down	N/A
Mir1198	135.974	76.4434	0.0485932	1.77875	Down	N/A
Mir155	52.6376	30.3781	0.0276424	1.73275	Down	N/A
Mir16-2	91.4769	58.8539	0.0139049	1.55431	Down	N/A
Mir17hg	69.485	38.4681	0.00687725	1.8063	Down	N/A
Mir18	31.0947	19.4851	0.0280797	1.59582	Down	N/A
Mir1946a	128.942	69.9111	0.00172424	1.84436	Down	N/A
Mir1950	19.4093	11.9338	0.0152754	1.62642	Down	N/A
Mir1962	65.1531	41.849	0.00710929	1.55686	Down	N/A
Mir1971	47.0401	29.2644	0.0031102	1.60742	Down	N/A
Mir19a	26.7851	13.0259	0.0303272	2.0563	Down	N/A
Mir290	20.6213	10.2693	0.00588809	2.00806	Down	N/A
Mir3066	74.6094	47.4366	0.0137041	1.57282	Down	N/A
Mir3109	47.0892	26.5838	0.0294337	1.77135	Down	N/A
Mir324	97.7229	62.0912	0.0315566	1.57386	Down	N/A
Mir330	122.686	66.0303	0.0265877	1.85803	Down	N/A
Mir339	166.748	94.4668	0.0208651	1.76515	Down	N/A
Mir3475	142.898	64.8487	0.0248178	2.20356	Down	N/A
Mir380	20.3572	11.8695	0.0353871	1.71508	Down	N/A
Mir383	123.459	70.2518	0.0121257	1.75738	Down	N/A
Mir450-2	16.6667	10.8215	0.00602781	1.54014	Down	N/A
Mir466d	215.787	99.7711	0.0207244	2.16282	Down	N/A
Mir467a-1	23.2653	15.2021	0.0224518	1.5304	Down	N/A
Mir467e	511.567	224.535	0.0197545	2.27834	Down	N/A
Mir467f	18.0992	11.9131	0.00915436	1.51927	Down	N/A
Mir5097	68.3522	44.4839	0.0115316	1.53656	Down	N/A
Mir5110	39.0949	23.0662	0.0253377	1.6949	Down	N/A
Mir5112	156.044	90.684	0.00656187	1.72074	Down	N/A
Mir5127	69.7378	42.6723	0.0412682	1.63426	Down	N/A
Mir669a-3 // Mir669a-3	222.771	95.7283	0.0306383	2.32712	Down	N/A
Mir669c	37.5753	20.2624	0.0220576	1.85443	Down	N/A
Mir669h	51.1325	31.6666	0.00332502	1.61472	Down	N/A
Mir669m-1	181.771	94.8669	0.0381452	1.91606	Down	N/A
Mir680-1	1043.81	367.075	0.0115084	2.84358	Down	N/A
Mir680-2	3110.52	1162.44	0.00253516	2.67586	Down	N/A
Mir713	79.4254	43.2955	0.042675	1.83449	Down	N/A
Mir720	17.0544	10.1371	0.0183602	1.68237	Down	N/A
Mir761	739.081	316.145	0.0114307	2.33779	Down	N/A
Mir874	216.599	106.542	0.0138801	2.033	Down	N/A
Mir882	35.5057	23.1934	0.0203308	1.53085	Down	N/A
Mir883b	35.5976	20.2126	0.0152761	1.76116	Down	N/A
Mir9-3	115.57	67.4067	0.0228149	1.71452	Down	N/A
Mir96	35.2648	23.2169	0.00283491	1.51893	Down	N/A
Mira	29.1391	18.6634	0.0447324	1.5613	Down	N/A
Mirlet7g	31.853	17.3248	0.00230559	1.83858	Down	N/A
Mmp21	27.6835	17.9191	0.0216679	1.54491	Down	N/A
Mmp27	51.2617	29.2998	0.0345194	1.74955	Down	N/A
Mrgprb13	70.7675	45.7047	0.000988705	1.54836	Down	N/A
Mrgprb3	26.6985	17.2224	0.0314447	1.55022	Down	N/A
Ms4a18	44.0334	28.2653	0.000191578	1.55786	Down	N/A
Msx1	54.5116	35.9476	0.0446811	1.51642	Down	N/A
Muc20	27.4667	16.2694	0.0312564	1.68825	Down	N/A
Mup10	69.0271	41.8158	0.00244127	1.65074	Down	N/A
Mup13	395.049	163.497	0.0162022	2.41624	Down	N/A
Mup15	443.862	177.98	0.000373559	2.49388	Down	N/A
Mup19	469.916	177.667	0.00362962	2.64492	Down	N/A
Mup7	438.191	180.508	0.00461247	2.42754	Down	N/A
Mup8	379.08	166.591	0.00155264	2.27551	Down	N/A
Mxd3	39.6112	23.6645	0.0377758	1.67386	Down	N/A
Myh15	43.9969	27.297	0.0341843	1.61179	Down	N/A
Mylk4	43.6412	28.1159	0.0225981	1.55219	Down	N/A
Myoz2	26.3393	17.392	0.00675949	1.51444	Down	N/A
Naa11	35.8608	20.3312	0.024827	1.76383	Down	N/A
Nlrp9a	47.2706	31.1065	0.00493797	1.51963	Down	N/A
Obox3	93.0367	46.231	0.00186367	2.01243	Down	N/A
Olfr1009	74.2078	47.1595	0.0468896	1.57355	Down	N/A
Olfr1018	39.231	24.9822	0.00507194	1.57036	Down	N/A
Olfr1030	47.3574	24.8144	0.00918147	1.90846	Down	N/A
Olfr1036	27.1966	15.8372	0.0483493	1.71726	Down	N/A
Olfr1052	121.758	63.0433	0.00242523	1.93135	Down	N/A
Olfr1061	92.9398	56.1483	0.0348674	1.65526	Down	N/A
Olfr1087	19.2912	12.1209	0.0230631	1.59156	Down	N/A
Olfr1090	29.5505	18.7988	0.0211157	1.57194	Down	N/A
Olfr11	58.1154	36.4224	0.0275883	1.59559	Down	N/A
Olfr1109	24.0395	15.9246	0.0273093	1.50958	Down	N/A
Olfr1162	124.541	68.4557	0.00484624	1.8193	Down	N/A
Olfr1211	63.1132	39.2265	0.018836	1.60894	Down	N/A
Olfr1222	78.0987	46.4948	0.038413	1.67973	Down	N/A
Olfr1226	149.864	74.8182	0.00248892	2.00304	Down	N/A
Olfr1252	39.9596	24.7886	0.00358257	1.61201	Down	N/A
Olfr1272	86.2613	54.0226	0.038472	1.59676	Down	N/A
Olfr128	95.6476	59.0135	0.0310435	1.62078	Down	N/A
Olfr129	33.0875	19.5023	0.00371067	1.69659	Down	N/A
Olfr1333	130.242	69.5808	0.0117771	1.87181	Down	N/A
Olfr1337	69.4718	45.5958	0.0354717	1.52364	Down	N/A
Olfr1350	49.8087	30.2442	0.000230259	1.64688	Down	N/A
Olfr1360	129.246	73.1147	0.00981101	1.76771	Down	N/A
Olfr1362	98.6936	60.3351	0.0188843	1.63576	Down	N/A
Olfr1370	48.1415	26.6985	0.0176906	1.80315	Down	N/A
Olfr1371	66.872	40.6061	0.00449374	1.64684	Down	N/A
Olfr1373	148.405	87.8135	0.00105604	1.69001	Down	N/A
Olfr1380	55.5423	28.4165	0.00951383	1.95458	Down	N/A
Olfr1381	211.812	88.6798	0.0301462	2.3885	Down	N/A
Olfr1382	106.957	50.167	0.0299912	2.13203	Down	N/A
Olfr1388	77.2872	45.3873	0.0135259	1.70284	Down	N/A
Olfr1411	112.025	53.0716	0.0321274	2.11082	Down	N/A
Olfr1415	70.1354	40.4161	0.0178713	1.73533	Down	N/A
Olfr1418	47.5137	23.9954	0.000863999	1.98012	Down	N/A
Olfr142	20.1949	11.8815	0.0141766	1.6997	Down	N/A
Olfr1447	24.5643	14.1383	0.00686964	1.73743	Down	N/A
Olfr1449	75.6237	45.0035	0.00978557	1.6804	Down	N/A
Olfr1467	55.7126	32.5394	0.0135005	1.71216	Down	N/A
Olfr1480	67.8918	40.2644	0.0154705	1.68615	Down	N/A
Olfr1490	56.7047	36.5126	0.000905618	1.55302	Down	N/A
Olfr1499	28.3019	17.8537	0.0154089	1.58521	Down	N/A
Olfr1535	42.8919	28.2208	0.0391812	1.51987	Down	N/A
Olfr159	29.687	17.2306	0.00499914	1.72292	Down	N/A
Olfr172	47.5103	21.6238	0.00509599	2.19713	Down	N/A
Olfr198	38.3879	24.7523	0.0159239	1.55088	Down	N/A
Olfr205	164.667	68.1234	0.0209173	2.41719	Down	N/A
Olfr213	49.7194	31.4592	0.0336232	1.58044	Down	N/A
Olfr235	69.0245	39.4548	0.00607106	1.74946	Down	N/A
Olfr247	82.646	48.8683	0.0476077	1.6912	Down	N/A
Olfr286	27.8069	17.903	0.0387118	1.55319	Down	N/A
Olfr298	42.0231	15.0042	0.0429456	2.80075	Down	N/A
Olfr308	15.6253	9.60978	0.0214456	1.62598	Down	N/A
Olfr313	61.2186	38.4321	0.00314389	1.5929	Down	N/A
Olfr323	46.9882	28.7428	0.04542	1.63478	Down	N/A
Olfr329-ps	36.2409	17.5344	0.0218664	2.06684	Down	N/A
Olfr33	53.5658	32.462	0.017127	1.65011	Down	N/A
Olfr352	62.1938	33.6915	0.0364375	1.84598	Down	N/A
Olfr366	57.6298	34.6156	0.0069582	1.66485	Down	N/A
Olfr376	63.6234	35.6944	0.0187807	1.78245	Down	N/A
Olfr39	14.6405	9.12357	0.0233757	1.60469	Down	N/A
Olfr393	14.3669	9.54942	0.0205992	1.50448	Down	N/A
Olfr394	45.7692	26.8946	0.0429968	1.7018	Down	N/A
Olfr412	58.0568	33.6542	0.035323	1.7251	Down	N/A
Olfr424	55.967	35.4504	0.0162407	1.57874	Down	N/A
Olfr434	17.17	9.69658	0.0216063	1.77073	Down	N/A
Olfr466	53.0002	33.6147	0.00442467	1.57669	Down	N/A
Olfr469	94.5986	59.2604	0.00897915	1.59632	Down	N/A
Olfr472	53.7031	31.1067	0.00245373	1.72642	Down	N/A
Olfr485	76.7687	40.2442	0.0361086	1.90757	Down	N/A
Olfr486	18.7607	10.7671	0.00592506	1.74241	Down	N/A
Olfr49	36.9843	23.4448	0.0059838	1.5775	Down	N/A
Olfr516	39.9711	22.8726	0.0319911	1.74755	Down	N/A
Olfr518	77.0176	50.591	0.0185762	1.52236	Down	N/A
Olfr520	14.6291	8.44693	0.0305553	1.73188	Down	N/A
Olfr525	64.7838	32.4854	0.0202499	1.99424	Down	N/A
Olfr527	67.1322	33.2532	0.0116134	2.01882	Down	N/A
Olfr535	48.0585	28.7136	0.0196424	1.67372	Down	N/A
Olfr536	43.394	28.498	0.00207491	1.5227	Down	N/A
Olfr539	43.7672	27.5361	0.00249045	1.58945	Down	N/A
Olfr549	133.531	79.4008	0.0202155	1.68174	Down	N/A
Olfr55	104.368	57.1174	0.00245571	1.82726	Down	N/A
Olfr553	71.4062	42.2074	0.00743036	1.69179	Down	N/A
Olfr555	79.8953	47.0273	0.0397004	1.69891	Down	N/A
Olfr559	61.5027	35.5349	0.00312734	1.73077	Down	N/A
Olfr561	43.6758	25.406	0.0275634	1.71912	Down	N/A
Olfr576	89.6526	58.1214	0.024227	1.54251	Down	N/A
Olfr577	99.5156	49.1146	0.0013005	2.02619	Down	N/A
Olfr594	106.951	44.3214	0.000387921	2.41308	Down	N/A
Olfr6	57.5977	32.4784	0.0256058	1.77342	Down	N/A
Olfr607	57.3509	33.7507	0.0276235	1.69925	Down	N/A
Olfr613	46.6702	30.5683	0.00104654	1.52675	Down	N/A
Olfr62	47.1696	29.2385	0.036544	1.61327	Down	N/A
Olfr620	57.9703	35.6352	0.029229	1.62677	Down	N/A
Olfr635	85.523	53.411	0.0362948	1.60122	Down	N/A
Olfr645	45.5616	29.5392	0.0341918	1.54241	Down	N/A
Olfr655	55.2295	32.6267	0.00507507	1.69277	Down	N/A
Olfr656	89.1335	48.7331	0.0314917	1.82901	Down	N/A
Olfr665	67.9549	37.209	0.04231	1.8263	Down	N/A
Olfr667	93.1959	38.2814	0.00078577	2.4345	Down	N/A
Olfr671	192.447	94.3364	0.0023067	2.04001	Down	N/A
Olfr679	104.131	59.6609	0.00357495	1.74538	Down	N/A
Olfr684	26.0225	16.1571	0.015621	1.61059	Down	N/A
Olfr692	56.3326	36.3985	0.0291872	1.54766	Down	N/A
Olfr707	20.2951	10.6426	0.0363812	1.90697	Down	N/A
Olfr723	49.2497	22.1659	0.0334099	2.22187	Down	N/A
Olfr743	35.7978	22.9385	0.0426158	1.5606	Down	N/A
Olfr749	209.122	91.3801	0.011555	2.28849	Down	N/A
Olfr76	84.2666	47.1947	0.0420274	1.78551	Down	N/A
Olfr761	15.7593	7.26839	0.000594306	2.16819	Down	N/A
Olfr764	11.4637	6.53083	0.021079	1.75533	Down	N/A
Olfr765	76.7654	48.3045	0.00523646	1.5892	Down	N/A
Olfr782	87.4907	47.2224	0.0137904	1.85274	Down	N/A
Olfr8	137.716	71.061	0.00751663	1.93799	Down	N/A
Olfr808	32.7533	17.2293	0.0309996	1.90103	Down	N/A
Olfr824	60.721	38.2523	0.000187549	1.58738	Down	N/A
Olfr828	29.0988	19.3457	0.0245655	1.50415	Down	N/A
Olfr830	37.1279	24.35	0.0240478	1.52476	Down	N/A
Olfr835	52.6231	30.5455	0.000867549	1.72278	Down	N/A
Olfr873	17.8559	9.3221	0.0488575	1.91544	Down	N/A
Olfr887	97.2358	64.5237	0.046327	1.50698	Down	N/A
Olfr890	53.1586	27.5684	0.00454031	1.92825	Down	N/A
Olfr91	76.0053	49.6772	0.0146628	1.52998	Down	N/A
Olfr914	115.04	59.8273	0.0391801	1.92287	Down	N/A
Olfr921	20.9915	12.4352	0.0258414	1.68807	Down	N/A
Olfr952	18.7407	12.3439	0.0400552	1.51821	Down	N/A
Olfr968	38.2826	19.3777	0.032494	1.97561	Down	N/A
Olfr975	64.3157	30.3537	0.0151599	2.11887	Down	N/A
Olfr976	47.6505	26.9127	0.0225611	1.77056	Down	N/A
Olfr98	18.8845	11.9709	0.0290392	1.57753	Down	N/A
Olfr981	33.8029	22.2833	0.00804069	1.51696	Down	N/A
Olfr983	32.5357	17.8949	0.00861605	1.81816	Down	N/A
Olfr985	45.7075	26.5143	0.00682056	1.72388	Down	N/A
Olfr988	243.042	122.121	0.0113951	1.99017	Down	N/A
Olfr99	49.9311	25.2036	0.0459877	1.98111	Down	N/A
Olfr998	169.005	84.1375	0.0144848	2.00867	Down	N/A
Onecut1	66.8171	43.5527	0.00292659	1.53417	Down	N/A
Orc1	33.4405	21.5639	0.0202582	1.55076	Down	N/A
Pdzd9	49.6577	27.4953	0.00920855	1.80604	Down	N/A
Phxr2	30.1575	19.5284	0.0172061	1.54429	Down	N/A
Pi15	35.455	23.217	0.00530193	1.52711	Down	N/A
Plek2	62.047	40.6498	0.00259458	1.52638	Down	N/A
Plin1	41.5583	26.6221	0.0347045	1.56105	Down	N/A
Ppp1r3b	47.5626	29.245	0.0199314	1.62635	Down	N/A
Prdx6b	39.1565	22.1485	0.0103076	1.76791	Down	N/A
Prf1	95.086	59.0291	2.26411e-06	1.61083	Down	N/A
Prok1	85.3603	52.2437	0.00750807	1.63389	Down	N/A
Prr15l	39.6741	24.721	0.0188061	1.60488	Down	N/A
Prss12	134.467	89.5846	0.0284437	1.501	Down	N/A
Prss30	40.603	24.9771	0.00321464	1.62561	Down	N/A
Rdh16	39.9197	24.2337	0.0357758	1.64728	Down	N/A
Rhd	42.204	24.3781	0.0438794	1.73122	Down	N/A
Rhox2b	145.738	73.8855	0.0236501	1.97249	Down	N/A
Rhox4a	130.969	64.996	0.0467239	2.01503	Down	N/A
Rhox4c	253.374	113.004	0.026629	2.24217	Down	N/A
Rhox4e	251.48	118.042	0.034586	2.13043	Down	N/A
Rhox4g	123.854	63.6254	0.0317407	1.94661	Down	N/A
Rnase11	65.0255	39.4962	0.002634	1.64637	Down	N/A
Rnase9	23.5206	13.669	0.00355442	1.72072	Down	N/A
Rpl31-ps21	34.2229	22.2412	0.0270804	1.53872	Down	N/A
Rtcd1	28.8775	18.5326	0.0361808	1.5582	Down	N/A
Rxfp4	37.3461	24.8143	0.00530895	1.50503	Down	N/A
Ryr1	42.0519	24.3235	0.0157344	1.72886	Down	N/A
Samt1	29.3999	16.9904	0.0416411	1.73038	Down	N/A
Serpina10	49.8079	29.6763	0.0370808	1.67837	Down	N/A
Serpina3b	17.3841	11.3781	0.0130908	1.52786	Down	N/A
Serpinb3d	45.8085	26.5263	0.0104509	1.72691	Down	N/A
Serpinb9f	46.5307	26.345	0.00437289	1.76621	Down	N/A
Sfta2	35.6669	23.741	0.0196702	1.50234	Down	N/A
Six1	28.9399	18.974	0.0432933	1.52524	Down	N/A
Slc17a1	37.0488	22.0438	0.0185239	1.68069	Down	N/A
Slc17a2	54.0252	35.1231	0.0423907	1.53817	Down	N/A
Slc22a16	48.3338	30.8137	0.00981097	1.56858	Down	N/A
Slc22a19	33.5441	21.8379	0.0020431	1.53605	Down	N/A
Slc22a26	52.2693	34.4307	0.0195602	1.5181	Down	N/A
Slc47a2	48.7482	27.6513	0.0229886	1.76296	Down	N/A
Slc5a8	55.976	35.5893	0.0245625	1.57283	Down	N/A
Slc6a2	34.4412	22.1626	0.00236331	1.55402	Down	N/A
Slx	68.91	32.8554	0.0130439	2.09737	Down	N/A
Slxl1	299.967	145.766	0.0149558	2.05787	Down	N/A
Smarca5-ps	35.0703	18.1301	0.0185649	1.93436	Down	N/A
Smok2b	49.1089	27.6725	0.0116723	1.77464	Down	N/A
Smok3a	56.8971	31.3233	0.00238559	1.81645	Down	N/A
Smok3b	68.9265	40.5987	0.0076686	1.69775	Down	N/A
Snord8	376.105	210.359	0.0480074	1.78793	Down	N/A
Spag11a	130.439	64.4958	0.0119274	2.02244	Down	N/A
Speer2	63.9899	32.4596	0.00306246	1.97137	Down	N/A
Speer4a	158.235	76.429	0.0436454	2.07035	Down	N/A
Speer4d	19.8006	10.4973	0.00549228	1.88625	Down	N/A
Speer4e	515.631	183.764	0.00974597	2.80594	Down	N/A
Spink14	38.2479	23.6453	0.0465511	1.61757	Down	N/A
Sprr2a1	254.258	120.486	0.00184499	2.11028	Down	N/A
Sprr2e	47.6476	26.2146	0.00905775	1.8176	Down	N/A
Sprr2j-ps	33.1485	21.884	0.0204454	1.51473	Down	N/A
Srd5a2	31.8476	21.0797	0.00893702	1.51082	Down	N/A
Ssxb10	58.7762	38.8314	0.0247772	1.51363	Down	N/A
Synpo2l	40.983	25.5545	0.0225829	1.60375	Down	N/A
Taar2	49.1127	25.3816	0.0333324	1.93497	Down	N/A
Taar3	33.0103	18.391	0.0304056	1.79492	Down	N/A
Taar4	42.8087	26.3784	0.011927	1.62287	Down	N/A
Tagap1	36.0473	19.484	0.00396031	1.8501	Down	N/A
Tas2r113	40.5599	27.015	0.0109635	1.50138	Down	N/A
Tas2r114	44.752	24.9407	0.0358747	1.79433	Down	N/A
Tas2r117	25.6494	15.8473	0.0399926	1.61854	Down	N/A
Tas2r119	39.0645	22.3242	0.00616685	1.74987	Down	N/A
Tas2r120	42.8513	22.4653	0.0184028	1.90745	Down	N/A
Tas2r121	31.3045	19.3834	0.0398499	1.61502	Down	N/A
Tas2r122	41.3993	23.3053	0.043369	1.77639	Down	N/A
Tceal3	51.2918	32.2565	0.00372226	1.59012	Down	N/A
Tcp10a	57.3248	33.5321	0.0141775	1.70955	Down	N/A
Tdpoz4	87.8402	37.9743	0.0247013	2.31315	Down	N/A
Tdpoz5	117.137	57.0021	0.00756801	2.05495	Down	N/A
Tfb2m	42.9693	28.2212	0.0424399	1.52259	Down	N/A
Themis	47.5796	30.0693	0.00345706	1.58233	Down	N/A
Tigd4	66.7906	37.5282	0.00621599	1.77975	Down	N/A
Tlx1	30.1896	19.0636	0.0217179	1.58363	Down	N/A
Tm4sf4	50.8746	32.3959	0.010065	1.5704	Down	N/A
Tmc5	46.6712	26.2344	0.00989329	1.77901	Down	N/A
Tnn	50.461	33.4151	0.00723703	1.51013	Down	N/A
Tnnc2	51.1991	33.1113	0.00972417	1.54627	Down	N/A
Trav12-2	89.5257	48.762	0.0040933	1.83597	Down	N/A
Trav7-4	91.4395	53.0147	0.0293757	1.7248	Down	N/A
Trim38	44.4354	21.4634	0.00343651	2.07029	Down	N/A
Trim43c	485.894	179.351	0.00748505	2.70918	Down	N/A
Triml1	21.1036	13.7143	0.0253831	1.5388	Down	N/A
Triml2	32.5472	21.0414	0.0115521	1.54681	Down	N/A
Try4	119.52	76.005	0.0321585	1.57253	Down	N/A
Try5	28.8612	18.843	0.0209746	1.53167	Down	N/A
Ttk	55.2384	36.8083	0.000675433	1.5007	Down	N/A
Ugt1a1	156.408	64.5224	0.00273939	2.42409	Down	N/A
Unc93a	46.2355	23.7903	0.0296517	1.94346	Down	N/A
Uts2d	60.2728	30.9798	0.00113553	1.94555	Down	N/A
Vmn1r100	119.63	74.1907	0.00836056	1.61247	Down	N/A
Vmn1r101	172.114	96.2422	0.00129788	1.78834	Down	N/A
Vmn1r103	167.245	89.3708	0.0215249	1.87136	Down	N/A
Vmn1r104	124.05	69.6748	0.0234	1.78042	Down	N/A
Vmn1r107	204.892	108.064	0.00602161	1.89603	Down	N/A
Vmn1r111	120.112	68.6262	0.0198105	1.75023	Down	N/A
Vmn1r112	139.117	78.2327	0.00244334	1.77824	Down	N/A
Vmn1r114	109.356	59.3541	0.0248276	1.84243	Down	N/A
Vmn1r117	148.293	83.3692	0.0231599	1.77875	Down	N/A
Vmn1r118	119.928	65.6572	0.0185023	1.82658	Down	N/A
Vmn1r119	147.867	70.1067	0.00633074	2.10917	Down	N/A
Vmn1r120	89.5482	53.768	0.0155994	1.66545	Down	N/A
Vmn1r126	108.784	58.7473	0.0230655	1.85172	Down	N/A
Vmn1r127	136.396	69.8365	0.0124612	1.95307	Down	N/A
Vmn1r129	177.443	96.1778	0.0198228	1.84495	Down	N/A
Vmn1r130	216.905	112.462	0.015605	1.92869	Down	N/A
Vmn1r132	199.704	94.5316	0.013433	2.11256	Down	N/A
Vmn1r135	125.35	70.2432	0.0215209	1.78451	Down	N/A
Vmn1r142	187.817	90.3335	0.00523085	2.07915	Down	N/A
Vmn1r143	215.608	116.254	0.00875484	1.85462	Down	N/A
Vmn1r151	122.249	69	0.00819961	1.77173	Down	N/A
Vmn1r158	178.947	96.3813	0.00165904	1.85666	Down	N/A
Vmn1r172	26.2684	17.4613	0.0371463	1.50438	Down	N/A
Vmn1r173	50.5688	27.0035	0.00153799	1.87267	Down	N/A
Vmn1r174	108.002	57.9132	0.00180559	1.8649	Down	N/A
Vmn1r2	149.83	92.4998	0.00431462	1.61979	Down	N/A
Vmn1r43	158.291	66.2365	0.00400057	2.38979	Down	N/A
Vmn1r46	30.2796	17.2679	0.0309302	1.75352	Down	N/A
Vmn1r63	76.3077	45.7425	0.0212492	1.6682	Down	N/A
Vmn1r91	87.2929	57.7746	0.0236008	1.51092	Down	N/A
Vmn1r93	114.964	61.3943	0.0207839	1.87254	Down	N/A
Vmn1r94	240.764	107.033	0.0333711	2.24944	Down	N/A
Vmn1r-ps79	137.965	71.3234	0.0166576	1.93436	Down	N/A
Vmn2r113	41.589	27.5688	0.0346392	1.50856	Down	N/A
Vmn2r117	49.6758	27.5032	0.00628791	1.80619	Down	N/A
Vmn2r16	47.8342	25.9278	0.0256877	1.8449	Down	N/A
Vmn2r21	89.1666	49.193	0.0394276	1.81259	Down	N/A
Vmn2r28	22.4034	12.3246	0.00450899	1.81779	Down	N/A
Vmn2r32	749.423	284.526	0.00159853	2.63393	Down	N/A
Vmn2r33	564.494	227.612	0.00388199	2.48007	Down	N/A
Vmn2r34	590.672	224.643	0.00196162	2.62939	Down	N/A
Vmn2r35	131.746	81.8191	0.0190163	1.61022	Down	N/A
Vmn2r38	110.943	45.6805	0.00799098	2.42868	Down	N/A
Vmn2r39 // Vmn2r50	156.332	73.398	0.000170973	2.12992	Down	N/A
Vmn2r41 // Vmn2r40	173.583	87.6035	0.0164487	1.98146	Down	N/A
Vmn2r43	366.602	157.719	0.0103647	2.32439	Down	N/A
Vmn2r49	49.4188	29.5193	0.0127336	1.67412	Down	N/A
Vmn2r5	83.841	55.2985	0.023978	1.51615	Down	N/A
Vmn2r51	588.631	233.747	0.000906394	2.51824	Down	N/A
Vmn2r56	22.256	14.0885	0.0488611	1.57972	Down	N/A
Vmn2r58	240.776	125.17	0.0240892	1.92359	Down	N/A
Vmn2r6	106.927	61.0025	0.0202316	1.75283	Down	N/A
Vmn2r85	568.964	201.339	0.0219991	2.8259	Down	N/A
Vmn2r90	20.9738	12.9484	0.0253508	1.61979	Down	N/A
Vmn2r-ps11	66.5822	33.9923	0.00439347	1.95874	Down	N/A
Zfp600	1078.22	410.796	0.00648528	2.62471	Down	N/A
Zfp640	47.6389	22.2083	0.00654666	2.14509	Down	N/A
Zfp772	276.632	125.682	0.00670953	2.20104	Down	N/A
Zfp808	190.376	123.095	0.00355896	1.54658	Down	N/A
Zic5	28.0782	17.1059	0.0103078	1.64143	Down	N/A
Zp1	26.0047	16.7719	0.0314097	1.55049	Down	N/A
Zscan4a	105.609	45.5201	0.00303835	2.32006	Down	N/A
Zscan4e	77.0945	38.063	0.00323288	2.02544	Down	N/A
Zscan4f	116.87	55.4646	0.00317358	2.10711	Down	N/A

## Sheet: Cerebellum
Gene Symbol	Average GSS Cerebellum	Average NBH Cerebellum	p-value	Fold change	Direction of change	Likely cell type of origin
Abhd14a	43.6332	24.1032	0.00578626	1.81027	Up	Astrocyte
Acad8	137.111	87.3352	0.0021736	1.56994	Up	Astrocyte
Aqp4	969.884	624.138	0.0219812	1.55396	Up	Astrocyte
Atoh8	52.183	33.0203	0.00406406	1.58033	Up	Astrocyte
Bcan	352.558	219.744	0.00907178	1.6044	Up	Astrocyte
Bet1l	132.822	86.9769	0.004581	1.52709	Up	Astrocyte
Bmp7	111.857	63.1954	0.023558	1.77002	Up	Astrocyte
Cables1	188.155	120.045	0.0402584	1.56737	Up	Astrocyte
Cacng5	144.899	95.0128	0.00338842	1.52505	Up	Astrocyte
Carkd	180.144	104.823	0.0140435	1.71855	Up	Astrocyte
Cat	443.815	285.074	0.00209126	1.55684	Up	Astrocyte
Chi3l1	258.44	156.387	0.035603	1.65257	Up	Astrocyte
Chst2	169.011	86.139	0.00106279	1.96207	Up	Astrocyte
Clybl	598.539	381.438	0.00371938	1.56916	Up	Astrocyte
Cnpy2	206.891	119.921	0.00433462	1.72523	Up	Astrocyte
Coq10b	139.637	82.61	0.00935034	1.69032	Up	Astrocyte
Crtc3	230.942	150.105	0.0114823	1.53854	Up	Astrocyte
Ctdsp1	131.211	85.4095	0.00481673	1.53626	Up	Astrocyte
Cuedc1	138.363	66.8858	0.00221739	2.06864	Up	Astrocyte
Cyp7b1	111.269	73.2838	0.00213469	1.51833	Up	Astrocyte
Dhdh	131.11	66.4172	0.00866946	1.97404	Up	Astrocyte
Dhrs7	125.281	74.247	0.00456814	1.68735	Up	Astrocyte
Dirc2	201.143	130.748	0.0169307	1.53841	Up	Astrocyte
Dscr3	162.198	104.62	0.00535605	1.55036	Up	Astrocyte
Dusp18	93.7583	56.5023	0.0195508	1.65937	Up	Astrocyte
Ednra	89.2902	56.8662	0.00927707	1.57018	Up	Astrocyte
Eef2k	205.97	133.982	0.0050611	1.5373	Up	Astrocyte
Efna2	151.223	100.623	0.00281437	1.50286	Up	Astrocyte
Efnb2	73.5541	47.4315	0.0244218	1.55074	Up	Astrocyte
Ehd2	59.5598	33.5058	0.00893394	1.7776	Up	Astrocyte
Elp4	226.518	150.508	0.00628639	1.50503	Up	Astrocyte
F3	614.65	370.676	0.0108246	1.65819	Up	Astrocyte
Fam107a	1503.9	773.694	0.00463654	1.94379	Up	Astrocyte
Fam123a	213.568	98.7955	0.0194041	2.16172	Up	Astrocyte
Fam20a	136.928	73.9035	0.00631324	1.8528	Up	Astrocyte
Fam59b	95.1236	60.4389	0.0112445	1.57388	Up	Astrocyte
Fbln1	79.7355	46.8937	0.0011335	1.70034	Up	Astrocyte
Fgfr3	152.915	79.8778	0.0023988	1.91436	Up	Astrocyte
Ficd	47.5739	27.9104	0.00979445	1.70452	Up	Astrocyte
Fxyd1	454.226	272.06	0.0189731	1.66958	Up	Astrocyte
Gas1	68.4249	35.4452	0.000112128	1.93044	Up	Astrocyte
Gcdh	184.75	113.356	0.00311651	1.62982	Up	Astrocyte
Gjb6	124.405	73.7395	0.00964635	1.68709	Up	Astrocyte
Gli2	54.6042	30.5593	0.0081161	1.78683	Up	Astrocyte
Glis2	134.705	84.3424	0.000966804	1.59712	Up	Astrocyte
Gpr56	480.674	304.78	0.00554947	1.57712	Up	Astrocyte
Gpsm1	129.133	79.9773	0.00404071	1.61462	Up	Astrocyte
Gramd4	174.518	110.631	0.0111753	1.57747	Up	Astrocyte
Gstk1	429.438	219.961	0.00111301	1.95234	Up	Astrocyte
Gstt1	218.34	133.384	0.00991279	1.63693	Up	Astrocyte
Gstt2	77.1777	48.8555	0.00941522	1.57971	Up	Astrocyte
Gstz1	234.8	136.413	8.12459e-05	1.72124	Up	Astrocyte
Hepacam	486.63	315.31	0.00243502	1.54334	Up	Astrocyte
Hopx	130.621	72.4426	0.00577177	1.8031	Up	Astrocyte
Hsd17b10	131.788	87.0077	0.00847321	1.51468	Up	Astrocyte
Hsdl2	395.709	262.791	0.0241654	1.50579	Up	Astrocyte
Htra1	392.608	254.299	0.00929253	1.54388	Up	Astrocyte
Id4	162.278	94.2883	0.0292923	1.72108	Up	Astrocyte
Igdcc4	137.722	81.6318	0.00302413	1.68711	Up	Astrocyte
Igsf11	244.678	141.493	0.000816633	1.72926	Up	Astrocyte
Irs1	232.734	147.145	0.0206237	1.58167	Up	Astrocyte
Itgb5	379.473	242.034	0.0077842	1.56785	Up	Astrocyte
Itih5	170.842	113.856	0.00181639	1.50052	Up	Astrocyte
Klf15	88.7526	45.9842	0.0057926	1.93007	Up	Astrocyte
Llgl1	183.762	103.396	0.00011267	1.77727	Up	Astrocyte
Lyrm2	127.961	76.513	0.000732289	1.67241	Up	Astrocyte
Mad2l2	116.75	72.5362	0.00112297	1.60954	Up	Astrocyte
Maob	307.501	199.895	0.00305023	1.53831	Up	Astrocyte
Mapk4	288.128	190.388	0.00296515	1.51337	Up	Astrocyte
Mcc	435.275	285.962	0.00705954	1.52214	Up	Astrocyte
Mcee	182.885	97.1064	0.00246121	1.88334	Up	Astrocyte
Med25	323.585	147.792	0.00124037	2.18946	Up	Astrocyte
Mt1	370.598	193.609	0.0201969	1.91416	Up	Astrocyte
Mtss1l	907.293	573.637	0.00950931	1.58165	Up	Astrocyte
Nbl1	233.617	148.882	0.0171374	1.56914	Up	Astrocyte
Ndp	202.881	120.918	0.0175127	1.67783	Up	Astrocyte
Nmnat1	101.571	66.8368	0.0133897	1.51968	Up	Astrocyte
Nubp2	289.591	181.133	0.0160105	1.59878	Up	Astrocyte
Nudt19	116.618	71.1359	0.00823866	1.63936	Up	Astrocyte
Nxn	221.331	143.21	0.00255602	1.54549	Up	Astrocyte
Patz1	115.085	70.5134	0.0146747	1.6321	Up	Astrocyte
Pdlim4	64.7987	37.0961	0.0008098	1.74678	Up	Astrocyte
Pex12	98.4472	57.7061	0.00318014	1.70601	Up	Astrocyte
Pex19	423.708	276.226	0.00170489	1.53392	Up	Astrocyte
Phkg1	108.988	71.1867	0.00816787	1.53102	Up	Astrocyte
Pigx	112.779	70.5792	0.0218302	1.5979	Up	Astrocyte
Plce1	424.893	247.938	0.00127156	1.7137	Up	Astrocyte
Plxnb1	211.127	120.828	0.00069561	1.74734	Up	Astrocyte
Pm20d1	77.9141	48.2078	0.0129955	1.61621	Up	Astrocyte
Pnrc2	256.182	158.334	0.00625348	1.61798	Up	Astrocyte
Polr3h	114.541	68.9163	0.0351262	1.66202	Up	Astrocyte
Pppde1	72.4619	43.5753	0.00888771	1.66291	Up	Astrocyte
Prelp	396.741	260.463	0.0351412	1.52321	Up	Astrocyte
Prodh	110.441	70.4197	0.000829208	1.56833	Up	Astrocyte
Prr5	203.952	126.392	0.00278237	1.61365	Up	Astrocyte
Psd2	969.893	571.753	0.00105042	1.69635	Up	Astrocyte
Ptar1	624.859	399.585	0.0160805	1.56377	Up	Astrocyte
Pygm	408.722	264.146	0.00377929	1.54733	Up	Astrocyte
Rab9	201.774	134.374	0.000484954	1.50159	Up	Astrocyte
Rgma	161.981	86.598	0.00282881	1.87049	Up	Astrocyte
Rhoq	228.303	123.688	0.00981752	1.8458	Up	Astrocyte
Rnf5	463.624	275.049	0.00867985	1.6856	Up	Astrocyte
Sall1	48.4264	28.7137	0.0124779	1.68653	Up	Astrocyte
Scg3	1260.65	820.946	0.0005923	1.53561	Up	Astrocyte
Sdhc	480.14	309.015	0.00608374	1.55377	Up	Astrocyte
Sema4d	204.441	133.462	0.00813514	1.53183	Up	Astrocyte
Slc13a5	73.0556	43.432	0.0146507	1.68207	Up	Astrocyte
Slc25a18	479.127	303.126	0.0220158	1.58062	Up	Astrocyte
Slc25a34	51.1042	33.4383	0.0110332	1.52832	Up	Astrocyte
Slc35c2	198.645	114.467	0.00239359	1.73539	Up	Astrocyte
Slc41a1	450.92	291.159	0.00250046	1.54871	Up	Astrocyte
Smad9	173.246	87.9073	0.00339961	1.97078	Up	Astrocyte
Smox	274.671	166.075	0.000661969	1.6539	Up	Astrocyte
Smpd2	141.07	91.1332	0.00517428	1.54795	Up	Astrocyte
Sox1	147.213	88.2653	0.008493	1.66785	Up	Astrocyte
Sox2	207.92	109.137	0.00953993	1.90514	Up	Astrocyte
Sox9	338.547	216.883	0.00017918	1.56097	Up	Astrocyte
Tcf3	96.434	55.9358	0.00606465	1.72401	Up	Astrocyte
Them4	112.257	61.7752	0.00712532	1.81719	Up	Astrocyte
Tmem164	170.939	99.644	0.0193131	1.7155	Up	Astrocyte
Tmem47	1786.23	1146.02	0.000609511	1.55864	Up	Astrocyte
Tnfaip1	229.745	137.169	0.0020065	1.67491	Up	Astrocyte
Tpmt	131.514	85.2222	0.0095705	1.54319	Up	Astrocyte
Trim8	266.39	165.845	0.0217369	1.60627	Up	Astrocyte
Ttc32	74.9556	49.0886	0.013629	1.52694	Up	Astrocyte
Ugp2	284.998	171.827	0.0395163	1.65863	Up	Astrocyte
Uqcrfs1	86.0544	57.2161	0.0334345	1.50402	Up	Astrocyte
Usp53	171.477	111.444	0.0241549	1.53868	Up	Astrocyte
Vps37b	97.0416	56.1479	0.00620483	1.72832	Up	Astrocyte
Wfdc1	91.7815	54.6279	0.00022807	1.68012	Up	Astrocyte
Zadh2	128.814	82.8475	0.00833745	1.55483	Up	Astrocyte
Zcchc24	292.999	140.034	0.000159648	2.09233	Up	Astrocyte
Zfp219	164.881	92.2031	0.00344884	1.78824	Up	Astrocyte
Zfp703	61.4406	39.94	0.0116977	1.53832	Up	Astrocyte
Zfp768	96.3633	57.214	0.00188359	1.68426	Up	Astrocyte
Zhx2	237.915	158.48	0.00239314	1.50122	Up	Astrocyte
Znrd1	182.563	121.427	0.0313442	1.50348	Up	Astrocyte
Znrf3	133.564	87.4345	0.00856803	1.52759	Up	Astrocyte
Aaas	194.509	119.329	0.0103358	1.63002	Up	Macrophage
Abca3	260.666	160.259	0.00367268	1.62652	Up	Macrophage
Abcd4	86.8566	55.1472	0.00521786	1.575	Up	Macrophage
Abhd14b	133.667	75.6097	0.00293853	1.76785	Up	Macrophage
Acaa2	201.751	129.106	0.00798583	1.56268	Up	Macrophage
Ace	234.911	142.553	0.0368074	1.64788	Up	Macrophage
Acer3	109.616	65.206	0.000181787	1.68108	Up	Macrophage
Actb	417.597	237.76	0.00702606	1.75638	Up	Macrophage
Aff1	199.956	117.484	0.00323444	1.70199	Up	Macrophage
Airn	113.139	63.6808	0.0234664	1.77666	Up	Macrophage
Ajap1	242.782	150.157	0.0274082	1.61686	Up	Macrophage
Aldh3b1	67.0988	41.6151	0.000455245	1.61237	Up	Macrophage
Alg12	141.779	73.0188	0.000565874	1.94168	Up	Macrophage
Ankle2	349.944	223.778	0.0125549	1.5638	Up	Macrophage
Ankrd13a	464.753	294.047	0.00101657	1.58054	Up	Macrophage
Anp32e	89.0094	52.5747	0.0162762	1.69301	Up	Macrophage
Anxa3	69.3054	42.5411	0.0456699	1.62914	Up	Macrophage
Ap1g2	70.9186	45.9796	0.024685	1.54239	Up	Macrophage
Arap1	93.8736	58.4057	0.0016273	1.60727	Up	Macrophage
Arf4	485.713	315.483	0.00761052	1.53959	Up	Macrophage
Arf6	317.373	202.939	0.0070453	1.56388	Up	Macrophage
Arhgef1	97.3735	57.47	0.0101924	1.69434	Up	Macrophage
Arhgef10l	112.719	67.0711	0.00362401	1.68059	Up	Macrophage
Arpc4	403.04	257.903	0.00886766	1.56276	Up	Macrophage
Asl	95.0732	60.161	0.0091336	1.58031	Up	Macrophage
Atf6b	187.503	105.819	0.00856544	1.77192	Up	Macrophage
Atg2a	175.663	115.114	0.031626	1.52599	Up	Macrophage
Atox1	68.4682	38.9115	0.00341103	1.75959	Up	Macrophage
Atp6v0a2	449.322	240.715	0.00112566	1.86661	Up	Macrophage
Atp6v0c	70.8307	41.5038	0.00146891	1.70661	Up	Macrophage
Atp7a	223.364	134.365	0.00609131	1.66237	Up	Macrophage
Atpaf2	158.384	97.9864	6.392e-05	1.61639	Up	Macrophage
Axl	270.007	159.313	0.00875602	1.69482	Up	Macrophage
B4galt7	78.3365	46.3955	0.00598917	1.68845	Up	Macrophage
Baz2a	284.614	188.782	0.00714922	1.50764	Up	Macrophage
Bcl6	551.759	268.771	0.00376329	2.0529	Up	Macrophage
Bloc1s3	222.505	140.702	0.00610089	1.58139	Up	Macrophage
Blvrb	135.088	85.8295	0.00277038	1.57391	Up	Macrophage
Brms1	79.6139	49.3442	0.000108645	1.61344	Up	Macrophage
Brpf1	335.879	223.469	0.00506392	1.50302	Up	Macrophage
Bsn	247.721	144.726	0.00559868	1.71165	Up	Macrophage
C1qc	72.58	36.1107	0.00540716	2.00993	Up	Macrophage
Cadm1	289.3	188.93	0.0129421	1.53126	Up	Macrophage
Capn1	129.646	80.6297	0.000104776	1.60791	Up	Macrophage
Capn2	706.915	450.648	0.0221257	1.56866	Up	Macrophage
Capzb	710.125	469.393	0.000889165	1.51286	Up	Macrophage
Casp8ap2	256.618	168.708	0.00551121	1.52108	Up	Macrophage
Cbll1	200.828	114.238	0.00179005	1.75798	Up	Macrophage
Cbx7	259.318	119.81	0.000713427	2.16441	Up	Macrophage
Ccdc55	197.55	129.719	0.0239565	1.5229	Up	Macrophage
Ccdc90a	169.638	109.161	0.010282	1.55402	Up	Macrophage
Ccnd2	76.6891	47.5918	0.018656	1.61139	Up	Macrophage
Ccnd3	119.455	76.3767	0.00378925	1.56402	Up	Macrophage
Cd2ap	399.077	250.18	0.00808392	1.59516	Up	Macrophage
Cd38	183.286	113.852	0.002915	1.60986	Up	Macrophage
Cdc25a	170.568	110.513	0.000116597	1.54342	Up	Macrophage
Cdc25b	87.7018	56.0066	0.0027421	1.56592	Up	Macrophage
Cdc34	105.908	54.7221	0.00226144	1.93539	Up	Macrophage
Cdc42ep2	109.196	66.5732	0.00507069	1.64024	Up	Macrophage
Cdk2ap2	248.925	157.088	0.00822697	1.58462	Up	Macrophage
Cfp	179.722	117.359	0.00710504	1.53139	Up	Macrophage
Cggbp1	306.338	160.101	0.00961774	1.91341	Up	Macrophage
Cgrrf1	163.842	99.1129	0.00418135	1.65309	Up	Macrophage
Cherp	323.164	212.098	0.00406523	1.52365	Up	Macrophage
Chic2	548.611	313.029	0.0055402	1.75259	Up	Macrophage
Chka	401.933	222.882	0.0066598	1.80334	Up	Macrophage
Chsy1	174.964	109.138	0.00416723	1.60314	Up	Macrophage
Cited2	908.243	599.029	0.0215846	1.51619	Up	Macrophage
Ckap4	154.264	95.1604	0.0126699	1.6211	Up	Macrophage
Clcn7	150.564	94.8399	0.00083053	1.58756	Up	Macrophage
Clic1	114.532	75.1798	0.00130662	1.52345	Up	Macrophage
Cln5	159.308	103.001	0.0136274	1.54666	Up	Macrophage
Cln6	191.192	124.558	0.00210167	1.53496	Up	Macrophage
Cmtm3	121.645	68.572	7.33703e-05	1.77398	Up	Macrophage
Cog2	136.319	88.0431	0.0195093	1.54833	Up	Macrophage
Copz1	495.58	244.922	0.00217227	2.02342	Up	Macrophage
Cotl1	174.151	97.5611	0.000640724	1.78504	Up	Macrophage
Cpsf4	261.669	170.93	0.0113436	1.53086	Up	Macrophage
Cpt1a	289.792	173.952	0.00117307	1.66593	Up	Macrophage
Creld2	242.071	149.096	0.00996655	1.62359	Up	Macrophage
Crip1	207.059	113.729	0.00601041	1.82064	Up	Macrophage
Crtap	65.5633	43.235	0.0058984	1.51644	Up	Macrophage
Cryab	509.848	325.887	0.00171079	1.56449	Up	Macrophage
Csda	485.146	294.631	0.0012426	1.64662	Up	Macrophage
Csf1	98.7528	52.8784	0.00203272	1.86755	Up	Macrophage
Csf1r	175.272	70.9693	0.0120093	2.46968	Up	Macrophage
Csk	133.57	85.5033	0.0132606	1.56216	Up	Macrophage
Cstb	441.321	249.2	0.00534098	1.77095	Up	Macrophage
Ctns	182.132	110.755	0.00157911	1.64446	Up	Macrophage
Ctsa	754.272	462.071	0.00361486	1.63237	Up	Macrophage
Cyb5r3	338.211	190.775	0.00164677	1.77283	Up	Macrophage
Cyba	104.708	46.562	0.00773331	2.24878	Up	Macrophage
Cyp27a1	222.371	120.081	0.000898931	1.85184	Up	Macrophage
Cyp4f13	131.936	82.0987	0.00602035	1.60704	Up	Macrophage
Cyp4v3	124.38	82.7247	0.023476	1.50354	Up	Macrophage
Cyth3	249.647	146.689	0.00523704	1.70188	Up	Macrophage
Cyth4	90.71	48.3631	0.00421957	1.8756	Up	Macrophage
Daglb	273.55	178.61	0.00247723	1.53155	Up	Macrophage
Dap	99.7541	58.0193	0.00513528	1.71933	Up	Macrophage
Dbi	81.9279	51.5357	0.00180739	1.58973	Up	Macrophage
Dcakd	149.892	99.7731	0.00483546	1.50233	Up	Macrophage
Dclre1b	124.915	82.6913	0.00802303	1.51061	Up	Macrophage
Dcun1d2	306.116	193.177	0.012631	1.58464	Up	Macrophage
Ddit4	140.769	62.9174	0.00873843	2.23736	Up	Macrophage
Ddx27	78.7818	51.1461	0.00775996	1.54033	Up	Macrophage
Dgkq	100.403	61.6774	0.00596101	1.62788	Up	Macrophage
Dhrs11	190.305	126.757	0.000461954	1.50134	Up	Macrophage
Dhrs3	111.001	73.0888	0.000445806	1.51871	Up	Macrophage
Dnajc11	150.547	94.8288	0.00968906	1.58757	Up	Macrophage
Dnajc18	294.907	183.79	0.00499406	1.60459	Up	Macrophage
Dock1	174.011	111.212	0.00883671	1.56468	Up	Macrophage
E2f4	202.596	124.161	0.0196217	1.63172	Up	Macrophage
Eapp	119.093	75.7481	0.00848767	1.57222	Up	Macrophage
Ece1	570.821	346.749	0.00950612	1.64621	Up	Macrophage
Ecm1	79.6103	51.9724	0.0195967	1.53178	Up	Macrophage
Ehmt2	176.158	105.667	0.00944958	1.6671	Up	Macrophage
Eif3b	478.31	314.48	0.0142464	1.52096	Up	Macrophage
Eif3m	122.121	78.9799	0.00634989	1.54623	Up	Macrophage
Eif4ebp1	62.3736	40.9958	0.0274817	1.52146	Up	Macrophage
Eif4ebp2	224.312	121.829	0.00865991	1.84121	Up	Macrophage
Ell	150.595	98.1037	0.026421	1.53506	Up	Macrophage
Emilin2	54.0961	35.5698	0.0192168	1.52085	Up	Macrophage
Eml3	181.776	113.853	0.00308586	1.59659	Up	Macrophage
Emp2	111.191	73.3046	0.00717721	1.51684	Up	Macrophage
Emp3	101.893	66.5469	0.025015	1.53114	Up	Macrophage
Ephx1	220.982	143.796	0.0183031	1.53677	Up	Macrophage
Erf	48.6147	27.3448	0.0029538	1.77784	Up	Macrophage
Etv6	248.314	162.136	0.00884158	1.53152	Up	Macrophage
Extl3	543.621	307.243	0.0131826	1.76935	Up	Macrophage
Ezr	190.02	110.343	0.000940645	1.72208	Up	Macrophage
F11r	117.763	73.0076	0.00466915	1.61303	Up	Macrophage
Faf2	353.049	216.695	0.00750185	1.62924	Up	Macrophage
Fam160b1	160.485	106.775	0.0163073	1.50302	Up	Macrophage
Fam53c	177.947	110.585	0.0109947	1.60914	Up	Macrophage
Fam96a	540.157	339.104	0.00116099	1.59289	Up	Macrophage
Fbrs	229.456	95.1641	0.00908499	2.41116	Up	Macrophage
Fcho1	187.367	109.899	0.00179828	1.70489	Up	Macrophage
Flii	177.681	102.52	0.000434096	1.73313	Up	Macrophage
Fn1	352.013	177.676	0.00316603	1.98121	Up	Macrophage
Fnip2	178.874	112.626	0.0118364	1.58821	Up	Macrophage
Foxj2	536.167	346.101	0.0089856	1.54916	Up	Macrophage
Foxred2	146.041	96.3647	0.00334668	1.51551	Up	Macrophage
Ftl1	45.2519	21.9924	0.00620621	2.05761	Up	Macrophage
Fuca1	234.408	136.029	0.00711898	1.72321	Up	Macrophage
Furin	198.248	120.967	0.00291028	1.63885	Up	Macrophage
Fxyd5	114.624	61.015	0.0041597	1.87863	Up	Macrophage
Gab2	294.404	175.82	0.00126815	1.67447	Up	Macrophage
Galnt1	181.003	115.332	0.0169826	1.56941	Up	Macrophage
Gan	89.9793	55.2004	0.00249694	1.63005	Up	Macrophage
Gata2	62.0771	34.9154	0.00221091	1.77793	Up	Macrophage
Gga1	166.162	93.8735	0.0028919	1.77006	Up	Macrophage
Glb1	88.6764	54.4592	0.00287479	1.62831	Up	Macrophage
Glipr2	74.183	38.9707	0.00338017	1.90356	Up	Macrophage
Glt25d1	199.945	130.529	0.0166004	1.5318	Up	Macrophage
Gmppb	50.795	31.6422	0.00402477	1.6053	Up	Macrophage
Gnpda1	130.677	74.305	0.0225074	1.75866	Up	Macrophage
Gnpnat1	118.686	77.0442	0.0231783	1.5405	Up	Macrophage
Golm1	204.996	120.151	0.0152644	1.70616	Up	Macrophage
Golt1b	403.308	268.65	0.010497	1.50124	Up	Macrophage
Gpr107	155.649	100.474	0.000323618	1.54916	Up	Macrophage
Gps2	142.831	80.4761	0.00580793	1.77483	Up	Macrophage
Gpsm3	49.3166	32.5689	0.0031278	1.51423	Up	Macrophage
Gspt1	292.377	178.379	0.00172907	1.63908	Up	Macrophage
Gsto1	249.123	156.21	0.00915251	1.5948	Up	Macrophage
Gtf2f1	330.804	206.587	0.0351908	1.60128	Up	Macrophage
Gtf3c6	217.482	128.936	0.017157	1.68675	Up	Macrophage
Gtpbp8	333.502	221.998	0.00771137	1.50228	Up	Macrophage
H2afx	150.457	68.6328	0.00023761	2.1922	Up	Macrophage
Hbegf	135.287	79.0774	0.000327502	1.71081	Up	Macrophage
Hdgf	333.352	205.689	0.00211782	1.62066	Up	Macrophage
Heatr2	94.0601	57.8839	0.00715303	1.62498	Up	Macrophage
Hexa	322.254	189.673	0.0229852	1.69899	Up	Macrophage
Hgs	247.56	162.446	0.00732483	1.52395	Up	Macrophage
Hif3a	84.6113	47.7696	0.0135257	1.77124	Up	Macrophage
Hip1	243.428	127.655	0.000441707	1.90692	Up	Macrophage
Hivep3	106.207	63.5545	0.00835865	1.67112	Up	Macrophage
Hmbs	107.601	70.611	0.0165889	1.52385	Up	Macrophage
Hmga1	58.7733	34.9996	0.0277979	1.67925	Up	Macrophage
Hps4	106.158	66.4559	0.041647	1.59742	Up	Macrophage
Hs6st1	299.149	184.928	0.00668277	1.61766	Up	Macrophage
Hsd3b7	95.0916	62.9066	0.00756496	1.51163	Up	Macrophage
Hyls1	150.483	83.7595	0.000604927	1.79661	Up	Macrophage
Icosl	65.5077	38.4896	0.000268312	1.70196	Up	Macrophage
Idua	175.659	108.853	0.000793431	1.61372	Up	Macrophage
Ier3	131.001	77.3136	0.00138368	1.69441	Up	Macrophage
Ifi30	85.7959	40.5924	0.000109817	2.11359	Up	Macrophage
Ifitm3	197.326	115.635	0.00429089	1.70646	Up	Macrophage
Ifrd2	171.761	107.879	0.00103833	1.59217	Up	Macrophage
Il10rb	92.1252	46.3973	0.00490703	1.98557	Up	Macrophage
Il4ra	63.886	42.2648	5.60287e-05	1.51156	Up	Macrophage
Inppl1	83.8925	50.9556	0.00233847	1.64639	Up	Macrophage
Iqgap2	87.2607	57.3882	0.00919793	1.52053	Up	Macrophage
Irak1	243.945	144.952	0.0255715	1.68294	Up	Macrophage
Irf2bp2	176.386	96.6537	0.00942811	1.82493	Up	Macrophage
Irf5	40.5762	26.9789	0.00985899	1.504	Up	Macrophage
Isyna1	112.128	62.3675	0.023078	1.79786	Up	Macrophage
Itfg3	143.111	88.7601	0.000321924	1.61234	Up	Macrophage
Itga5	42.7789	27.4433	0.00365322	1.55881	Up	Macrophage
Itpkb	418.136	187.257	0.0001313	2.23296	Up	Macrophage
Jun	364.981	203.765	0.000262881	1.79119	Up	Macrophage
Kctd12	410.796	271.558	0.0335345	1.51274	Up	Macrophage
Klf3	114.739	72.1992	0.00127519	1.5892	Up	Macrophage
Klhl36	73.565	47.6314	0.0078365	1.54447	Up	Macrophage
Lamc3	55.3172	32.5026	0.0112188	1.70193	Up	Macrophage
Lats2	124.892	74.2941	0.00134501	1.68105	Up	Macrophage
Ldlrap1	120.048	79.7259	0.00694604	1.50575	Up	Macrophage
Letmd1	212.592	137.612	0.0342592	1.54487	Up	Macrophage
Lfng	207.183	119.385	0.000489186	1.73542	Up	Macrophage
Lig1	80.2837	46.8224	0.00421589	1.71464	Up	Macrophage
Lilrb3	41.4917	25.1047	0.00068753	1.65275	Up	Macrophage
Lmf2	119.629	61.9709	0.00202502	1.93041	Up	Macrophage
Lrp10	172.155	103.556	0.0016946	1.66242	Up	Macrophage
Lysmd3	307.813	193.965	0.00442589	1.58695	Up	Macrophage
Map3k11	96.5765	55.7615	0.00472374	1.73196	Up	Macrophage
Map3k2	272.676	174.617	0.000961598	1.56156	Up	Macrophage
Map4k2	297.629	188.223	0.00157359	1.58126	Up	Macrophage
Mbd1	189.906	91.7043	0.00299919	2.07085	Up	Macrophage
Mcfd2	65.3169	38.1256	0.0144297	1.7132	Up	Macrophage
Mcl1	207.03	123.114	0.00546551	1.68161	Up	Macrophage
Mdm2	185.867	121.922	0.0048219	1.52447	Up	Macrophage
Med6	264.448	167.184	0.0092985	1.58178	Up	Macrophage
Mertk	198.352	113.904	0.000932716	1.74139	Up	Macrophage
Mettl4	223.128	147.564	0.0086328	1.51208	Up	Macrophage
Mgat2	108.794	70.0718	0.0058031	1.55261	Up	Macrophage
Mgat4b	164.995	98.1655	0.001125	1.68078	Up	Macrophage
Mier3	311.162	203.302	0.00715986	1.53054	Up	Macrophage
Mki67ip	181.871	117.39	0.0327685	1.54929	Up	Macrophage
Mknk2	196.456	120.523	0.00254714	1.63003	Up	Macrophage
Mllt6	218.108	138.932	0.0100988	1.56989	Up	Macrophage
Mocs1	100.986	66.9155	0.0223246	1.50916	Up	Macrophage
Mospd2	107.602	66.6249	0.0276556	1.61504	Up	Macrophage
Mr1	163.316	101.644	0.000249293	1.60675	Up	Macrophage
Mrps23	137.627	91.3322	0.0127147	1.50689	Up	Macrophage
Msn	312.623	184.388	0.00173601	1.69546	Up	Macrophage
Mtmr12	267.685	149.408	0.00196782	1.79164	Up	Macrophage
Mudeng	279.492	176.339	0.0170864	1.58497	Up	Macrophage
Myh9	272.861	173.78	0.00660123	1.57015	Up	Macrophage
Myl6b	52.4809	30.6096	0.00420791	1.71452	Up	Macrophage
Myo1e	94.1394	58.4344	0.00160149	1.61103	Up	Macrophage
Naaa	561.701	370.191	0.0130095	1.51733	Up	Macrophage
Naglu	72.1954	34.9203	9.63689e-05	2.06743	Up	Macrophage
Nat6	150.268	88.7389	0.00193413	1.69338	Up	Macrophage
Ncapd2	164.153	106.285	0.00276454	1.54446	Up	Macrophage
Ncln	131.504	74.7782	0.0145052	1.75859	Up	Macrophage
Ncstn	338.844	197.595	0.00282572	1.71484	Up	Macrophage
Necap2	283.865	152.922	0.000635194	1.85627	Up	Macrophage
Nek6	153.319	92.228	0.00882452	1.66239	Up	Macrophage
Nf2	133.339	80.8363	0.00469512	1.64949	Up	Macrophage
Nfic	334.022	191.056	0.00719045	1.74829	Up	Macrophage
Noc3l	182.817	119.885	0.0119792	1.52494	Up	Macrophage
Noc4l	76.0653	43.146	0.00299786	1.76297	Up	Macrophage
Nol9	147.058	93.5526	0.0256802	1.57193	Up	Macrophage
Nono	571.191	375.03	0.000895962	1.52305	Up	Macrophage
Nr1h2	254.64	158.298	0.00476281	1.60861	Up	Macrophage
Nsun3	117.387	69.2752	0.0197901	1.6945	Up	Macrophage
Nt5dc2	213.52	125.22	0.00359898	1.70516	Up	Macrophage
Nudt16l1	238.899	128.743	0.000739381	1.85563	Up	Macrophage
Nudt22	175.721	112.809	0.00573747	1.55768	Up	Macrophage
Numb	269.618	168.619	0.000583517	1.59897	Up	Macrophage
Nwd1	231.071	125.277	0.0127593	1.84448	Up	Macrophage
Ocrl	346.111	212.461	0.0127749	1.62906	Up	Macrophage
Ogfr	144.4	81.566	0.00515457	1.77035	Up	Macrophage
Orai2	103.408	51.5679	0.0185201	2.00527	Up	Macrophage
Os9	397.163	255.407	0.00303826	1.55502	Up	Macrophage
P2rx4	272.295	166.904	0.00123621	1.63144	Up	Macrophage
Pcnxl3	178.149	104.309	0.00596372	1.7079	Up	Macrophage
Pcyox1	405.268	263.488	0.00143262	1.53809	Up	Macrophage
Pdgfb	96.9025	61.9856	0.00570069	1.56331	Up	Macrophage
Pelp1	136.059	78.9346	0.00011619	1.7237	Up	Macrophage
Pfn1	683.717	355.663	0.000975202	1.92237	Up	Macrophage
Pgls	84.9607	48.4946	0.0161775	1.75196	Up	Macrophage
Phb2	424.163	264.735	0.00766684	1.60222	Up	Macrophage
Phf12	294.511	185.44	0.000390895	1.58817	Up	Macrophage
Phf2	512.19	327.766	0.0186209	1.56267	Up	Macrophage
Phyhd1	203.437	96.1329	0.00612473	2.11621	Up	Macrophage
Pias4	134.649	83.6978	0.0124148	1.60875	Up	Macrophage
Pigb	233.894	146.936	0.00604319	1.5918	Up	Macrophage
Pik3c2a	253.997	166.437	0.00982771	1.52608	Up	Macrophage
Pim1	65.6243	41.8835	0.00199289	1.56683	Up	Macrophage
Pla2g15	96.4707	64.0952	0.0222081	1.50512	Up	Macrophage
Plcb3	209.966	127.539	0.00905005	1.64629	Up	Macrophage
Pld4	83.2528	40.0077	0.0245753	2.08092	Up	Macrophage
Plod1	66.1363	37.1268	0.00105163	1.78137	Up	Macrophage
Plscr3	131.721	77.7781	0.0128899	1.69355	Up	Macrophage
Plxnb2	490.084	309.284	0.011892	1.58458	Up	Macrophage
Plxnd1	127.534	78.8856	0.00407821	1.61669	Up	Macrophage
Pmf1	57.8917	34.5463	0.0151615	1.67577	Up	Macrophage
Pml	123.573	70.9979	0.0183585	1.74051	Up	Macrophage
Pnpla2	186.714	122.027	0.0218851	1.5301	Up	Macrophage
Pnrc1	94.1939	58.6352	0.0158453	1.60644	Up	Macrophage
Pofut2	179.373	114.152	0.00403069	1.57135	Up	Macrophage
Pold4	104.682	68.9605	0.00695889	1.518	Up	Macrophage
Pou6f1	130.993	70.7268	0.00868416	1.8521	Up	Macrophage
Ppan	116.957	65.4398	0.00170789	1.78725	Up	Macrophage
Ppard	226.483	129.514	0.000822965	1.74871	Up	Macrophage
Ppox	299.437	189.721	0.00668494	1.5783	Up	Macrophage
Ppp1r10	171.676	114.237	0.0352834	1.5028	Up	Macrophage
Prcc	335.163	214.312	0.00444061	1.5639	Up	Macrophage
Prdx3	408.908	269.322	0.00674577	1.51829	Up	Macrophage
Prim1	105.385	58.8688	2.80362e-05	1.79017	Up	Macrophage
Prkaa1	482.838	286.986	0.00179594	1.68244	Up	Macrophage
Prkar2a	219.441	144.807	0.0117407	1.5154	Up	Macrophage
Prkcd	342.398	217.903	0.0171007	1.57133	Up	Macrophage
Prkx	273.752	176.702	0.00598906	1.54923	Up	Macrophage
Prr12	242.862	155.37	0.000588929	1.56312	Up	Macrophage
Psma1	477.733	303.487	0.0145179	1.57415	Up	Macrophage
Psmb2	263.185	174.047	0.00152044	1.51215	Up	Macrophage
Ptp4a2	241.586	157.111	0.00914541	1.53768	Up	Macrophage
Ptpn1	101.233	56.73	0.0184429	1.78447	Up	Macrophage
Ptpn23	127.939	84.7344	0.00101382	1.50988	Up	Macrophage
Ptpre	125.672	78.7231	0.000103422	1.59639	Up	Macrophage
Pvr	64.6227	32.0218	0.00565866	2.01809	Up	Macrophage
Pwp1	185.915	118.047	0.00359055	1.57493	Up	Macrophage
Qars	239.35	152.563	0.0168571	1.56886	Up	Macrophage
Qpctl	71.3198	43.1541	0.0127775	1.65268	Up	Macrophage
Qtrt1	227.55	151.312	0.00213528	1.50385	Up	Macrophage
Rab3d	72.6524	46.8703	0.000868035	1.55007	Up	Macrophage
Rad18	161.944	105.521	0.046684	1.53471	Up	Macrophage
Ralb	110.272	71.0853	0.0151546	1.55126	Up	Macrophage
Ralgds	284.674	174.045	0.000771617	1.63564	Up	Macrophage
Rapgef1	343.992	216.863	0.009072	1.58622	Up	Macrophage
Rassf3	63.5843	42.2478	0.00163711	1.50503	Up	Macrophage
Rassf5	141.467	79.4234	0.0285411	1.78118	Up	Macrophage
Rbms2	296.357	189.468	0.00207321	1.56416	Up	Macrophage
Rcc2	82.4327	50.8886	0.000107328	1.61986	Up	Macrophage
Rce1	172.219	90.2381	0.00105556	1.90849	Up	Macrophage
Reep4	100.998	44.1236	0.00242404	2.28898	Up	Macrophage
Rela	257.347	147.864	0.00440804	1.74042	Up	Macrophage
Renbp	45.3962	27.1288	0.0130204	1.67336	Up	Macrophage
Retsat	144.058	77.9065	1.62928e-05	1.84911	Up	Macrophage
Rfc4	159.813	87.9511	0.00642937	1.81707	Up	Macrophage
Rfwd3	186.941	123.928	0.0105718	1.50847	Up	Macrophage
Rgl2	126.85	81.7093	0.00231874	1.55245	Up	Macrophage
Rhoc	58.8617	38.2646	0.0374531	1.53828	Up	Macrophage
Rin2	93.0475	61.1872	0.00807788	1.5207	Up	Macrophage
Rnf135	36.5413	22.2715	0.00852176	1.64072	Up	Macrophage
Rnf144b	264.909	152.186	0.00445021	1.74069	Up	Macrophage
Rnf31	170.86	97.8209	0.00858709	1.74666	Up	Macrophage
Rps6kb2	246.578	137.471	0.00398502	1.79367	Up	Macrophage
Rsl1d1	404.014	264.276	0.00429932	1.52876	Up	Macrophage
Saa2	9.53394	5.99993	0.0189975	1.58901	Up	Macrophage
Safb2	200.398	126.254	0.00695352	1.58725	Up	Macrophage
Sass6	168.049	105.851	0.00521609	1.5876	Up	Macrophage
Scamp3	439.875	226.591	0.0142359	1.94127	Up	Macrophage
Scamp4	124.952	64.9195	0.00281375	1.92473	Up	Macrophage
Scpep1	132.512	84.4436	0.00169136	1.56923	Up	Macrophage
Sdc4	418.068	239.686	0.00616872	1.74423	Up	Macrophage
Sephs2	86.9902	56.2348	0.00892615	1.54691	Up	Macrophage
Sepn1	185.674	94.7294	0.0072742	1.96005	Up	Macrophage
Sepx1	149.384	81.8939	0.00235238	1.82412	Up	Macrophage
Serp1	252.88	147.218	0.00577306	1.71772	Up	Macrophage
Sesn2	44.3886	24.3668	0.00154421	1.82168	Up	Macrophage
Sgsh	77.9903	46.1317	0.000709271	1.6906	Up	Macrophage
Sh2b2	83.3564	51.3763	0.00567127	1.62247	Up	Macrophage
Sh3bgrl3	522.473	311.123	0.00180713	1.67931	Up	Macrophage
Sh3bp1	85.8662	52.4327	0.000919334	1.63765	Up	Macrophage
Sh3gl1	230.277	137.123	0.0194712	1.67935	Up	Macrophage
Sh3pxd2b	73.0755	46.8423	0.0312182	1.56003	Up	Macrophage
Shmt2	157.212	104.085	0.0128448	1.51042	Up	Macrophage
Sik1	107.137	70.7192	0.00707193	1.51496	Up	Macrophage
Skiv2l	220.201	141.536	0.0119823	1.5558	Up	Macrophage
Slc12a4	136.095	84.5536	0.0103177	1.60957	Up	Macrophage
Slc13a3	235.577	148.747	0.00143425	1.58375	Up	Macrophage
Slc27a1	270.237	143.924	0.000437204	1.87764	Up	Macrophage
Slc30a6	158.211	104.386	0.00260336	1.51564	Up	Macrophage
Slc35c1	77.9287	39.0551	0.00664009	1.99535	Up	Macrophage
Slc39a1	167.209	91.8464	7.97894e-05	1.82053	Up	Macrophage
Slc43a2	192.307	96.164	0.00940465	1.99978	Up	Macrophage
Slc46a3	261.269	152.145	0.00581977	1.71724	Up	Macrophage
Slc7a1	114.336	63.3194	0.00156827	1.80571	Up	Macrophage
Slc7a8	429.261	253.422	0.00384154	1.69385	Up	Macrophage
Smad3	189.061	119.643	0.02461	1.5802	Up	Macrophage
Smek1	310.072	202.387	0.00955981	1.53207	Up	Macrophage
Smpd4	225.581	118.878	0.00455264	1.89758	Up	Macrophage
Snap29	158.22	89.1813	0.00355073	1.77414	Up	Macrophage
Snrpb2	232.863	153.077	0.00529409	1.52121	Up	Macrophage
Snx12	157.624	95.1948	0.00722615	1.6558	Up	Macrophage
Sos1	246.745	163.189	0.0163164	1.51202	Up	Macrophage
Spag5	155.001	98.7876	0.014794	1.56903	Up	Macrophage
Speg	170.332	105.862	0.010342	1.609	Up	Macrophage
Spint2	139.817	92.7527	0.0072867	1.50742	Up	Macrophage
Spred2	594.576	383.761	0.0338496	1.54934	Up	Macrophage
Spry4	79.5787	37	0.0183921	2.15077	Up	Macrophage
Srebf1	97.8079	60.3445	0.00132013	1.62083	Up	Macrophage
Srgn	92.5784	57.0515	0.0104762	1.62272	Up	Macrophage
Srp54c	308.305	202.265	0.0145802	1.52426	Up	Macrophage
Ssr4	367.411	243.456	0.0118	1.50915	Up	Macrophage
Stac2	258.053	152.349	0.00393922	1.69383	Up	Macrophage
Stat5b	291.888	160.586	0.0193231	1.81764	Up	Macrophage
Stat6	116.305	76.2978	0.00144185	1.52435	Up	Macrophage
Stk10	165.49	108.932	0.0059789	1.5192	Up	Macrophage
Stk40	157.52	89.7191	0.0154252	1.75571	Up	Macrophage
Stra13	211.603	137.84	0.00830731	1.53513	Up	Macrophage
Stx4a	111.932	63.7525	0.00305334	1.75572	Up	Macrophage
Sufu	204.925	130.876	0.0103228	1.56579	Up	Macrophage
Suz12	410.409	238.435	0.0105798	1.72126	Up	Macrophage
Syap1	373.885	232.343	0.0155396	1.6092	Up	Macrophage
Sympk	217.175	144.115	0.00418772	1.50696	Up	Macrophage
Syne1	58.7994	30.1508	0.0364402	1.95018	Up	Macrophage
Syngr2	129.749	70.0642	0.00411492	1.85186	Up	Macrophage
Taf1d	387.801	239.724	0.0114418	1.6177	Up	Macrophage
Taok3	130.356	86.4088	0.0109208	1.5086	Up	Macrophage
Tbc1d13	127.745	81.916	0.0206097	1.55947	Up	Macrophage
Tbc1d2b	152.59	87.7712	0.00462407	1.7385	Up	Macrophage
Tceb3	235.47	154.368	0.00293414	1.52538	Up	Macrophage
Tcn2	206.479	135.905	0.00834732	1.5193	Up	Macrophage
Tecpr1	202.466	111.446	0.0119001	1.81673	Up	Macrophage
Tfip11	108.214	69.2529	0.00119372	1.56259	Up	Macrophage
Tgfb1	94.7237	52.1459	0.0134535	1.81651	Up	Macrophage
Tgfbrap1	199.548	114.648	0.00623555	1.74052	Up	Macrophage
Tgm2	82.5215	54.3952	0.00967716	1.51707	Up	Macrophage
Tifa	41.5303	27.4786	0.00427726	1.51137	Up	Macrophage
Timm44	141.879	84.4168	0.00199151	1.68069	Up	Macrophage
Timm9	182.804	119.481	0.046111	1.52999	Up	Macrophage
Tm6sf1	374.022	237.933	0.0194654	1.57196	Up	Macrophage
Tmbim6	397.848	264.974	0.00767237	1.50146	Up	Macrophage
Tmem123	232.847	132.699	0.00173276	1.75469	Up	Macrophage
Tmem161a	106.164	63.5985	0.00147388	1.66928	Up	Macrophage
Tmem189	178.04	91.2275	0.00334746	1.95161	Up	Macrophage
Tmem38b	74.029	48.0742	0.0137846	1.53989	Up	Macrophage
Tmem43	89.6585	55.7266	0.00899868	1.6089	Up	Macrophage
Tmem51	142.403	90.9834	0.0215971	1.56516	Up	Macrophage
Tnfrsf18	101.042	58.3767	0.033919	1.73086	Up	Macrophage
Tnfrsf1a	48.6594	23.862	0.00278272	2.03921	Up	Macrophage
Tns1	115.029	75.1107	0.00211386	1.53146	Up	Macrophage
Tor1aip1	186.42	109.274	0.00194143	1.70598	Up	Macrophage
Tox4	137.142	88.0721	0.0131264	1.55715	Up	Macrophage
Tpcn1	241.108	142.633	0.00234345	1.69041	Up	Macrophage
Trim41	156.948	99.7162	0.00109329	1.57395	Up	Macrophage
Trim65	77.2148	47.4366	0.0296823	1.62775	Up	Macrophage
Triobp	102.662	56.2734	0.0131017	1.82435	Up	Macrophage
Trip10	68.102	44.148	0.0175691	1.54259	Up	Macrophage
Trpv4	49.759	29.4807	0.0318404	1.68785	Up	Macrophage
Tsc1	271.11	177.969	0.0171847	1.52335	Up	Macrophage
Tsc22d2	199.464	125.142	0.00418171	1.5939	Up	Macrophage
Tspan14	219.913	139.001	0.00233026	1.5821	Up	Macrophage
Tspan31	436.273	221.882	0.000970641	1.96624	Up	Macrophage
Tst	317.331	168.173	0.00272045	1.88693	Up	Macrophage
Ttc1	227.727	150.87	0.00788734	1.50943	Up	Macrophage
Ttc39b	131.613	85.9927	0.0357726	1.53052	Up	Macrophage
Ttll3	169.982	112.571	0.00127287	1.50999	Up	Macrophage
Twf1	456.282	301.998	0.000445721	1.51088	Up	Macrophage
Twf2	161.519	92.5645	0.0108511	1.74493	Up	Macrophage
Txndc17	368.04	198.254	0.00191715	1.8564	Up	Macrophage
Ube2n	384.377	239.919	0.00328993	1.60211	Up	Macrophage
Ube2z	679.137	443.454	0.00243452	1.53147	Up	Macrophage
Ubn1	123.526	82.1224	0.0305227	1.50416	Up	Macrophage
Ubxn8	318.939	202.628	0.00858845	1.57401	Up	Macrophage
Ucp2	126.507	75.965	0.00619022	1.66533	Up	Macrophage
Utp6	152.095	96.491	0.0210545	1.57626	Up	Macrophage
Vars	133.572	80.1676	0.00513445	1.66616	Up	Macrophage
Vps36	221.075	132.957	0.00254927	1.66276	Up	Macrophage
Vps37c	108.318	66.4375	0.0128719	1.63038	Up	Macrophage
Wdr46	80.9008	50.6997	0.0208044	1.59568	Up	Macrophage
Wdr81	104.91	62.8494	0.000487609	1.66923	Up	Macrophage
Wdyhv1	225.593	141.994	0.000687151	1.58875	Up	Macrophage
Wfs1	391.617	234.536	0.00784403	1.66975	Up	Macrophage
Xylt2	110.294	71.0587	0.0258897	1.55216	Up	Macrophage
Yipf5	594.502	396.12	0.00479628	1.50081	Up	Macrophage
Zc3h12c	147.118	93.5636	0.0326158	1.57239	Up	Macrophage
Zdhhc7	158.784	102.074	0.00194394	1.55557	Up	Macrophage
Zfand2a	216.673	100.507	0.000323582	2.15579	Up	Macrophage
Zfp263	120.36	75.4005	0.0217363	1.59628	Up	Macrophage
Zfp36l2	88.8974	47.8046	0.000253349	1.8596	Up	Macrophage
Zfp395	151.972	88.5512	0.012056	1.7162	Up	Macrophage
Zfp60	66.8941	41.6649	0.0118545	1.60553	Up	Macrophage
Zfp81	230.636	115.782	0.00552313	1.99198	Up	Macrophage
Zfp84	203.349	114.497	0.00237007	1.77602	Up	Macrophage
Zfpl1	156.026	99.7059	0.00423353	1.56486	Up	Macrophage
Zfpm1	112.79	57.1592	0.000504486	1.97326	Up	Macrophage
Znfx1	119.065	74.6085	0.0191278	1.59586	Up	Macrophage
Zxda	81.167	49.4669	0.00188114	1.64083	Up	Macrophage
Acbd4	88.3236	55.016	0.00271194	1.60542	Up	Neuron and glia mix
Acot8	110.14	66.6318	0.00257923	1.65296	Up	Neuron and glia mix
Acsf3	178.365	117.741	0.0104694	1.51489	Up	Neuron and glia mix
Alg2	445.343	284.693	0.000611741	1.5643	Up	Neuron and glia mix
Ano10	291.166	166.333	0.00146826	1.7505	Up	Neuron and glia mix
Ap4s1	91.2403	57.3873	0.000798915	1.5899	Up	Neuron and glia mix
Apoo	492.751	301.69	0.0210192	1.6333	Up	Neuron and glia mix
Ascc1	113.694	69.5855	0.00585179	1.63388	Up	Neuron and glia mix
Atp13a2	263.314	163.437	0.000917309	1.6111	Up	Neuron and glia mix
Atp5e	126.251	81.8387	0.0213594	1.54268	Up	Neuron and glia mix
Atp5s	186.036	106.136	0.00105345	1.75282	Up	Neuron and glia mix
B3gat3	180.127	118.888	0.024533	1.5151	Up	Neuron and glia mix
B4galt3	134.835	84.6821	0.0107777	1.59224	Up	Neuron and glia mix
Bace1	430.027	272.238	0.00206408	1.5796	Up	Neuron and glia mix
Bag3	103.783	61.8198	0.00018116	1.6788	Up	Neuron and glia mix
Bbs4	181.212	110.513	0.0154663	1.63974	Up	Neuron and glia mix
Bcap31	490.42	322.559	0.00440723	1.5204	Up	Neuron and glia mix
Bmyc	855.191	549.886	0.00497273	1.55521	Up	Neuron and glia mix
Bnip1	160.693	97.1438	0.0134527	1.65418	Up	Neuron and glia mix
Bola3	151.622	94.4548	0.00224262	1.60523	Up	Neuron and glia mix
Brf2	68.3672	36.5874	0.0226015	1.8686	Up	Neuron and glia mix
Bsdc1	159.007	93.3221	0.000325196	1.70385	Up	Neuron and glia mix
Btbd2	369.967	226.385	0.00135254	1.63423	Up	Neuron and glia mix
Bud31	95.5427	60.8639	0.0034307	1.56978	Up	Neuron and glia mix
C1galt1c1	98.2472	65.2267	0.00425055	1.50624	Up	Neuron and glia mix
C1qbp	118.611	65.8509	0.000277138	1.8012	Up	Neuron and glia mix
Cables2	174.346	97.6449	0.00623629	1.78551	Up	Neuron and glia mix
Cacnb3	173.602	109.693	0.000606988	1.58262	Up	Neuron and glia mix
Camk2n2	274.077	141.068	0.0024632	1.94287	Up	Neuron and glia mix
Caml	224.726	126.751	0.00211789	1.77298	Up	Neuron and glia mix
Ccdc101	242.851	157.619	0.0202193	1.54075	Up	Neuron and glia mix
Ccdc65	51.3442	32.1428	0.00862855	1.59738	Up	Neuron and glia mix
Cd151	281.028	162.849	0.00152167	1.72569	Up	Neuron and glia mix
Cdh22	201.185	115.518	0.0161928	1.74159	Up	Neuron and glia mix
Cfdp1	416.486	255.431	0.0026846	1.63053	Up	Neuron and glia mix
Chac2	183.387	107.709	0.00684324	1.70261	Up	Neuron and glia mix
Churc1	91.2718	48.7208	0.00123732	1.87336	Up	Neuron and glia mix
Cisd3	325.529	195.03	0.00255611	1.66913	Up	Neuron and glia mix
Clk2	227.017	143.699	0.00915762	1.5798	Up	Neuron and glia mix
Cluap1	178.207	111.205	0.00144361	1.60252	Up	Neuron and glia mix
Commd2	149.306	85.9437	0.00719924	1.73725	Up	Neuron and glia mix
Comtd1	73.9977	45.8452	0.00126776	1.61408	Up	Neuron and glia mix
Cope	476.821	317.392	0.0109504	1.50231	Up	Neuron and glia mix
Cops4	490.362	317.047	0.00359274	1.54665	Up	Neuron and glia mix
Coq5	352.107	219.175	0.00920985	1.60651	Up	Neuron and glia mix
Cox19	128.07	69.8905	0.00152615	1.83243	Up	Neuron and glia mix
Crhr1	384.445	223.961	0.0248523	1.71657	Up	Neuron and glia mix
Ctsf	310.022	205.851	0.00472125	1.50605	Up	Neuron and glia mix
Cuta	834.595	448.103	0.00909517	1.86251	Up	Neuron and glia mix
Cyb5b	523.432	344.722	0.0249073	1.51842	Up	Neuron and glia mix
Dalrd3	173.697	87.8945	0.00629121	1.9762	Up	Neuron and glia mix
Dcun1d5	270.546	168.912	0.00778218	1.6017	Up	Neuron and glia mix
Dda1	108.398	68.0055	0.00983961	1.59395	Up	Neuron and glia mix
Ddt	308.92	190.357	0.0116565	1.62285	Up	Neuron and glia mix
Ddx25	291.312	187.542	0.000693159	1.55331	Up	Neuron and glia mix
Dguok	284.696	170.66	0.00090019	1.66821	Up	Neuron and glia mix
Dhcr24	315.704	205.42	0.0210843	1.53687	Up	Neuron and glia mix
Dhps	159.58	83.5932	0.000161838	1.909	Up	Neuron and glia mix
Diras1	189.989	121.621	0.000306414	1.56214	Up	Neuron and glia mix
Dnajb9	480.393	270.54	0.00998609	1.77569	Up	Neuron and glia mix
Dnajc15	302.497	196.705	0.000159904	1.53782	Up	Neuron and glia mix
Dnajc30	121.904	73.9375	0.00360829	1.64874	Up	Neuron and glia mix
Dohh	79.2555	51.9191	0.00302986	1.52652	Up	Neuron and glia mix
Dpy30	95.3852	63.2271	0.00204667	1.50861	Up	Neuron and glia mix
Dusp28	100.728	63.5308	0.0194403	1.5855	Up	Neuron and glia mix
Ehd3	717.746	367.65	2.26176e-05	1.95226	Up	Neuron and glia mix
Eid2	165.074	99.4113	0.00793995	1.66051	Up	Neuron and glia mix
Eif1ad	123.82	72.6874	0.00215859	1.70346	Up	Neuron and glia mix
Eif2a	244.693	160.119	0.000740679	1.52819	Up	Neuron and glia mix
Ethe1	156.698	101.702	0.000679169	1.54076	Up	Neuron and glia mix
Evi5l	147.505	97.7095	1.1064e-05	1.50963	Up	Neuron and glia mix
Exosc4	72.0331	46.7455	0.00164884	1.54096	Up	Neuron and glia mix
F2r	272.158	180.938	0.000593297	1.50415	Up	Neuron and glia mix
Fahd1	48.1949	26.214	0.000430414	1.83852	Up	Neuron and glia mix
Faim	63.0564	39.7872	0.0413169	1.58484	Up	Neuron and glia mix
Fam100a	153.36	74.3792	0.00653954	2.06186	Up	Neuron and glia mix
Fam122a	97.6469	48.2376	0.00881892	2.02429	Up	Neuron and glia mix
Fam18a	117.551	76.5999	0.00242769	1.53461	Up	Neuron and glia mix
Fbxl15	141.799	85.8767	0.0187034	1.6512	Up	Neuron and glia mix
Fbxo2	115.208	71.2449	0.00938332	1.61708	Up	Neuron and glia mix
Fbxo31	278.409	183.339	0.0125009	1.51854	Up	Neuron and glia mix
Fcf1	74.7243	49.6114	0.000721085	1.50619	Up	Neuron and glia mix
Fibp	196.437	111.728	0.0143335	1.75818	Up	Neuron and glia mix
Fkbp2	190.105	116.559	0.0205499	1.63097	Up	Neuron and glia mix
Fkrp	157.026	86.3997	0.0334743	1.81744	Up	Neuron and glia mix
Flot2	309.157	205.515	0.0015748	1.5043	Up	Neuron and glia mix
Fndc4	321.64	207.372	0.00467105	1.55103	Up	Neuron and glia mix
Fnta	228.149	140.258	0.000884507	1.62664	Up	Neuron and glia mix
Fsd1	216.648	126.014	0.00137021	1.71924	Up	Neuron and glia mix
Fxyd7	183.522	101.975	0.00643135	1.79967	Up	Neuron and glia mix
G6pc3	154.704	99.3134	0.031987	1.55774	Up	Neuron and glia mix
Gatc	912.78	432.288	0.003423	2.11151	Up	Neuron and glia mix
Ggt7	222.325	137.346	0.000554994	1.61872	Up	Neuron and glia mix
Gipc1	205.488	114.957	0.00901152	1.78753	Up	Neuron and glia mix
Glo1	351.582	206.193	0.00751373	1.70511	Up	Neuron and glia mix
Gltpd1	162.435	93.1617	0.00169157	1.74358	Up	Neuron and glia mix
Gltscr1	127.975	68.3154	0.00270444	1.8733	Up	Neuron and glia mix
Gpc1	225.952	124.983	0.000946852	1.80786	Up	Neuron and glia mix
Gpr137	261.38	168.935	0.000601231	1.54722	Up	Neuron and glia mix
Grk5	191.115	117.577	0.00612765	1.62545	Up	Neuron and glia mix
Gtl3	401.254	234.72	0.00421753	1.7095	Up	Neuron and glia mix
Gtpbp3	70.9478	46.8545	0.00791413	1.51422	Up	Neuron and glia mix
Hapln4	205.154	136.72	0.0108518	1.50055	Up	Neuron and glia mix
Hes6	90.6187	51.38	0.00952007	1.76369	Up	Neuron and glia mix
Hspb8	171.766	81.3102	0.00980496	2.11248	Up	Neuron and glia mix
Ino80e	128.159	81.697	0.00556454	1.56872	Up	Neuron and glia mix
Iqsec3	293.788	162.905	0.0114796	1.80343	Up	Neuron and glia mix
Kcnh2	150.156	87.9538	0.00745202	1.70722	Up	Neuron and glia mix
Krt222	365.344	209.844	0.00213571	1.74102	Up	Neuron and glia mix
Krtcap2	174.483	114.943	0.0382084	1.518	Up	Neuron and glia mix
Lancl3	160.043	96.828	0.00652011	1.65286	Up	Neuron and glia mix
Limk2	125.538	79.0991	0.0084169	1.5871	Up	Neuron and glia mix
Lrp11	492.46	318.748	0.00091415	1.54498	Up	Neuron and glia mix
Lrrc14	79.1026	52.4771	0.00615476	1.50737	Up	Neuron and glia mix
Lrrc8a	437.823	268.509	0.0170983	1.63057	Up	Neuron and glia mix
Lrrtm2	552.733	363.241	0.00346363	1.52167	Up	Neuron and glia mix
Lsm7	175.15	104.407	0.00349969	1.67757	Up	Neuron and glia mix
Maml1	63.124	37.7104	0.000780812	1.67391	Up	Neuron and glia mix
Map1lc3a	164.772	97.874	0.00534984	1.68351	Up	Neuron and glia mix
Map1lc3b	1826.84	1146.33	0.0354603	1.59364	Up	Neuron and glia mix
Map2k2	177.041	94.5045	0.000951237	1.87336	Up	Neuron and glia mix
Mbd6	149.372	91.7531	0.0238476	1.62798	Up	Neuron and glia mix
Mcat	108.164	71.9695	0.0092458	1.50291	Up	Neuron and glia mix
Mcts1	110.806	71.2619	0.0223447	1.55492	Up	Neuron and glia mix
Med9	135.162	79.8898	0.00483873	1.69185	Up	Neuron and glia mix
Mex3d	70.7909	43.9454	0.0125935	1.61088	Up	Neuron and glia mix
Mlec	541.401	244.649	0.000366867	2.21297	Up	Neuron and glia mix
Morn2	270.026	148.609	0.000411861	1.81703	Up	Neuron and glia mix
Mpg	79.6352	52.5427	0.00109554	1.51563	Up	Neuron and glia mix
Mpi	235.682	149.55	0.0182624	1.57594	Up	Neuron and glia mix
Mrpl11	104.123	63.5223	0.00606837	1.63916	Up	Neuron and glia mix
Mrpl16	466.184	283.214	0.0100582	1.64605	Up	Neuron and glia mix
Mrpl17	330.294	198.712	1.11215e-05	1.66218	Up	Neuron and glia mix
Mrpl20	114.896	58.4106	0.0329169	1.96703	Up	Neuron and glia mix
Mrpl23	383.798	231.652	2.96294e-05	1.65679	Up	Neuron and glia mix
Mrpl24	236.129	154.897	0.00286536	1.52443	Up	Neuron and glia mix
Mrpl34	360.946	194.31	0.00473502	1.85758	Up	Neuron and glia mix
Mrpl37	345.259	213.138	0.00404141	1.61989	Up	Neuron and glia mix
Mrpl43	155.172	77.4184	0.00591578	2.00433	Up	Neuron and glia mix
Mrpl49	314.826	164.665	0.00129697	1.91191	Up	Neuron and glia mix
Mrpl51	215.516	135.364	0.000191391	1.59212	Up	Neuron and glia mix
Mrpl52	243.922	116.786	0.000241032	2.08862	Up	Neuron and glia mix
Mrpl53	304.087	197.326	0.00299769	1.54104	Up	Neuron and glia mix
Mrpl54	209.078	122.506	0.0158728	1.70668	Up	Neuron and glia mix
Mrps18b	199.418	131.281	0.00238689	1.51901	Up	Neuron and glia mix
Mrps25	194.289	123.098	0.00123747	1.57833	Up	Neuron and glia mix
Mrps30	122.337	72.7239	0.00592042	1.68222	Up	Neuron and glia mix
Mrps6	182.05	111.511	0.0204043	1.63258	Up	Neuron and glia mix
Msl3	544.236	349.687	0.0111829	1.55635	Up	Neuron and glia mix
Msto1	165.039	106.217	0.00482371	1.55379	Up	Neuron and glia mix
Mtap6	123.541	82.1025	0.00175092	1.50471	Up	Neuron and glia mix
Mtfmt	138.151	88.0286	0.00594019	1.56938	Up	Neuron and glia mix
Mthfsd	103.823	68.7226	0.00837569	1.51076	Up	Neuron and glia mix
Mtif3	85.6744	46.6764	0.00810713	1.8355	Up	Neuron and glia mix
Mxra7	71.8059	41.9455	0.0190235	1.71188	Up	Neuron and glia mix
N6amt2	106.164	53.7509	0.0102448	1.97511	Up	Neuron and glia mix
Napa	682.942	425.434	0.0095999	1.60528	Up	Neuron and glia mix
Ndufa2	425.42	265.16	0.000706915	1.60439	Up	Neuron and glia mix
Ndufa7	182.381	115.971	0.0241196	1.57264	Up	Neuron and glia mix
Ndufv3	167.683	104.411	0.0109714	1.60599	Up	Neuron and glia mix
Nhp2l1	161.624	102.811	0.0398023	1.57205	Up	Neuron and glia mix
Nit1	245.415	159.678	0.000809138	1.53694	Up	Neuron and glia mix
Nlgn2	658.757	422.048	0.00491298	1.56086	Up	Neuron and glia mix
Nme3	386.426	234.92	0.0035165	1.64492	Up	Neuron and glia mix
Nol12	67.4881	43.5889	0.00381947	1.54829	Up	Neuron and glia mix
Nt5m	116.673	70.5038	0.0132313	1.65485	Up	Neuron and glia mix
Osbpl5	96.5388	60.5959	0.00869998	1.59316	Up	Neuron and glia mix
P4htm	191.101	103.049	0.00343327	1.85447	Up	Neuron and glia mix
Pcsk1n	139.623	67.8821	0.00528891	2.05685	Up	Neuron and glia mix
Pdcd4	654.22	384.798	0.00217294	1.70016	Up	Neuron and glia mix
Pdcd5	41.4728	23.5285	0.00204976	1.76266	Up	Neuron and glia mix
Pddc1	259.641	161.505	0.00152883	1.60764	Up	Neuron and glia mix
Pex11b	255.753	169.735	0.00375404	1.50678	Up	Neuron and glia mix
Pgrmc2	239.094	145.89	0.0198621	1.63887	Up	Neuron and glia mix
Pih1d1	114.731	75.6195	0.00797936	1.51722	Up	Neuron and glia mix
Pknox2	211.796	135.955	0.00677895	1.55784	Up	Neuron and glia mix
Pomgnt1	169.111	94.8544	0.00536432	1.78284	Up	Neuron and glia mix
Pop5	384.686	211.851	0.00601281	1.81584	Up	Neuron and glia mix
Ppif	528.995	338.574	0.00403744	1.56242	Up	Neuron and glia mix
Ppm1e	216.975	137.123	0.0320292	1.58234	Up	Neuron and glia mix
Ppp1r11	284.224	182.172	0.00206639	1.5602	Up	Neuron and glia mix
Preb	177.985	112.69	0.000161342	1.57943	Up	Neuron and glia mix
Prmt6	115.387	73.2201	0.00675582	1.57589	Up	Neuron and glia mix
Ptges2	94.2852	47.2508	0.00122497	1.99542	Up	Neuron and glia mix
R3hcc1	101.927	67.5294	0.00695622	1.50937	Up	Neuron and glia mix
Rab2b	239.675	117.479	0.000120323	2.04016	Up	Neuron and glia mix
Rab4a	104.094	62.9431	0.0290347	1.65378	Up	Neuron and glia mix
Rab4b	243.964	135.837	0.0109401	1.79601	Up	Neuron and glia mix
Rab5a	411.801	264.13	0.0038779	1.55908	Up	Neuron and glia mix
Ralbp1	147.996	90.6599	0.00561627	1.63243	Up	Neuron and glia mix
Rbx1	340.354	216.987	0.00947904	1.56855	Up	Neuron and glia mix
Rcan3	158.231	95.1836	0.00271804	1.66237	Up	Neuron and glia mix
Rexo2	497.186	330.923	0.0107495	1.50242	Up	Neuron and glia mix
Rfk	486.212	298.307	0.000262803	1.6299	Up	Neuron and glia mix
Rfxap	113.369	75.4943	0.00901892	1.50169	Up	Neuron and glia mix
Rgs10	337.318	219.882	0.00565834	1.53408	Up	Neuron and glia mix
Rnaseh2c	91.7601	52.4894	0.0048623	1.74816	Up	Neuron and glia mix
Rnasek	260.711	137.762	0.00284248	1.89247	Up	Neuron and glia mix
Rnf208	338.219	216.356	0.0215958	1.56325	Up	Neuron and glia mix
Rnf214	317.625	208.018	0.00394248	1.52691	Up	Neuron and glia mix
Rogdi	409.646	260.32	0.0129879	1.57363	Up	Neuron and glia mix
Rorc	217.575	143.147	0.0481419	1.51994	Up	Neuron and glia mix
Rps19bp1	111.134	73.7692	0.00299694	1.50651	Up	Neuron and glia mix
Rps21	102.266	64.461	0.0254361	1.58648	Up	Neuron and glia mix
Rsad1	89.5065	58.1447	0.00710562	1.53937	Up	Neuron and glia mix
Rtn2	225.529	147.083	0.0254038	1.53335	Up	Neuron and glia mix
Rwdd1	311.456	200.358	0.00513391	1.55449	Up	Neuron and glia mix
Sap30l	179.834	115.68	0.0017682	1.55458	Up	Neuron and glia mix
Sarm1	145.116	78.4543	0.00223535	1.84969	Up	Neuron and glia mix
Scand1	43.3626	25.4244	0.000182122	1.70555	Up	Neuron and glia mix
Serf2	134.213	82.009	0.00877264	1.63656	Up	Neuron and glia mix
Setd1b	200.516	124.578	0.0105604	1.60957	Up	Neuron and glia mix
Sharpin	380.913	235.936	0.00253156	1.61447	Up	Neuron and glia mix
Slc19a1	109.34	67.5437	0.00168396	1.61881	Up	Neuron and glia mix
Slc22a23	245.278	158.293	0.0299544	1.54952	Up	Neuron and glia mix
Slc25a44	228.737	134.733	0.000208118	1.6977	Up	Neuron and glia mix
Slc45a1	191.168	122.498	0.0290356	1.56058	Up	Neuron and glia mix
Slc45a4	130.059	79.2666	0.00151632	1.64077	Up	Neuron and glia mix
Slitrk4	345.104	227.436	0.019529	1.51737	Up	Neuron and glia mix
Snx3	775.032	483.126	0.0123362	1.6042	Up	Neuron and glia mix
Spats2	111.892	71.2934	0.0118349	1.56946	Up	Neuron and glia mix
Spred3	115.231	70.1929	0.00364621	1.64163	Up	Neuron and glia mix
Svop	188.858	120.454	0.00734944	1.56788	Up	Neuron and glia mix
Tada2b	174.726	115.875	0.00504609	1.50788	Up	Neuron and glia mix
Tbca	202.809	119.397	0.0293135	1.6986	Up	Neuron and glia mix
Tbcc	98.4493	50.8548	0.00195773	1.93589	Up	Neuron and glia mix
Tesk1	106.46	59.5764	0.00159348	1.78695	Up	Neuron and glia mix
Tfb2m	45.6757	28.5253	0.0382952	1.60124	Up	Neuron and glia mix
Th	127.795	80.7866	0.0435044	1.58189	Up	Neuron and glia mix
Thap7	112.645	70.0233	0.0183838	1.60869	Up	Neuron and glia mix
Thtpa	124.509	79.3807	0.0165666	1.5685	Up	Neuron and glia mix
Timm13	122.392	80.7683	0.00100327	1.51534	Up	Neuron and glia mix
Timm17b	125.248	72.9971	0.0296848	1.7158	Up	Neuron and glia mix
Tln1	156.779	94.9897	0.0061831	1.65048	Up	Neuron and glia mix
Tmem115	95.4683	58.2932	0.0302932	1.63773	Up	Neuron and glia mix
Tmem126a	158.392	86.0395	0.0279741	1.84092	Up	Neuron and glia mix
Tmem208	182.479	115.039	0.0166227	1.58624	Up	Neuron and glia mix
Tmem222	284.544	183.494	0.014883	1.5507	Up	Neuron and glia mix
Tmem42	96.5599	55.0932	0.0169087	1.75266	Up	Neuron and glia mix
Tmem93	95.8834	56.1603	0.0107168	1.70732	Up	Neuron and glia mix
Tnfrsf12a	124.539	64.2911	0.00476114	1.93712	Up	Neuron and glia mix
Traf3ip1	64.9553	42.4195	0.0139014	1.53126	Up	Neuron and glia mix
Trappc1	319.746	208.026	0.0392526	1.53705	Up	Neuron and glia mix
Trp53i11	474.223	218.222	0.00825196	2.17312	Up	Neuron and glia mix
Trpc5	201.781	124.058	0.0053904	1.62651	Up	Neuron and glia mix
Trpc7	103.239	63.4229	0.0293453	1.62779	Up	Neuron and glia mix
Trpt1	89.1315	56.18	0.00455289	1.58653	Up	Neuron and glia mix
Tspan18	187.705	120.334	0.00785772	1.55987	Up	Neuron and glia mix
Tssc4	131.783	84.6235	0.00795647	1.55728	Up	Neuron and glia mix
Ttc9	305.352	169.699	0.00217292	1.79937	Up	Neuron and glia mix
Ttll1	279.872	185.931	0.00875436	1.50524	Up	Neuron and glia mix
Tuba1a	726.739	445.728	0.0140106	1.63045	Up	Neuron and glia mix
Tubg2	266.866	177.466	0.015756	1.50375	Up	Neuron and glia mix
U2af1l4	301.907	170.638	0.000923212	1.76928	Up	Neuron and glia mix
Ube2a	263.671	113.989	0.00435584	2.31312	Up	Neuron and glia mix
Ube2w	216.768	124.247	0.00958085	1.74466	Up	Neuron and glia mix
Ubl4	263.276	143.086	0.00255199	1.83999	Up	Neuron and glia mix
Usp21	313.558	205.688	0.00473417	1.52444	Up	Neuron and glia mix
Vkorc1l1	398.361	258.499	0.0247675	1.54106	Up	Neuron and glia mix
Vps25	317.145	180.583	0.00145532	1.75623	Up	Neuron and glia mix
Wdr55	70.0452	41.951	0.000739794	1.66969	Up	Neuron and glia mix
Zcchc3	47.1432	31.3674	0.0192799	1.50293	Up	Neuron and glia mix
Zfp248	121.897	78.1506	0.0296013	1.55977	Up	Neuron and glia mix
Zfp511	203.286	128.376	0.00870569	1.58352	Up	Neuron and glia mix
Zfp560	97.2811	62.5686	0.0113741	1.55479	Up	Neuron and glia mix
Zfp612	296.724	169.797	0.00129957	1.74752	Up	Neuron and glia mix
Zfp617	130.117	84.7268	0.00958296	1.53572	Up	Neuron and glia mix
Zfp637	108.737	70.6895	0.00332579	1.53823	Up	Neuron and glia mix
Zfp688	113.821	68.6977	0.0146979	1.65684	Up	Neuron and glia mix
Zfp771	187.802	124.978	0.0258633	1.50268	Up	Neuron and glia mix
Zmat5	131.472	76.8156	0.00411509	1.71152	Up	Neuron and glia mix
Abr	357.592	225.411	0.00122812	1.5864	Up	Neuronal
Acd	191.397	110.412	0.00863106	1.73348	Up	Neuronal
Adra2a	117.806	58.5211	0.00935431	2.01306	Up	Neuronal
Adra2c	47.5931	26.4209	0.0120147	1.80134	Up	Neuronal
Agap2	482	317.003	0.00341581	1.52049	Up	Neuronal
Ampd2	249.806	150.04	0.00797322	1.66493	Up	Neuronal
Ankrd34a	160.422	89.4116	0.00346452	1.7942	Up	Neuronal
Aqp6	229.893	131.122	0.0128998	1.75327	Up	Neuronal
Arl4c	226.199	144.215	0.00743696	1.56848	Up	Neuronal
Arv1	80.7308	51.169	0.00622734	1.57773	Up	Neuronal
Atn1	619.612	325.291	0.0125294	1.90479	Up	Neuronal
B3galt6	103.394	63.2641	0.0371497	1.63432	Up	Neuronal
B3gnt1	227.699	110.962	0.0153555	2.05206	Up	Neuronal
Bahd1	69.9389	39.3119	0.00348249	1.77908	Up	Neuronal
Bai2	267.468	172.474	0.0116675	1.55078	Up	Neuronal
Barhl2	856.618	536.613	0.0229651	1.59634	Up	Neuronal
Bcar1	496.442	296.829	0.00472737	1.67248	Up	Neuronal
Bcl9l	127.805	72.5336	0.00568127	1.76202	Up	Neuronal
Bhlhe22	92.386	56.9535	0.048276	1.62213	Up	Neuronal
Bop1	197.276	127.704	0.00296343	1.54479	Up	Neuronal
Bphl	119.25	75.3355	0.00256655	1.58292	Up	Neuronal
Brd1	162.133	105.318	0.0308219	1.53946	Up	Neuronal
Brpf3	90.241	59.669	0.00428887	1.51236	Up	Neuronal
Cacna1g	573.037	379.046	0.0480603	1.51179	Up	Neuronal
Calcoco1	264.652	167.029	0.000762673	1.58447	Up	Neuronal
Camk1g	201.484	133.762	0.0126833	1.50629	Up	Neuronal
Cbx4	137.674	68.6334	0.00691444	2.00593	Up	Neuronal
Ccdc120	85.2207	51.635	0.0257281	1.65045	Up	Neuronal
Ccdc127	268.64	162.516	0.000610141	1.65301	Up	Neuronal
Ccdc59	112.15	58.9894	0.00447298	1.90119	Up	Neuronal
Ccrn4l	111.07	70.8798	0.00933409	1.56702	Up	Neuronal
Cd34	216.305	130.218	0.0235883	1.6611	Up	Neuronal
Cdc42ep3	161.847	104.514	0.00222298	1.54856	Up	Neuronal
Cdk5r1	213.254	113.536	0.011893	1.87829	Up	Neuronal
Celsr3	329.17	206.024	0.00826342	1.59773	Up	Neuronal
Cep76	500.753	293.619	0.0193347	1.70545	Up	Neuronal
Cited4	64.747	42.6853	0.0077358	1.51685	Up	Neuronal
Clcn6	420.894	269.303	0.00181504	1.5629	Up	Neuronal
Clec2l	645.485	385.108	0.00964065	1.67612	Up	Neuronal
Clpx	174.987	103.786	0.0117141	1.68603	Up	Neuronal
Cnih2	360.624	178.204	0.0162944	2.02365	Up	Neuronal
Cog7	156.777	86.5464	0.014323	1.81148	Up	Neuronal
Coil	44.3996	29.5147	0.0230839	1.50432	Up	Neuronal
Comp	60.6115	38.74	0.00681002	1.56457	Up	Neuronal
Coro6	291.627	191.872	0.0211302	1.5199	Up	Neuronal
Cox7a1	78.2516	49.6571	0.00429473	1.57584	Up	Neuronal
Cpsf1	183.989	114.366	0.00136817	1.60877	Up	Neuronal
Creld1	107.982	58.9224	0.0164895	1.83261	Up	Neuronal
Crip2	142.235	92.6505	0.014231	1.53518	Up	Neuronal
Csnk1e	156.788	98.777	0.000747568	1.5873	Up	Neuronal
Csnk1g2	458.303	298.333	0.0132764	1.53621	Up	Neuronal
Cul4a	91.7658	57.4383	0.0104925	1.59764	Up	Neuronal
Cyp46a1	248.274	161.204	0.0441983	1.54012	Up	Neuronal
Dab2ip	193.542	118.781	0.00249658	1.62939	Up	Neuronal
Dact3	67.8813	36.6649	0.0210796	1.8514	Up	Neuronal
Dbndd2	68.2789	41.9196	0.00468992	1.6288	Up	Neuronal
Dgcr14	197.019	124.924	0.00147834	1.57711	Up	Neuronal
Dhx30	124.492	82.7521	0.003143	1.50439	Up	Neuronal
Dlgap3	220.374	122.235	0.00014818	1.80288	Up	Neuronal
Dlgap4	353.945	232.045	0.00207592	1.52533	Up	Neuronal
Dnajb1	111.757	63.7586	0.0104391	1.75281	Up	Neuronal
Dnajb14	248.005	150.961	0.000744981	1.64284	Up	Neuronal
Dnajc7	74.0237	48.3048	0.00743823	1.53243	Up	Neuronal
Dnalc4	40.4451	25.1671	0.0308656	1.60707	Up	Neuronal
Doc2b	208.02	119.725	0.0130247	1.73748	Up	Neuronal
Dok4	51.958	32.0264	0.0126786	1.62235	Up	Neuronal
Dpp9	188.213	121.183	0.0325888	1.55313	Up	Neuronal
Dstyk	178.945	108.416	0.021547	1.65053	Up	Neuronal
Dus3l	274.318	147.368	0.000700138	1.86145	Up	Neuronal
Dusp10	341.298	190.34	0.0041352	1.79309	Up	Neuronal
E2f3	61.0718	39.6346	0.0378591	1.54087	Up	Neuronal
Ecsit	100.481	59.8253	0.0313713	1.67957	Up	Neuronal
Edc4	246.275	158.436	0.00329454	1.55442	Up	Neuronal
Eif4enif1	221.888	133.647	0.000183744	1.66026	Up	Neuronal
En2	480.554	269.557	0.0108994	1.78275	Up	Neuronal
Epb4.9	165.246	109.824	0.000243107	1.50464	Up	Neuronal
Epc2	413.815	247.116	0.0155141	1.67458	Up	Neuronal
Epha8	152.013	69.2659	0.00672437	2.19463	Up	Neuronal
Exoc3l	86.361	49.0024	0.0121554	1.76238	Up	Neuronal
Fam123c	244.067	128.521	0.00750386	1.89905	Up	Neuronal
Fam174b	182.684	101.953	0.0239335	1.79185	Up	Neuronal
Fam65a	112.635	74.8716	0.00241691	1.50438	Up	Neuronal
Fam78b	128.083	80.4206	0.00726291	1.59267	Up	Neuronal
Fam82a1	115.061	69.0569	0.0185344	1.66618	Up	Neuronal
Fam82a2	235.498	148.306	0.0152925	1.58791	Up	Neuronal
Fam84a	149.93	92.8739	0.0104054	1.61434	Up	Neuronal
Fbxl16	481.645	291.25	0.0177747	1.65372	Up	Neuronal
Fig4	216.743	139.474	0.00652803	1.554	Up	Neuronal
Flot1	205.262	134.856	0.000575999	1.52209	Up	Neuronal
Foxk2	317.971	196.535	0.00130512	1.61788	Up	Neuronal
Foxo1	174.572	87.6164	0.0135446	1.99246	Up	Neuronal
Foxo3	212.867	132.943	0.0143963	1.60119	Up	Neuronal
Frat1	258.247	164.641	0.0124313	1.56855	Up	Neuronal
Gdpd5	371.518	212.795	0.00773074	1.74589	Up	Neuronal
Git2	331.543	198.141	0.00188014	1.67327	Up	Neuronal
Gnaz	168.151	81.6917	0.00138841	2.05836	Up	Neuronal
Gpr162	302.174	199.41	0.00591172	1.51534	Up	Neuronal
Grk6	169.774	109.277	0.00189944	1.55361	Up	Neuronal
H2afy2	58.1848	37.4296	0.00263332	1.55451	Up	Neuronal
Hlf	243.813	159.503	0.00678704	1.52858	Up	Neuronal
Homer3	523.314	343.02	0.0177051	1.52561	Up	Neuronal
Hsdl1	94.2895	57.6861	0.00384095	1.63453	Up	Neuronal
Iffo1	145.965	86.7906	0.011761	1.6818	Up	Neuronal
Igfbp5	455.026	293.419	0.0117778	1.55077	Up	Neuronal
Inpp5e	260.006	171.044	0.00803265	1.52011	Up	Neuronal
Ipo4	258.515	158.725	0.00300347	1.6287	Up	Neuronal
Irs2	302.474	190.641	0.0206912	1.58661	Up	Neuronal
Jag2	75.8535	47.4461	0.0316725	1.59873	Up	Neuronal
Jph3	163.071	99.2172	0.00537678	1.64357	Up	Neuronal
Jup	318.952	204.168	0.00439532	1.56221	Up	Neuronal
Kank2	304.236	176.993	0.0277276	1.71891	Up	Neuronal
Kcnab3	209.62	118.704	0.00424711	1.7659	Up	Neuronal
Kcnd3	255.879	143.234	0.000833601	1.78644	Up	Neuronal
Kcnk12	315.257	177.881	0.0115224	1.77229	Up	Neuronal
Kifc2	321.742	197.271	0.00783704	1.63096	Up	Neuronal
Klf9	885.955	547.351	0.0104953	1.61862	Up	Neuronal
Klhdc3	819.991	524.577	0.019287	1.56315	Up	Neuronal
Klhl15	129.278	84.9606	0.000479009	1.52162	Up	Neuronal
Krba1	75.4566	50.0515	0.0171359	1.50758	Up	Neuronal
Ldoc1l	91.9335	52.679	0.004731	1.74516	Up	Neuronal
Leo1	134.299	68.3057	0.000836391	1.96615	Up	Neuronal
Lhx5	53.8155	25.7489	0.0274631	2.09001	Up	Neuronal
Lnx2	233.901	125.044	0.0109865	1.87055	Up	Neuronal
Lonp1	152.195	89.0491	0.00595509	1.70911	Up	Neuronal
Lrig2	306.647	202.453	0.00199059	1.51466	Up	Neuronal
Lrrc47	83.7947	55.8562	0.00397508	1.50019	Up	Neuronal
Lrrc61	143.401	71.9421	0.00818402	1.99328	Up	Neuronal
Ltbp3	293.374	180.628	0.0120839	1.62419	Up	Neuronal
Map3k10	437.227	260.429	0.000727772	1.67887	Up	Neuronal
Mark1	166.44	93.6334	0.0071391	1.77757	Up	Neuronal
Mast3	181.185	99.2958	0.00348298	1.8247	Up	Neuronal
Mat2b	175.262	110.572	0.0128007	1.58504	Up	Neuronal
Mboat7	159.868	100.493	0.0111724	1.59083	Up	Neuronal
Mecp2	301.301	162.573	0.00671291	1.85333	Up	Neuronal
Med16	215.86	133.116	0.00543734	1.62159	Up	Neuronal
Mef2d	842.23	503.79	0.00965937	1.67179	Up	Neuronal
Megf8	243.805	149.91	0.000563837	1.62635	Up	Neuronal
Mib2	121.547	78.4076	0.00379545	1.5502	Up	Neuronal
Mkrn1	162.052	92.5529	0.00112358	1.75091	Up	Neuronal
Mmp17	191.787	102.872	0.00423067	1.86433	Up	Neuronal
Myo16	137.615	87.834	0.0299382	1.56676	Up	Neuronal
N4bp1	308.119	190.768	0.00574678	1.61515	Up	Neuronal
Nanos1	134.11	88.1088	0.00596058	1.52209	Up	Neuronal
Nckipsd	264.79	165.323	0.020002	1.60165	Up	Neuronal
Ncor2	242.336	135.066	0.00445819	1.7942	Up	Neuronal
Nhlh2	236.343	146.563	0.00336278	1.61256	Up	Neuronal
Npas4	25.4363	13.3608	0.00528508	1.9038	Up	Neuronal
Nrxn1	48.1528	31.3722	0.0118157	1.53489	Up	Neuronal
Nup35	387.954	215.65	0.018056	1.799	Up	Neuronal
Pard6a	130.152	80.3841	0.00480266	1.61913	Up	Neuronal
Pard6g	87.1435	49.6532	0.000476025	1.75504	Up	Neuronal
Pcgf1	168.44	109.539	0.0225079	1.53771	Up	Neuronal
Pcif1	329.646	211.989	0.0127457	1.55501	Up	Neuronal
Pdxp	550.752	349.269	0.0136386	1.57687	Up	Neuronal
Per2	141.15	75.8517	0.00736485	1.86087	Up	Neuronal
Phf1	182.879	120.704	0.00793999	1.5151	Up	Neuronal
Pik3r2	166.985	111.311	0.00796092	1.50016	Up	Neuronal
Pip4k2c	416.165	263.243	0.000947578	1.58091	Up	Neuronal
Pla2g4e	311.162	205.954	0.00581284	1.51083	Up	Neuronal
Plcxd1	74.5528	48.9819	0.0199823	1.52205	Up	Neuronal
Plekhh3	97.4611	60.3003	0.00205021	1.61626	Up	Neuronal
Plvap	81.6417	42.7474	0.0251919	1.90986	Up	Neuronal
Pnck	258.247	170.281	0.028539	1.51659	Up	Neuronal
Pnmal2	334.137	183.63	0.00933605	1.81962	Up	Neuronal
Pom121	301.538	192.174	0.00564263	1.56909	Up	Neuronal
Ppapdc2	342.418	228.122	0.0374586	1.50103	Up	Neuronal
Ppp1r13b	404.953	237.912	0.00206872	1.70211	Up	Neuronal
Ppp1r16a	97.8474	64.8136	0.0181764	1.50967	Up	Neuronal
Ppp1r16b	745.661	458.035	0.00507442	1.62796	Up	Neuronal
Prdm8	383.725	239.572	0.0112051	1.60171	Up	Neuronal
Prkca	278.862	166.121	0.0127359	1.67867	Up	Neuronal
Prox1	223.445	123.416	0.0136532	1.8105	Up	Neuronal
Ptgfrn	66.2988	39.9611	0.0168942	1.65908	Up	Neuronal
Rab22a	288.204	172.451	0.00117915	1.67122	Up	Neuronal
Rab37	174.259	103.02	0.000522528	1.6915	Up	Neuronal
Rabggta	158.565	104.56	0.00796686	1.5165	Up	Neuronal
Rapgefl1	254.748	160.828	0.00146736	1.58398	Up	Neuronal
Rasl10b	94.9061	59.8546	0.00918162	1.58561	Up	Neuronal
Rgl3	223.491	141.377	0.0187055	1.58081	Up	Neuronal
Rgs16	264.069	142.684	0.0111693	1.85073	Up	Neuronal
Rhobtb2	188.686	119.277	0.0200567	1.58191	Up	Neuronal
Rhod	88.9628	56.8218	0.0278856	1.56565	Up	Neuronal
Rhot2	180.113	115.104	0.00628381	1.56479	Up	Neuronal
Rims4	191.87	112.564	0.0275303	1.70455	Up	Neuronal
Rnf165	118.949	68.299	0.00605516	1.74159	Up	Neuronal
Rnf187	1147.57	747.932	0.0187068	1.53433	Up	Neuronal
Rnf44	122.997	81.7031	0.0247726	1.50541	Up	Neuronal
Rnft2	136.696	89.3641	0.00778008	1.52965	Up	Neuronal
Rpusd1	205.007	134.421	0.0424282	1.52511	Up	Neuronal
Rtf1	223.227	146.923	0.0289694	1.51935	Up	Neuronal
Rtn4rl1	334.783	216.544	0.0190265	1.54603	Up	Neuronal
Rxrb	175.11	116.711	0.0121658	1.50036	Up	Neuronal
Samd14	310.404	168.406	0.00291719	1.84319	Up	Neuronal
Sart1	227.233	131.239	0.00429558	1.73144	Up	Neuronal
Scube3	68.588	45.1358	0.0116713	1.51959	Up	Neuronal
Sema4g	274.617	161.663	0.0218554	1.6987	Up	Neuronal
Sesn1	470.814	289.156	0.00714787	1.62824	Up	Neuronal
Sez6	360.742	237.103	0.0243884	1.52146	Up	Neuronal
Sgip1	554.149	363.982	0.0116179	1.52246	Up	Neuronal
Sgsm2	97.5705	59.4276	0.00874343	1.64184	Up	Neuronal
Shank3	203.714	124.086	0.02815	1.64172	Up	Neuronal
Shf	300.139	176.4	0.0119385	1.70147	Up	Neuronal
Ski	502.563	275.674	0.00409666	1.82303	Up	Neuronal
Slc16a14	70.6096	37.7984	0.000379519	1.86806	Up	Neuronal
Slc1a6	612.754	407.589	0.0438169	1.50336	Up	Neuronal
Slc24a3	514.889	338.051	0.0153585	1.52311	Up	Neuronal
Slc25a16	383.253	232.956	0.00206053	1.64518	Up	Neuronal
Slc25a22	441.019	228.836	0.00753979	1.92723	Up	Neuronal
Slc32a1	175.758	112.428	0.00682576	1.56329	Up	Neuronal
Slc39a3	111.155	65.8227	0.000832099	1.6887	Up	Neuronal
Slitrk3	95.0789	58.368	0.0242431	1.62896	Up	Neuronal
Smarca2	1173.5	747.269	0.0011871	1.57039	Up	Neuronal
Solh	184.365	105.409	0.0219955	1.74905	Up	Neuronal
Spata2	125.242	65.1238	0.00208416	1.92314	Up	Neuronal
Spnb4	113.338	69.1325	0.00852112	1.63943	Up	Neuronal
Srf	157.341	84.5047	0.00595377	1.86192	Up	Neuronal
Srm	425.963	244.327	0.000617916	1.74342	Up	Neuronal
Ssbp4	261.436	147.711	0.009288	1.76992	Up	Neuronal
Stk19	113.543	75.327	0.00137615	1.50734	Up	Neuronal
Stk32a	131.121	80.9702	0.00501481	1.61937	Up	Neuronal
Strn4	292.362	191.78	0.00994805	1.52447	Up	Neuronal
Syt7	426.934	251.349	0.00563395	1.69857	Up	Neuronal
Taf5l	96.8156	60.1813	0.0154194	1.60873	Up	Neuronal
Tbc1d16	254.87	163.203	0.0075409	1.56168	Up	Neuronal
Tbc1d17	266.352	157.168	0.00338747	1.69469	Up	Neuronal
Tbc1d25	109.067	71.1786	0.0113757	1.5323	Up	Neuronal
Tef	204.841	135.291	0.0358728	1.51408	Up	Neuronal
Terf2	232.885	132.88	0.00610371	1.7526	Up	Neuronal
Terf2ip	316.231	208.896	0.00307653	1.51382	Up	Neuronal
Tgfb3	342.584	219.222	0.000672813	1.56273	Up	Neuronal
Tmem143	75.6679	45.3979	3.29436e-05	1.66677	Up	Neuronal
Tmem64	330.933	210.259	0.0144687	1.57393	Up	Neuronal
Tmem90a	87.4346	48.832	0.00823505	1.79052	Up	Neuronal
Tmub2	123.063	62.8875	0.00431965	1.95688	Up	Neuronal
Trak1	1017.28	674.302	0.0140627	1.50863	Up	Neuronal
Trim67	209.418	102.345	0.0102699	2.0462	Up	Neuronal
Ttbk1	295.011	192.101	0.00929426	1.53571	Up	Neuronal
Ttc19	229.907	145.187	0.0180494	1.58353	Up	Neuronal
Ube2g2	202.154	128.642	0.00606713	1.57145	Up	Neuronal
Ubox5	155.411	87.4068	0.00269741	1.77802	Up	Neuronal
Ubqln4	290.873	187.495	0.0192292	1.55136	Up	Neuronal
Unc119b	192.958	106.874	0.00106894	1.80548	Up	Neuronal
Unk	228.782	119.076	0.00397354	1.92131	Up	Neuronal
Usp36	135.523	83.5495	0.00745378	1.62207	Up	Neuronal
Usp5	197.766	129.575	0.0175749	1.52627	Up	Neuronal
Vcpip1	279.716	159.499	0.0138975	1.75372	Up	Neuronal
Vps26b	638.81	419.889	0.00419232	1.52138	Up	Neuronal
Wdr34	111.234	69.379	0.00528435	1.60328	Up	Neuronal
Wdr54	92.4367	56.2203	0.00401286	1.64419	Up	Neuronal
Wdtc1	205.259	136.694	0.0158102	1.5016	Up	Neuronal
Wee1	178.971	104.257	0.00488472	1.71663	Up	Neuronal
Wipf2	384.68	227.244	5.47337e-05	1.6928	Up	Neuronal
Zc3h4	213.564	136.116	0.00301132	1.56899	Up	Neuronal
Zc3h6	87.2334	54.4784	0.00944841	1.60125	Up	Neuronal
Zcchc14	354.592	221.902	0.00116855	1.59797	Up	Neuronal
Zfp1	88.0351	45.283	0.00800673	1.94411	Up	Neuronal
Zfp239	69.7838	39.8958	0.0198481	1.74915	Up	Neuronal
Zfp341	141.426	93.957	0.0102016	1.50522	Up	Neuronal
Zfp362	146.908	62.4589	0.00166112	2.35208	Up	Neuronal
Zfp385a	553.221	308.561	0.00116538	1.79291	Up	Neuronal
Zfp574	69.657	39.6086	0.00645688	1.75863	Up	Neuronal
Zfp623	145.211	94.9523	0.00209056	1.52931	Up	Neuronal
Zfp628	49.7592	31.5368	0.0168953	1.57781	Up	Neuronal
Zfp667	165.978	99.6331	0.0315296	1.66589	Up	Neuronal
Zfp668	76.8452	38.1578	0.00788507	2.01388	Up	Neuronal
Zfp697	136.684	89.6203	0.0306795	1.52514	Up	Neuronal
Zfp764	86.1721	54.8131	0.0367675	1.57211	Up	Neuronal
Zkscan14	123.164	76.8917	0.0118474	1.60178	Up	Neuronal
Zmiz1	555.674	344.786	0.0201037	1.61165	Up	Neuronal
Adssl1	226.217	132.125	0.0223516	1.71214	Up	Oligodendrocyte
Afap1l1	82.2532	49.646	0.0037255	1.6568	Up	Oligodendrocyte
Afap1l2	164.84	92.4755	0.000894673	1.78253	Up	Oligodendrocyte
Ak3	479.634	318.795	0.000992491	1.50452	Up	Oligodendrocyte
Apcdd1	179.366	112.223	0.000907254	1.59831	Up	Oligodendrocyte
Cacng4	197.422	130.297	0.014954	1.51518	Up	Oligodendrocyte
Ccdc12	77.1464	51.0403	0.00555805	1.51148	Up	Oligodendrocyte
Cdc37l1	283.137	187.298	0.0154692	1.51169	Up	Oligodendrocyte
Clmn	322.966	204.274	0.0230791	1.58105	Up	Oligodendrocyte
Cnksr3	414.31	255.255	0.015994	1.62312	Up	Oligodendrocyte
Dhx37	102.385	62.1248	0.0105743	1.64806	Up	Oligodendrocyte
Diablo	114.298	69.671	0.010434	1.64054	Up	Oligodendrocyte
Efhd1	223.267	134.132	0.00278415	1.66453	Up	Oligodendrocyte
Errfi1	336.518	200.34	0.00283158	1.67974	Up	Oligodendrocyte
Ets2	302.279	183.224	0.00392972	1.64978	Up	Oligodendrocyte
Fa2h	259.564	169.311	0.00061952	1.53306	Up	Oligodendrocyte
Fads6	174.253	109.402	0.00817148	1.59278	Up	Oligodendrocyte
Gpr62	79.6182	50.3086	0.00263787	1.5826	Up	Oligodendrocyte
Gpt2	247.589	160.407	0.00996299	1.54351	Up	Oligodendrocyte
Gstp1	229.872	124.068	0.00118045	1.85279	Up	Oligodendrocyte
Hapln2	219.682	123.695	0.0291435	1.776	Up	Oligodendrocyte
Il17d	101.848	63.8729	9.39195e-05	1.59455	Up	Oligodendrocyte
Imp3	205.71	103.187	0.00517602	1.99356	Up	Oligodendrocyte
Itpk1	256.261	149.477	0.00118789	1.71438	Up	Oligodendrocyte
Kcnip3	297.445	193.04	0.0385265	1.54084	Up	Oligodendrocyte
Kctd13	252.472	127.673	0.00159387	1.97748	Up	Oligodendrocyte
Klf13	148.173	97.2124	0.00877027	1.52422	Up	Oligodendrocyte
Larp6	155.751	103.147	0.0357732	1.50998	Up	Oligodendrocyte
Lrrc1	113.548	70.6432	0.000166265	1.60735	Up	Oligodendrocyte
Midn	132.605	81.0895	0.00301848	1.63529	Up	Oligodendrocyte
Mtap7d1	231.748	142.616	0.00135037	1.62497	Up	Oligodendrocyte
Mtmr10	309.018	175.153	0.000112835	1.76428	Up	Oligodendrocyte
Nol7	179.322	114.9	0.0188261	1.56067	Up	Oligodendrocyte
Pcbp4	665.949	435.71	0.00416588	1.52842	Up	Oligodendrocyte
Phlda1	48.7432	32.1342	0.00692661	1.51686	Up	Oligodendrocyte
Plxnb3	161.456	100.008	7.05907e-05	1.61444	Up	Oligodendrocyte
Polrmt	276.038	176.99	0.00261911	1.55963	Up	Oligodendrocyte
Ppp1r14a	109.285	59.2797	0.00630173	1.84355	Up	Oligodendrocyte
Prpsap1	172.6	110.486	0.00658729	1.56219	Up	Oligodendrocyte
Puf60	540.733	352.262	0.0032049	1.53503	Up	Oligodendrocyte
Rhou	265.846	124.065	0.00127409	2.1428	Up	Oligodendrocyte
Rnpepl1	164.526	106.539	0.00363553	1.54428	Up	Oligodendrocyte
Rpl7l1	124.826	79.4051	0.00118676	1.57201	Up	Oligodendrocyte
Rtkn	33.5414	18.9526	0.030704	1.76976	Up	Oligodendrocyte
Scnm1	488.186	308.929	0.0310227	1.58025	Up	Oligodendrocyte
Sgk1	345.214	191.987	0.0117113	1.79811	Up	Oligodendrocyte
Sipa1l2	153.906	98.5335	0.0117083	1.56197	Up	Oligodendrocyte
Snx1	313.846	203.457	0.00544261	1.54257	Up	Oligodendrocyte
Snx15	123.232	71.8453	0.00222216	1.71524	Up	Oligodendrocyte
Sos2	402.1	260.945	0.0138329	1.54094	Up	Oligodendrocyte
Sox12	66.8273	41.1091	0.020512	1.62561	Up	Oligodendrocyte
Syf2	192.227	126.805	0.00213759	1.51593	Up	Oligodendrocyte
Taf9b	395.705	240.723	0.00551541	1.64382	Up	Oligodendrocyte
Tjap1	97.5026	62.6571	7.16493e-06	1.55613	Up	Oligodendrocyte
Tmem151a	64.5881	42.9442	0.0251461	1.504	Up	Oligodendrocyte
Tob1	258.015	124.225	0.00510086	2.07699	Up	Oligodendrocyte
Tpm1	171.551	109.298	0.00544874	1.56958	Up	Oligodendrocyte
Tspan6	341.086	203.783	0.00784471	1.67377	Up	Oligodendrocyte
Unc50	339.834	208.946	0.0173441	1.62642	Up	Oligodendrocyte
Unc5b	390.537	236.287	0.00200811	1.65281	Up	Oligodendrocyte
Usp30	234.856	150.48	0.00715805	1.56071	Up	Oligodendrocyte
Vkorc1	245.41	159.134	0.0078157	1.54216	Up	Oligodendrocyte
Zbtb16	119.147	74.8108	0.0218254	1.59264	Up	Oligodendrocyte
Zbtb39	113.816	69.1877	0.00787744	1.64504	Up	Oligodendrocyte
Zfp317	117.038	76.1459	0.00250203	1.53702	Up	Oligodendrocyte
Zfp418	138.995	77.5384	0.00562267	1.7926	Up	Oligodendrocyte
Zfp536	261.601	174.332	0.0174718	1.50059	Up	Oligodendrocyte
Zfp579	69.1162	40.1659	0.0103604	1.72077	Up	Oligodendrocyte
Aff2	345.927	226.315	0.0264017	1.52852	Up	Other
Ahdc1	114.567	61.2186	0.00250705	1.87144	Up	Other
Alg14	158.162	104.789	0.00988883	1.50934	Up	Other
Amot	170.876	111.848	0.00297338	1.52774	Up	Other
Axin2	74.3521	46.9463	0.00609707	1.58377	Up	Other
Cnnm4	133.524	62.788	0.00496641	2.12659	Up	Other
Dvl3	616.272	366.077	0.00366665	1.68345	Up	Other
Fam108b	467.013	305.47	0.000857813	1.52883	Up	Other
Fgf11	252.336	134.452	0.00939603	1.87678	Up	Other
Foxk1	233.576	119.385	0.000295121	1.9565	Up	Other
Gas2l1	71.5348	40.4298	0.00283176	1.76936	Up	Other
Gfod1	318.011	202.346	0.0113693	1.57162	Up	Other
Glb1l	80.3536	46.0472	0.00712824	1.74503	Up	Other
Gmeb1	174.76	105.646	0.00593325	1.65421	Up	Other
Grin2a	215.094	140.681	0.00442394	1.52895	Up	Other
Htr1b	217.519	133.213	0.0256702	1.63287	Up	Other
Kcnn3	96.2725	61.8796	0.023476	1.5558	Up	Other
Lgr5	152.1	90.6779	0.000935429	1.67737	Up	Other
Lyrm1	74.5439	44.5062	0.0208072	1.67491	Up	Other
Mapk11	186.288	102.806	0.0241388	1.81204	Up	Other
Mark4	148.053	86.9454	0.00866357	1.70283	Up	Other
Meis1	422.046	269.4	0.00684109	1.56662	Up	Other
Mgat5	267.007	176.946	0.00414443	1.50898	Up	Other
Mll2	284.572	158.48	0.00627542	1.79563	Up	Other
Mrpl14	72.1447	45.6162	0.0102568	1.58156	Up	Other
Msi1	203.463	130.963	0.000755966	1.55359	Up	Other
Palm	215.361	120.721	0.000452068	1.78396	Up	Other
Pgs1	190.81	126.492	3.80378e-05	1.50847	Up	Other
Phf15	182.314	114.006	0.00897271	1.59916	Up	Other
Polr2a	382.578	247.583	0.00347634	1.54525	Up	Other
Prrt1	589.18	326.138	0.00178141	1.80654	Up	Other
Ptger1	122.162	74.6848	0.00812898	1.6357	Up	Other
Ptgr2	182.952	109.878	0.000480246	1.66505	Up	Other
Rbm15b	58.8571	32.7906	0.00296257	1.79494	Up	Other
Rps6ka4	54.9093	36.5061	0.0102725	1.50411	Up	Other
Scrt1	438.444	274.864	0.00497925	1.59513	Up	Other
Sec24c	308.746	196.524	0.00142521	1.57104	Up	Other
Sgsm1	218.807	143.051	0.00191723	1.52958	Up	Other
Sh2b1	160.362	96.2156	0.0463136	1.66669	Up	Other
Slc9a5	140.633	84.8252	0.00251437	1.65791	Up	Other
Srrd	160.51	97.936	0.0237209	1.63892	Up	Other
Tmem72	45.2815	27.6036	0.00752422	1.64042	Up	Other
Tnfrsf10b	39.0727	24.0906	0.00968791	1.62191	Up	Other
Trim62	863.048	490.667	0.0157558	1.75893	Up	Other
Tsc22d4	70.1493	45.39	0.00157036	1.54548	Up	Other
Usp49	75.341	47.717	0.00415687	1.57891	Up	Other
Wdr76	67.7529	39.1289	0.00336913	1.73153	Up	Other
Whrn	225.108	135.796	0.0027755	1.65769	Up	Other
Wnk2	392.091	251.472	0.00288914	1.55918	Up	Other
Wrb	258.103	160.74	0.0107364	1.60572	Up	Other
Wwp2	216.089	114.482	0.00196494	1.88754	Up	Other
Zc3h7b	576.598	372.413	0.000796311	1.54828	Up	Other
Zfp46	148.11	83.2705	2.75632e-05	1.77866	Up	Other
Zfp646	144.94	96.1007	0.0102989	1.50821	Up	Other
Zhx3	190.137	124.167	0.0136146	1.53129	Up	Other
Aars2	131.956	87.3914	0.00112348	1.50994	Up	N/A
AB010352	128.966	66.0765	0.0123131	1.95177	Up	N/A
Abca7	163.64	82.9082	0.00974669	1.97375	Up	N/A
Abcg1	555.633	363.233	0.00205093	1.52969	Up	N/A
Abhd4	633.283	416.945	0.00118668	1.51886	Up	N/A
Acad11	124.554	80.1709	0.0337318	1.55361	Up	N/A
Acap3	158.334	103.149	0.0015432	1.535	Up	N/A
Acot2	53.6225	32.6287	0.0126817	1.64342	Up	N/A
Acox1	318.208	205.421	0.00059194	1.54906	Up	N/A
Acss1	111.651	71.0331	0.014671	1.57182	Up	N/A
Acy1	100.698	65.0658	0.0422133	1.54764	Up	N/A
Acy3	80.4382	50.7918	0.0187489	1.58369	Up	N/A
Adal	184.557	116.035	0.021349	1.59053	Up	N/A
Agfg2	169.489	96.9325	0.000148278	1.74853	Up	N/A
Agrn	183.866	118.602	0.00529627	1.55028	Up	N/A
Agtrap	80.9679	49.6315	0.0292599	1.63138	Up	N/A
AI413582	206.673	134.456	0.00083556	1.5371	Up	N/A
AI848285	151.685	64.6478	0.00142265	2.34632	Up	N/A
AK129341	288.475	174.948	0.013369	1.64892	Up	N/A
Akr1b10	141.162	82.3725	0.0184476	1.7137	Up	N/A
Alkbh4	74.6655	43.8699	0.0465436	1.70198	Up	N/A
Alkbh7	180.532	117.087	0.0040614	1.54187	Up	N/A
Alyref	60.1638	38.4697	0.0153958	1.56393	Up	N/A
Ampd3	201.63	123.861	0.00187575	1.62787	Up	N/A
Anapc16	354.464	216.91	0.0119855	1.63415	Up	N/A
Anxa6	427.255	282.843	0.0121281	1.51057	Up	N/A
Ap3s2	401.662	267.673	0.0446051	1.50057	Up	N/A
Apod	1136.92	664.656	0.0405429	1.71054	Up	N/A
Arhgap23	163.93	99.5248	0.000159366	1.64713	Up	N/A
Arhgef33	1418.42	941.127	0.0225845	1.50715	Up	N/A
Arid5b	333.609	193.242	0.0147458	1.72638	Up	N/A
Asap2	226.152	143.261	0.025125	1.57859	Up	N/A
Atp6v0e2	1066.63	642.892	0.0365674	1.65911	Up	N/A
Atrip	115.048	73.4904	0.0259595	1.56549	Up	N/A
AU019823	49.8418	32.3933	0.0140259	1.53865	Up	N/A
B230217C12Rik	1037.04	689.62	0.0357034	1.50379	Up	N/A
B4galnt1	360.526	210.874	0.00119801	1.70968	Up	N/A
B930041F14Rik	620.792	369.188	0.0114411	1.68151	Up	N/A
Banf1	382.925	242.761	0.0282305	1.57737	Up	N/A
Bbip1	281.241	177.583	0.00942081	1.58372	Up	N/A
BC013529	110.288	66.7125	0.016667	1.65319	Up	N/A
BC018242	410.57	263.351	0.00906835	1.55903	Up	N/A
BC024479	127.291	84.5814	0.031317	1.50495	Up	N/A
BC029214	188.228	119.792	0.0312758	1.57129	Up	N/A
BC048403	66.4259	41.5331	0.00377533	1.59935	Up	N/A
BC056474	391.111	211.312	0.0417656	1.85087	Up	N/A
BC057022	156.846	88.6407	0.0072923	1.76946	Up	N/A
BC096441	81.8997	46.1203	0.00380975	1.77578	Up	N/A
Bcl2l2	152.196	98.8038	0.0462644	1.54039	Up	N/A
Bean1	69.4998	44.1604	0.0127954	1.5738	Up	N/A
Bhlhe41	196.011	110.699	0.0182359	1.77066	Up	N/A
C030013D06Rik	94.3916	57.7197	0.012295	1.63534	Up	N/A
C030017K20Rik	86.4748	49.9865	0.00295913	1.72996	Up	N/A
C130030K03Rik	542.985	327.794	0.00188681	1.65648	Up	N/A
C330006K01Rik	77.986	51.9538	0.0025779	1.50106	Up	N/A
C530028O21Rik	182.881	114.752	0.00756116	1.5937	Up	N/A
C630004H02Rik	310.558	202.003	0.000878217	1.5374	Up	N/A
Cacng2	522.572	306.579	0.020918	1.70453	Up	N/A
Camsap3	103.987	68.3062	0.0162348	1.52236	Up	N/A
Casq2	138.853	78.1694	0.0281022	1.77632	Up	N/A
Cbx5	586.362	387.489	0.0230824	1.51324	Up	N/A
Ccdc124	316.586	199.199	0.0179251	1.5893	Up	N/A
Ccdc71	131.072	79.6296	0.0195079	1.64603	Up	N/A
Ccdc85c	461.4	274.779	0.0028912	1.67917	Up	N/A
Ccne2	255.824	168.058	0.0432108	1.52224	Up	N/A
Ccnjl	109.438	63.942	0.02358	1.71152	Up	N/A
Cd63	316.608	180.878	0.0356226	1.7504	Up	N/A
Cd68	168.279	60.5838	0.0417434	2.77762	Up	N/A
Cdk11b	144.556	89.5078	0.00369568	1.61501	Up	N/A
Cebpa	54.5693	24.7516	0.039764	2.20468	Up	N/A
Cenpt	128.214	84.9574	0.0178799	1.50915	Up	N/A
Chchd1	70.1485	43.453	0.036629	1.61435	Up	N/A
Chpf2	88.5974	55.7946	0.00142192	1.58792	Up	N/A
Chst1	155.964	95.1334	0.0424174	1.63942	Up	N/A
Chst15	149.929	96.5671	0.0226073	1.55259	Up	N/A
Clip1	413.648	274.331	0.0202775	1.50785	Up	N/A
Cnst	178.567	100.95	0.00127252	1.76886	Up	N/A
Cpsf7	273.805	166.511	0.00242151	1.64437	Up	N/A
Crtc1	595.703	367.02	0.0217414	1.62308	Up	N/A
Ctif	131.691	80.7347	0.00862374	1.63116	Up	N/A
Ctnna3	153.515	102.12	0.0224422	1.50327	Up	N/A
Ctse	96.6233	34.9678	0.0375253	2.76321	Up	N/A
Ctsz	471.825	279.866	0.0372372	1.68589	Up	N/A
Ctxn1	168.15	94.4174	0.041094	1.78093	Up	N/A
Cyp4f17	75.9694	36.0186	0.00349988	2.10917	Up	N/A
D11Wsu99e	104.352	63.4518	0.00471719	1.64459	Up	N/A
D14Ertd449e	94.816	57.3352	0.00113776	1.65371	Up	N/A
D2Wsu81e	138.624	89.1355	0.00232987	1.5552	Up	N/A
D8Ertd82e	289.314	159.029	0.0150535	1.81926	Up	N/A
Dact1	196.15	104.681	0.00955083	1.87378	Up	N/A
Dbnl	109.204	60.447	0.0454029	1.80661	Up	N/A
Dcaf12	25.3959	14.9848	0.0111318	1.69478	Up	N/A
Dcaf15	81.6836	52.0007	0.0081355	1.57082	Up	N/A
Defa21	12.5078	8.13752	0.0406168	1.53706	Up	N/A
Dleu2	114.683	75.3954	0.00170132	1.52109	Up	N/A
Dpp3	143.067	91.3944	0.0301093	1.56539	Up	N/A
Dusp5	254.655	163.624	0.0149828	1.55634	Up	N/A
Dusp7	318.437	204.222	0.0175652	1.55927	Up	N/A
E130309D14Rik	49.6446	31.0528	0.0351741	1.59872	Up	N/A
Efhd2	500.12	322.185	0.0310571	1.55227	Up	N/A
Eid1	199.99	116.059	0.0465235	1.72318	Up	N/A
Eif1ax	529.279	347.446	0.00265203	1.52334	Up	N/A
Eif2s3x	89.8621	44.2471	0.0079733	2.03092	Up	N/A
Emr1	67.9003	41.9425	0.0429668	1.61889	Up	N/A
Etv5	91.1169	44.4982	0.0173263	2.04766	Up	N/A
Exd2	312.62	197.069	0.00348612	1.58635	Up	N/A
Faah	178.022	116.707	0.0428812	1.52538	Up	N/A
Fam101b	136.884	90.3405	0.028755	1.5152	Up	N/A
Fam103a1	87.1233	56.8256	0.00261168	1.53317	Up	N/A
Fam189b	91.3268	55.9662	0.00124966	1.63182	Up	N/A
Fam192a	562.537	363.633	0.0482669	1.54699	Up	N/A
Fam203a	118.68	52.1166	0.000194433	2.2772	Up	N/A
Fam5b	130.077	80.1908	0.0422919	1.62209	Up	N/A
Fam63b	593.241	378.894	0.0138249	1.56572	Up	N/A
Fam89b	201.405	113.205	0.00256274	1.77911	Up	N/A
Fbrsl1	224.291	144.135	0.000740583	1.55612	Up	N/A
Fbxl14	154.341	100.678	0.04488	1.53301	Up	N/A
Fbxo44	185.323	122.482	0.00586355	1.51306	Up	N/A
Fbxw8	237.189	153.069	0.0212667	1.54956	Up	N/A
Fcer1g	121.921	51.6872	0.0477192	2.35883	Up	N/A
Fkbp1b	129.267	83.3017	0.0418626	1.55179	Up	N/A
Flrt1	284.33	169.111	0.016111	1.68133	Up	N/A
Fmod	142.833	90.6285	0.0453115	1.57603	Up	N/A
Foxp4	320.48	191.054	0.0395369	1.67743	Up	N/A
Fry	31.1375	18.8537	0.00384576	1.65154	Up	N/A
Fstl4	120.092	79.0951	0.0165725	1.51832	Up	N/A
Fzd7	177.048	89.4147	0.00876508	1.98008	Up	N/A
Gabpb2	111.865	71.5146	0.0329809	1.56422	Up	N/A
Gal3st3	254.808	164.686	0.0356166	1.54724	Up	N/A
Gdf1	140.807	68.4016	0.000928011	2.05854	Up	N/A
Ghitm	540.184	346.686	0.0346034	1.55814	Up	N/A
Gjc3	507.159	335.294	0.000831076	1.51258	Up	N/A
Gltp	337.096	219.483	0.0473984	1.53587	Up	N/A
Gng3	1293.44	781.874	0.0337169	1.65429	Up	N/A
Gnl1	121.265	80.7917	0.00609279	1.50096	Up	N/A
Gpd1	420.432	260.753	0.0274294	1.61238	Up	N/A
Gpr25	79.2508	44.6231	0.0215901	1.776	Up	N/A
Grm2	172.151	104.204	0.0416693	1.65206	Up	N/A
Grn	254.895	106.389	0.0171222	2.39588	Up	N/A
Gse1	142.206	94.6137	0.0309344	1.50302	Up	N/A
Gstp2	89.7614	59.8183	0.0165234	1.50057	Up	N/A
H2afz	24.1281	11.1473	0.0167467	2.16448	Up	N/A
H2-Ke6	331.079	214.847	0.0274827	1.541	Up	N/A
Haus2	93.4712	54.6032	0.0106131	1.71183	Up	N/A
Hcfc1r1	236.874	153.778	0.024799	1.54036	Up	N/A
Hdac8	209.394	131.811	0.0277398	1.58859	Up	N/A
Hist2h2ab	314.229	175.929	0.0065109	1.78611	Up	N/A
Hmgn2	36.8538	23.8752	0.00699491	1.5436	Up	N/A
Hnrnph2	107.749	66.8524	0.0388879	1.61175	Up	N/A
Hprt	338.523	214.451	0.0118414	1.57855	Up	N/A
Hyal1	159.815	100.711	0.0225538	1.58687	Up	N/A
Idh3a	610.937	406.232	0.0429055	1.50391	Up	N/A
Idnk	261.758	151.677	0.000103673	1.72575	Up	N/A
Igfbp3	139.273	88.3043	0.00737835	1.5772	Up	N/A
Inf2	77.2903	42.6989	0.00331986	1.81012	Up	N/A
Inpp5d	65.174	40.9832	0.0491025	1.59026	Up	N/A
Josd1	292.012	165.681	0.0239521	1.7625	Up	N/A
Kansl1	322.821	198.328	0.00755468	1.62771	Up	N/A
Kansl2	142.732	81.2562	0.00236355	1.75657	Up	N/A
Kat8	210.9	127.216	0.0031384	1.6578	Up	N/A
Kcne1l	185.846	118.222	0.0458966	1.57201	Up	N/A
Kdm4b	208.063	124.261	0.0226766	1.6744	Up	N/A
Kdm6b	240.769	144.324	0.0050972	1.66826	Up	N/A
Klhl11	230.345	137.346	0.0267315	1.67711	Up	N/A
Klhl33	151.195	89.9973	0.00738548	1.67999	Up	N/A
Kptn	163.769	107.931	0.0438843	1.51734	Up	N/A
Ksr2	341.078	212.906	0.00408244	1.60201	Up	N/A
Ldoc1	145.697	83.5338	0.0417438	1.74417	Up	N/A
Lgals1	322.114	158.37	0.0261761	2.03393	Up	N/A
Lgi4	151.908	86.1131	0.000964398	1.76405	Up	N/A
Lhfpl5	79.8583	52.1745	0.0375291	1.5306	Up	N/A
Lhpp	112.426	72.4332	0.0422109	1.55214	Up	N/A
Lims2	96.719	63.7005	0.0186832	1.51834	Up	N/A
LOC100046079 // Cox5b	508.301	321.808	0.0446515	1.57952	Up	N/A
LOC100046297 // Rps26	633.021	264.031	0.00441958	2.39753	Up	N/A
LOC100862007	32.1295	19.3321	0.00135224	1.66198	Up	N/A
LOC100862183 // Rps8	28.7258	14.7748	0.0222755	1.94424	Up	N/A
LOC100862211	29.3867	14.5009	0.0218399	2.02655	Up	N/A
LOC671650	68.259	36.5908	0.00145656	1.86547	Up	N/A
Lrfn4	87.2044	55.1979	0.0177118	1.57985	Up	N/A
Lrrc59	361.915	241.054	0.0245528	1.50138	Up	N/A
Lsm3	263.634	163.358	0.00953621	1.61384	Up	N/A
Ly86	174.148	71.1614	0.0498047	2.44722	Up	N/A
Lypla1	362.991	233.948	0.0223329	1.55158	Up	N/A
Maml3	118.345	62.6306	0.0194588	1.88957	Up	N/A
Man1c1	297.903	160.004	0.000899992	1.86185	Up	N/A
Man2b1	251.926	117.047	0.00122658	2.15236	Up	N/A
Map3k13	331.212	198.111	0.0136467	1.67185	Up	N/A
Mapk1ip1	216.367	141.867	0.045173	1.52514	Up	N/A
Mapk1ip1l	428.393	209.578	0.00477719	2.04408	Up	N/A
Me1	240.155	154.994	0.025825	1.54945	Up	N/A
Meaf6	197.85	96.128	0.00384688	2.0582	Up	N/A
Med15	230.014	152.283	0.022526	1.51044	Up	N/A
Mfsd2a	194.288	103.625	0.0220853	1.87491	Up	N/A
Mir1192	54.1362	28.0766	0.00175377	1.92816	Up	N/A
Mir138-2	83.6678	43.941	0.0222079	1.90409	Up	N/A
Mir15a	313.535	202.436	1.52845e-05	1.54881	Up	N/A
Mir186	87.4904	32.0654	0.00225106	2.7285	Up	N/A
Mir187	57.1128	34.43	0.0105885	1.65881	Up	N/A
Mir1931	98.1897	53.1769	0.0478316	1.84647	Up	N/A
Mir204	64.5757	32.0992	0.0291288	2.01175	Up	N/A
Mir300	52.0297	34.0952	0.0398944	1.52601	Up	N/A
Mir3070b	37.693	22.6477	0.000895295	1.66432	Up	N/A
Mir3101	24.3059	15.0082	0.00957943	1.61951	Up	N/A
Mir331	65.7631	37.8118	0.0261116	1.73922	Up	N/A
Mir376b	80.4608	36.8392	0.00129638	2.18411	Up	N/A
Mir377	110.498	56.703	0.0358136	1.94872	Up	N/A
Mir378	23.9113	11.6966	0.0354699	2.0443	Up	N/A
Mir381	52.7127	32.0597	0.0288763	1.6442	Up	N/A
Mir382	92.4957	59.7099	0.0268513	1.54908	Up	N/A
Mir421	85.1507	36.1739	0.0432037	2.35393	Up	N/A
Mir493	123.203	65.083	0.04467	1.89301	Up	N/A
Mir496	71.3681	38.1703	0.00770863	1.86973	Up	N/A
Mir568	433.72	230.784	0.000307599	1.87933	Up	N/A
Mir877	15.2245	10.0618	0.0118441	1.5131	Up	N/A
Mir9-1	140.874	61.7877	0.000826466	2.27997	Up	N/A
Mir9-2	105.337	50.5805	0.00731802	2.08256	Up	N/A
Mirlet7c-2	57.8495	33.1731	0.0427605	1.74387	Up	N/A
Mob2	130.731	79.966	0.00307956	1.63484	Up	N/A
Mogs	42.7286	28.414	0.00687887	1.50379	Up	N/A
Mpp3	170.66	108.865	0.0375316	1.56762	Up	N/A
Mpv17l2	424.776	236.97	0.00494985	1.79253	Up	N/A
Mrpl36	96.9647	62.6333	0.026043	1.54813	Up	N/A
Mrpl42	146.895	75.4183	0.00255698	1.94774	Up	N/A
Mto1	190.374	123.054	0.0267511	1.54708	Up	N/A
Mxd4	378.538	242.585	0.0411383	1.56043	Up	N/A
Mybpc1	320.532	148.135	0.000405011	2.16377	Up	N/A
Naa38	174.919	112.652	0.0136291	1.55274	Up	N/A
Nacc2	84.5217	49.3023	0.00856822	1.71436	Up	N/A
Nbeal2	72.8911	48.2153	0.0161445	1.51178	Up	N/A
Ncrna00085	262.867	172.223	0.00581041	1.52632	Up	N/A
Ndufb9	972.112	641.562	0.0391299	1.51523	Up	N/A
Nipal2	307.928	179.839	0.00110998	1.71224	Up	N/A
Nkap	77.2859	46.0905	0.0398911	1.67683	Up	N/A
Nmrk1	89.001	50.4461	0.00751137	1.76428	Up	N/A
Noa1	205.124	121.234	0.00492865	1.69197	Up	N/A
Nrg2	170.804	106.964	0.0145803	1.59684	Up	N/A
Nrsn2	579.237	381.79	0.0268502	1.51716	Up	N/A
Nynrin	67.3697	42.1171	0.0232853	1.59958	Up	N/A
Ociad2	208.124	136.144	0.0261602	1.52871	Up	N/A
Oxct2b	43.5237	26.0934	0.0493663	1.66799	Up	N/A
Pacsin2	268.33	171.56	0.0322786	1.56406	Up	N/A
Pcgf2	92.6873	59.129	0.0367743	1.56755	Up	N/A
Pcp2	669.844	391.002	0.0470614	1.71315	Up	N/A
Pdp2	86.0788	54.2443	0.0321419	1.58687	Up	N/A
Pdpr	361.385	219.33	0.00977427	1.64768	Up	N/A
Penk	933.042	609.361	0.0270028	1.53118	Up	N/A
Pgcp	144.668	88.5636	0.043409	1.63349	Up	N/A
Pitpnm3	189.633	124.834	0.0292648	1.51908	Up	N/A
Plcd4	263.528	167.367	0.000230362	1.57455	Up	N/A
Plch2	275.248	166.77	0.0197181	1.65047	Up	N/A
Plcl1	139.733	88.9011	0.0224696	1.57178	Up	N/A
Plcl2	246.656	157.697	0.0233153	1.56411	Up	N/A
Plekhn1	50.7786	29.6889	0.0214717	1.71036	Up	N/A
Plin3	104.988	65.9564	0.0135738	1.59177	Up	N/A
Pold2	248.823	165.647	0.0392921	1.50213	Up	N/A
Ppdpf	125.473	70.3628	0.0018069	1.78323	Up	N/A
Ppfia3	218.094	137.328	0.0164625	1.58813	Up	N/A
Ppil6	72.6314	47.9486	0.0325078	1.51478	Up	N/A
Ppp1cc	231.226	114.534	0.0360372	2.01884	Up	N/A
Ppp1r17	1076.47	717.126	0.0312101	1.50109	Up	N/A
Ppp1r35	144.421	95.9647	0.0485221	1.50494	Up	N/A
Ppp1r37	364.741	214.851	0.0116743	1.69764	Up	N/A
Ppp2ca	98.0012	52.2212	0.0396264	1.87666	Up	N/A
Pqlc2	144.985	82.7031	0.0390918	1.75308	Up	N/A
Prex1	199.662	123.648	0.0279827	1.61476	Up	N/A
Prkd2	67.1093	39.4073	0.0378854	1.70297	Up	N/A
Prosapip1	107.17	67.6435	0.0149966	1.58433	Up	N/A
Prrc2a	414.96	242.776	0.000311184	1.70923	Up	N/A
Prrc2b	804.722	455.017	0.00345621	1.76855	Up	N/A
Pusl1	130.174	85.1936	0.00047346	1.52798	Up	N/A
Pyroxd2	87.1215	53.2875	0.000178187	1.63493	Up	N/A
Qk	73.1855	35.2992	0.034718	2.07329	Up	N/A
Rab11fip1	46.4842	30.8706	0.045446	1.50578	Up	N/A
Rab11fip4	218.683	126.419	0.0247709	1.72982	Up	N/A
Rabl2	220.844	140.463	0.00942219	1.57225	Up	N/A
Rabl6	282.354	183.006	0.00389759	1.54287	Up	N/A
Rasl11a	107.079	58.2987	0.0317607	1.83672	Up	N/A
Raver1-fdx1l	292.991	176.852	0.00814173	1.6567	Up	N/A
Rhoa	80.7775	51.1911	0.0102057	1.57796	Up	N/A
Rhoj	204.051	122.096	0.0324255	1.67123	Up	N/A
Rmnd1	41.7635	25.612	0.0290231	1.63062	Up	N/A
Rprd1a	517.345	334.116	0.037985	1.5484	Up	N/A
Rras	214.946	119.381	0.0451792	1.8005	Up	N/A
Rsl24d1	305.479	193.517	0.00324564	1.57857	Up	N/A
Sac3d1	49.2892	29.9692	0.0109035	1.64466	Up	N/A
Samd10	145.162	91.8326	0.0466349	1.58073	Up	N/A
Sarnp	412.31	271.82	0.0350519	1.51685	Up	N/A
Scn4b	114.209	70.4877	0.0305648	1.62027	Up	N/A
Sdhaf2	215.847	140.883	0.00821473	1.5321	Up	N/A
Sez6l2	215.638	136.913	0.0248779	1.575	Up	N/A
Sft2d1	46.1236	15.702	0.00700575	2.93744	Up	N/A
Sh3gl3	102.911	64.7199	0.0462149	1.59009	Up	N/A
Shisa7	57.8438	35.8154	0.0191748	1.61506	Up	N/A
Sike1	251.777	111.408	0.00470595	2.25996	Up	N/A
Skor1	177.667	104.658	0.00968438	1.69759	Up	N/A
Slc16a13	150.466	98.0754	0.0254878	1.53419	Up	N/A
Slc30a5	488.138	323.392	0.0478162	1.50943	Up	N/A
Slc35a4	555.21	364.994	0.016679	1.52115	Up	N/A
Slc52a2	84.0303	49.7151	0.0018124	1.69024	Up	N/A
Slc6a20a	471.319	299.031	0.0457859	1.57616	Up	N/A
Slitrk2	257.387	162.175	0.028357	1.5871	Up	N/A
Smg5	276.59	183.14	0.0170442	1.51026	Up	N/A
Snora15	244.155	159.555	0.0463805	1.53023	Up	N/A
Snord110	74.5346	46.7892	0.00513528	1.59299	Up	N/A
Snord111	37.3908	20.2703	0.0110734	1.8446	Up	N/A
Snord12	23.8676	12.1263	0.027124	1.96825	Up	N/A
Snord1b	29.7843	11.6057	0.000590715	2.56634	Up	N/A
Snord2	139.928	90.7369	0.000843375	1.54213	Up	N/A
Snord34	77.5303	46.5367	0.0202744	1.666	Up	N/A
Snord37	23.7408	11.7284	0.0249696	2.02421	Up	N/A
Snord49a	194.527	122.372	0.01652	1.58964	Up	N/A
Snord4a	36.5078	21.9083	0.0393302	1.66639	Up	N/A
Snord52	72.3079	29.6154	0.0157344	2.44156	Up	N/A
Snord61	35.011	16.0701	0.00146058	2.17863	Up	N/A
Snord65	178.006	114.557	0.00474563	1.55387	Up	N/A
Snord68	143.819	45.3441	0.0188728	3.17172	Up	N/A
Snx6	265.814	173.062	0.0449667	1.53595	Up	N/A
Sorbs3	190.199	115.125	0.0192329	1.65211	Up	N/A
Sowaha	77.832	49.9641	0.0101764	1.55776	Up	N/A
Sowahb	82.7169	47.7164	0.0217407	1.73351	Up	N/A
Sox4	60.0476	39.8786	0.0419177	1.50576	Up	N/A
Sprn	160.051	96.39	0.03675	1.66045	Up	N/A
Srrm4	260.103	164.186	0.0195338	1.5842	Up	N/A
Srsf12	230.284	148.644	0.00416672	1.54923	Up	N/A
Sugt1	154.414	95.554	0.0140212	1.61599	Up	N/A
Sult1a1	97.3786	53.8702	0.0201628	1.80765	Up	N/A
Sun2	172.007	100.79	0.00355285	1.70659	Up	N/A
Swi5	113.111	65.539	0.0229108	1.72586	Up	N/A
Sys1	147.252	97.7018	0.0244555	1.50716	Up	N/A
Szt2	96.8106	63.4657	0.0198998	1.5254	Up	N/A
Taf10	85.2676	48.3777	0.00684737	1.76254	Up	N/A
Tbc1d9b	326.925	217.363	0.00216319	1.50405	Up	N/A
Tenc1	98.932	62.8407	0.0182844	1.57433	Up	N/A
Tfap2a	116.661	40.2762	0.01304	2.89652	Up	N/A
Thap2	210.672	119.756	0.0470695	1.75918	Up	N/A
Tlcd1	285.308	151.867	0.0378117	1.87868	Up	N/A
Tlx3	49.8535	24.3094	0.0292815	2.05079	Up	N/A
Tmc3	42.5362	28.2945	0.0098225	1.50334	Up	N/A
Tmco1	214.337	138.263	0.0470426	1.55022	Up	N/A
Tmem108	368.299	211.666	0.0188287	1.74	Up	N/A
Tmem120b	177.583	109.755	0.00618747	1.61799	Up	N/A
Tmem126b	145.953	82.0925	0.0396721	1.77791	Up	N/A
Tmem176a	122.138	53.7434	0.0487805	2.27262	Up	N/A
Tmem176b	253.346	134.638	0.0186027	1.88169	Up	N/A
Tmem184b	632.931	363.472	0.00515228	1.74135	Up	N/A
Tmem200b	282.732	157.26	0.0341946	1.79786	Up	N/A
Tmem200c	51.9281	33.9117	0.0264417	1.53128	Up	N/A
Tmem234	445.828	285.267	0.00387488	1.56284	Up	N/A
Tmem242	172.45	103.898	0.00290728	1.6598	Up	N/A
Tpm4	197.284	117.446	0.017039	1.67978	Up	N/A
Trav9d-3	70.6341	33.9207	0.0173995	2.08233	Up	N/A
Tril	285.673	154.704	3.44991e-05	1.84657	Up	N/A
Trim35	140.021	91.8325	0.0235565	1.52474	Up	N/A
Trmt112	263.5	161.414	0.0139576	1.63245	Up	N/A
Ttc9b	157.665	102.796	0.0216563	1.53377	Up	N/A
Ttll7	406.907	261.026	0.0336478	1.55887	Up	N/A
Tuba1b	93.3455	60.2199	0.0350689	1.55008	Up	N/A
U2af2	374.407	249.159	0.0395701	1.50268	Up	N/A
Ubc	74.1606	38.4241	0.0339162	1.93005	Up	N/A
Ube2d2a	770.894	509.265	0.00714566	1.51374	Up	N/A
Uck2	60.761	26.7643	0.00314895	2.27023	Up	N/A
Ucma	333.944	194.414	0.0122593	1.71769	Up	N/A
Ulk2	419.633	275.824	0.029915	1.52138	Up	N/A
Unc93b1	78.9374	42.66	0.0213087	1.85039	Up	N/A
Unkl	245.192	111.339	0.022202	2.2022	Up	N/A
Uprt	201.148	120.716	0.0374136	1.66629	Up	N/A
Uqcr11	287.016	188.906	0.01763	1.51936	Up	N/A
Usp38	171.314	113.7	0.0370212	1.50672	Up	N/A
Utf1	25.9136	16.6608	0.0352173	1.55536	Up	N/A
Vbp1	243.099	152.671	0.0318975	1.59231	Up	N/A
Vim	1709.85	1122.41	0.0373998	1.52337	Up	N/A
Wbscr27	36.8766	23.7193	0.0263844	1.55471	Up	N/A
Wdr83	230.483	152.801	0.0138895	1.50839	Up	N/A
Whsc2	282.523	175.945	0.0224107	1.60575	Up	N/A
Wipf3	81.73	46.7826	0.0326726	1.74702	Up	N/A
Zbtb22	116.158	72.6003	0.00125995	1.59997	Up	N/A
Zbtb43	74.0389	48.4145	0.0447595	1.52927	Up	N/A
Zfhx2	121.48	66.9838	0.0196136	1.81358	Up	N/A
Zfp108	38.0154	24.7557	0.0217931	1.53562	Up	N/A
Zfp276	84.4042	53.0242	0.0377471	1.59181	Up	N/A
Zfp369	151.972	98.7529	0.0171494	1.53891	Up	N/A
Zfp36l1	150.385	79.5793	0.0243177	1.88975	Up	N/A
Zfp513	135.065	87.2425	0.0193759	1.54816	Up	N/A
Zfp608	134.807	85.5179	0.0451426	1.57636	Up	N/A
Zfp72	21.7715	13.8811	0.0420493	1.56843	Up	N/A
Zfp748	96.9952	63.5352	0.0473515	1.52664	Up	N/A
Zfp788	184.843	96.9067	0.000236421	1.90743	Up	N/A
Zfp865	96.0554	46.1321	0.00749054	2.08218	Up	N/A
Zfp939	162.299	104.438	0.0459352	1.55402	Up	N/A
Zfp943	96.7758	55.9272	0.0187074	1.73039	Up	N/A
Zfp958	51.2693	33.3996	0.0108774	1.53503	Up	N/A
Zfp963	99.9297	58.0084	0.0059763	1.72268	Up	N/A
Zmiz2	697.963	454.122	6.01554e-05	1.53695	Up	N/A
Zswim3	77.0301	49.7578	0.0175726	1.5481	Up	N/A
Angpt1	41.7946	69.5957	0.0201995	1.66519	Down	Astrocyte
Asb5	46.4821	82.1285	0.00636625	1.76688	Down	Astrocyte
Cpvl	26.5176	42.8888	0.0437264	1.61737	Down	Astrocyte
Csprs	142.786	458.648	0.00460749	3.21214	Down	Astrocyte
Fcrl1	26.5161	39.8748	0.00449081	1.50379	Down	Astrocyte
H60a	40.4878	82.71	0.000876483	2.04284	Down	Astrocyte
Hephl1	18.2982	32.1613	0.00465673	1.75762	Down	Astrocyte
Ifi202b	50.278	109.977	0.00680001	2.18739	Down	Astrocyte
Klhl10	44.8115	75.6836	0.0326313	1.68893	Down	Astrocyte
Lpar6	121.935	186.586	0.0109428	1.53021	Down	Astrocyte
Myoz2	18.9902	29.0583	0.00565521	1.53017	Down	Astrocyte
Rad54b	46.3513	73.2106	0.0157677	1.57947	Down	Astrocyte
Reg3b	41.299	80.1478	0.01207	1.94067	Down	Astrocyte
Rnase11	48.5764	80.4936	0.00018276	1.65705	Down	Astrocyte
Rpe65	29.771	56.8164	0.000134341	1.90845	Down	Astrocyte
Serpinb12	27.1891	60.6207	3.35853e-05	2.22959	Down	Astrocyte
Serpinb5	32.4502	56.1735	0.0127891	1.73107	Down	Astrocyte
Spata1	31.0149	49.5054	0.00445718	1.59618	Down	Astrocyte
Styk1	42.0918	69.2067	0.00808387	1.64419	Down	Astrocyte
Tdgf1	24.9002	41.1384	0.00952024	1.65213	Down	Astrocyte
Tom1l1	83.3545	136.183	0.0189329	1.63378	Down	Astrocyte
Txndc2	25.1499	39.0326	0.0111889	1.552	Down	Astrocyte
Vmn2r29	203.83	627.767	0.000616664	3.07985	Down	Astrocyte
Xlr	71.9605	215.699	0.000906004	2.99746	Down	Astrocyte
Zbtb32	39.502	59.7105	0.000853815	1.51158	Down	Astrocyte
Abca13	24.4058	44.8828	0.00265378	1.83902	Down	Macrophage
Abpb	18.3596	42.6911	0.0106582	2.32527	Down	Macrophage
Acot9	32.5343	51.468	0.00626154	1.58196	Down	Macrophage
Adamts12	29.6714	46.2581	0.00801853	1.55901	Down	Macrophage
Apof	12.9469	22.1621	0.0023739	1.71176	Down	Macrophage
Apol11b	34.2109	60.3197	0.013195	1.76317	Down	Macrophage
Arg1	39.5902	73.5205	0.0055963	1.85704	Down	Macrophage
Arhgef10	36.0949	55.3494	0.00965893	1.53344	Down	Macrophage
Arl9	13.502	20.8571	0.00908283	1.54474	Down	Macrophage
Art2b	11.5733	22.0292	0.00960154	1.90346	Down	Macrophage
Aspm	24.0471	53.9609	0.00203377	2.24397	Down	Macrophage
Astx	394.813	1766.92	0.0313281	4.47533	Down	Macrophage
Atp5l	296.038	581.861	0.00223239	1.96549	Down	Macrophage
Atp6v1g1 // Atp6v1g1	44.9196	92.9107	0.000104572	2.06838	Down	Macrophage
Banf2	23.8401	37.1194	0.0041196	1.55701	Down	Macrophage
Bank1	50.4002	76.5963	0.00935456	1.51976	Down	Macrophage
Bard1	39.286	78.1004	0.00641295	1.98799	Down	Macrophage
Baz1a	30.8546	57.7906	0.000367678	1.87299	Down	Macrophage
Bcl2a1a	75.3953	130.118	0.00716368	1.72581	Down	Macrophage
Birc6	60.2673	105.938	0.00327226	1.7578	Down	Macrophage
Blk	20.7376	38.2829	0.0177128	1.84606	Down	Macrophage
Bmp10	17.7267	31.7593	0.0326003	1.7916	Down	Macrophage
Bms1	27.5905	42.857	0.00264959	1.55333	Down	Macrophage
Bub1	22.9787	47.5527	0.00516718	2.06942	Down	Macrophage
C6	35.4628	65.4754	0.0111176	1.84632	Down	Macrophage
C9	31.5858	70.2836	0.000309016	2.22516	Down	Macrophage
Capza1	38.3126	94.2744	0.00664923	2.46066	Down	Macrophage
Car3	26.107	42.9875	0.00922544	1.64659	Down	Macrophage
Ccdc150	30.9521	47.7914	0.000355911	1.54405	Down	Macrophage
Ccr2	36.9298	79.6235	0.00106731	2.15607	Down	Macrophage
Cd28	29.6681	48.3303	0.0162363	1.62904	Down	Macrophage
Cd36	40.4595	81.5005	0.0080865	2.01438	Down	Macrophage
Cd69	20.6889	35.9365	0.0309525	1.73699	Down	Macrophage
Cdca5	19.7647	31.4692	0.0383814	1.59219	Down	Macrophage
Cdh17	30.3781	47.5194	0.00648514	1.56427	Down	Macrophage
Cebpe	23.4704	37.7354	0.00168292	1.60778	Down	Macrophage
Cenpe	33.8953	54.295	0.0343301	1.60184	Down	Macrophage
Cenpf	30.0751	55.2395	0.00130429	1.83672	Down	Macrophage
Cenpk	31.6995	50.9361	0.00825381	1.60685	Down	Macrophage
Cep55	22.6411	34.1718	0.0104395	1.50928	Down	Macrophage
Ces1a	26.5137	45.1954	0.0293853	1.70461	Down	Macrophage
Clca6	22.858	43.4566	0.0146406	1.90116	Down	Macrophage
Clec4d	21.6292	32.4695	0.00834811	1.50119	Down	Macrophage
Clec4e	18.8893	31.7708	0.0242987	1.68195	Down	Macrophage
Col11a1	54.1324	86.8047	0.030697	1.60356	Down	Macrophage
Col24a1	42.0815	70.4001	0.0150788	1.67295	Down	Macrophage
Col3a1	67.465	104.494	0.0157593	1.54886	Down	Macrophage
Col5a2	36.2344	55.2335	0.00427479	1.52434	Down	Macrophage
Crisp1	55.4337	131.354	0.000213461	2.36957	Down	Macrophage
Crisp4	23.5937	40.5784	0.0239776	1.71988	Down	Macrophage
Crygb	21.4467	35.8568	0.0135234	1.6719	Down	Macrophage
Csn1s2a	38.0751	70.0304	0.000798763	1.83927	Down	Macrophage
Cst13	20.0002	32.311	0.0127737	1.61554	Down	Macrophage
Cst8	48.7085	117.072	0.00470877	2.40351	Down	Macrophage
Ctla4	25.0158	44.5955	0.00785988	1.78269	Down	Macrophage
Ctsg	32.5631	49.7992	0.00535528	1.52931	Down	Macrophage
Ctsj	20.0062	33.3256	0.0449117	1.66576	Down	Macrophage
Cwc22	178.163	362.969	0.0085864	2.03729	Down	Macrophage
Cxcl15	39.2418	79.9141	0.00781808	2.03645	Down	Macrophage
Cxcl9	37.2933	64.606	0.0156563	1.73238	Down	Macrophage
Cyp3a25	19.6808	74.4702	9.50043e-05	3.7839	Down	Macrophage
Dbf4	40.9615	79.6944	0.00293934	1.94559	Down	Macrophage
Defb12	30.1708	59.9949	0.00338138	1.98851	Down	Macrophage
Defb13	23.0001	39.4894	0.0304487	1.71692	Down	Macrophage
Defb14	36.7272	75.7555	0.0175091	2.06265	Down	Macrophage
Defb18	15.4048	24.4519	0.0483634	1.58729	Down	Macrophage
Defb20	25.0848	42.255	0.00938801	1.68448	Down	Macrophage
Defb21	20.7197	35.248	0.0163978	1.70118	Down	Macrophage
Defb26	12.8355	20.525	0.0444124	1.59908	Down	Macrophage
Defb30	31.9806	49.2254	0.0197117	1.53922	Down	Macrophage
Defb33	31.7557	63.8404	0.0468363	2.01036	Down	Macrophage
Defb34	22.3489	57.3427	0.0401348	2.56579	Down	Macrophage
Defb35	43.7826	124.242	0.0278184	2.83771	Down	Macrophage
Defb4	39.5025	98.8062	0.017355	2.50127	Down	Macrophage
Defb46	31.5997	62.1477	0.0135983	1.96672	Down	Macrophage
Defb9	45.0821	100.236	0.00634778	2.22342	Down	Macrophage
Dennd1b	23.7488	43.1169	0.0168057	1.81554	Down	Macrophage
Dmrtc1c1	46.3308	81.6484	0.00738662	1.76229	Down	Macrophage
Dnahc5	47.0301	74.2552	0.0247216	1.57889	Down	Macrophage
Dpp4	44.2882	73.2111	0.045834	1.65306	Down	Macrophage
Drd3	33.1026	62.8585	0.00552682	1.8989	Down	Macrophage
Dusp6	18.5516	30.9865	0.0106359	1.67028	Down	Macrophage
Ear14	40.389	93.1983	0.0170285	2.30752	Down	Macrophage
Ehf	29.9048	53.1948	0.0035631	1.7788	Down	Macrophage
Esco2	35.7254	57.4516	0.00196633	1.60815	Down	Macrophage
Esm1	23.0751	46.0181	0.00053617	1.99428	Down	Macrophage
Exoc5	28.3746	73.5699	0.00835719	2.59281	Down	Macrophage
Fam54a	26.3947	45.2592	0.0407819	1.71471	Down	Macrophage
Fam60a	141.716	276.157	0.00177814	1.94866	Down	Macrophage
Fancd2	33.2314	66.8983	0.00417645	2.01311	Down	Macrophage
Fbxw13	36.2689	70.3094	0.011382	1.93856	Down	Macrophage
Fcamr	28.555	50.2288	0.00689841	1.75902	Down	Macrophage
Fcer1a	10.0541	21.7312	0.00380144	2.16142	Down	Macrophage
Fgg	20.827	39.9605	0.0130527	1.91868	Down	Macrophage
Filip1l	40.7198	65.5989	0.000186999	1.61098	Down	Macrophage
Fmo3	17.7543	27.2429	0.0365344	1.53444	Down	Macrophage
Fndc3a	49.665	87.1102	0.00116005	1.75396	Down	Macrophage
Fpr2	35.6901	106.813	0.00315576	2.99278	Down	Macrophage
Fsip1	43.011	71.3233	0.0236262	1.65826	Down	Macrophage
Fxc1	77.9171	127.855	0.00101141	1.64091	Down	Macrophage
Galnt3	41.9448	65.8274	0.0227948	1.56938	Down	Macrophage
Gart	29.8822	45.8717	0.00954373	1.53509	Down	Macrophage
Gbp5	20.2606	33.2379	0.00188012	1.64052	Down	Macrophage
Gcm2	12.1079	18.5873	0.00780185	1.53514	Down	Macrophage
Ghrl	17.4636	26.4986	0.00531518	1.51736	Down	Macrophage
Gimap1	6.50199	12.4246	0.00977845	1.9109	Down	Macrophage
Gmnn	47.1643	80.9907	0.0201712	1.71721	Down	Macrophage
Gpr171	44.0706	68.7194	0.00326857	1.5593	Down	Macrophage
Gpr183	51.7186	94.9727	0.0112618	1.83634	Down	Macrophage
Gsta1	48.0926	80.4205	0.00470076	1.6722	Down	Macrophage
H2-M9	21.3179	44.0727	0.0156975	2.0674	Down	Macrophage
H2-Q10	32.5331	57.9956	0.0209455	1.78267	Down	Macrophage
H3f3a	77.3257	164.194	0.0169727	2.12341	Down	Macrophage
H60b	43.3616	109.169	0.000209782	2.51765	Down	Macrophage
Has2	50.3983	111.456	0.00228138	2.21151	Down	Macrophage
Havcr1	18.2853	31.8855	0.0278212	1.74378	Down	Macrophage
Hmgb1	1752.57	3343.06	0.000734356	1.90752	Down	Macrophage
Hmgb2	74.2971	153.343	0.0082756	2.06392	Down	Macrophage
Hnrnpf	138.369	242.562	0.00867783	1.753	Down	Macrophage
Hnrnpk	22.1348	44.993	6.14803e-05	2.03269	Down	Macrophage
Hsd17b3	20.0686	38.2689	0.00502014	1.9069	Down	Macrophage
Hydin	25.2169	45.4683	0.0343258	1.80309	Down	Macrophage
Icos	38.3636	60.3876	0.0192263	1.57408	Down	Macrophage
Ifi203	40.0474	85.2243	0.0010067	2.12809	Down	Macrophage
Ifna1	111.76	181.847	0.000828333	1.62712	Down	Macrophage
Ifna12	19.5396	37.0296	0.00128346	1.8951	Down	Macrophage
Ifna14	89.779	152.028	0.0183107	1.69335	Down	Macrophage
Igh-VJ558	103.394	254.83	0.000337163	2.46464	Down	Macrophage
Il12b	39.7009	73.7577	0.00627406	1.85783	Down	Macrophage
Il1f6	40.1892	62.5747	0.0205021	1.557	Down	Macrophage
Il1f8	31.0624	60.0793	0.0115166	1.93415	Down	Macrophage
Il1rap	32.1009	61.532	0.0167426	1.91683	Down	Macrophage
Il2	23.9001	52.5709	0.000202204	2.1996	Down	Macrophage
Il22ra2	18.4526	28.9491	0.00514485	1.56883	Down	Macrophage
Il7	25.7871	42.3239	0.0173936	1.64128	Down	Macrophage
Il7r	30.1604	51.9005	0.00741809	1.72082	Down	Macrophage
Iqch	26.8663	40.8296	0.0107725	1.51973	Down	Macrophage
Itgav	16.8005	25.2934	0.00373741	1.50551	Down	Macrophage
Kif4	28.6315	45.1229	0.00725561	1.57599	Down	Macrophage
Kif5b	90.8603	145.429	0.0111614	1.60057	Down	Macrophage
Klra17	53.4929	85.8108	0.0363903	1.60415	Down	Macrophage
Klrb1c	37.5595	62.2581	0.0172046	1.65758	Down	Macrophage
Klrb1f	59.0396	92.5744	0.0224652	1.56801	Down	Macrophage
Klrd1	37.297	57.5102	0.0163586	1.54195	Down	Macrophage
Klre1	24.0564	38.8319	0.042753	1.6142	Down	Macrophage
Krt33b	29.2708	45.8053	0.00172354	1.56488	Down	Macrophage
Krt39	49.0303	83.2465	0.00641313	1.69786	Down	Macrophage
Krt6b	31.2427	74.0837	0.00091494	2.37123	Down	Macrophage
Krtap9-1	59.7486	97.2124	0.0194151	1.62702	Down	Macrophage
Lce1a1	11.7691	23.8008	0.017454	2.02232	Down	Macrophage
Lce1c	48.264	92.4476	0.0150107	1.91546	Down	Macrophage
Lce3a	47.0911	114.192	0.00710923	2.42492	Down	Macrophage
Lcn8	25.6743	43.3128	0.0026857	1.68701	Down	Macrophage
Lipk	20.1932	35.1832	0.0102905	1.74233	Down	Macrophage
Lpcat2b	24.2617	38.8013	0.0164598	1.59929	Down	Macrophage
Lpxn	69.6028	110.63	0.00378966	1.58945	Down	Macrophage
Lrrc31	29.0835	50.4501	0.0108629	1.73466	Down	Macrophage
Lsm5	21.9583	52.8732	0.00158495	2.40789	Down	Macrophage
Mageb16	68.2087	131.038	0.0297663	1.92113	Down	Macrophage
Mbd3l1	32.8357	63.0908	0.0083673	1.92141	Down	Macrophage
Mbd3l2	24.4809	56.1617	0.00515194	2.2941	Down	Macrophage
Mcm6	36.7402	57.05	0.0119552	1.5528	Down	Macrophage
Mcoln2	25.2734	48.7412	0.0100456	1.92855	Down	Macrophage
Mgam	29.6423	59.5143	0.0023492	2.00775	Down	Macrophage
Mia2	18.1624	28.2915	0.00492049	1.5577	Down	Macrophage
Moxd2	33.8581	53.4533	0.00913711	1.57874	Down	Macrophage
Mpp7	65.2088	107.084	0.0248904	1.64218	Down	Macrophage
Mrgprb13	41.377	113.598	0.0230086	2.74543	Down	Macrophage
Ms4a4b	14.8934	23.8896	0.0465219	1.60404	Down	Macrophage
Myf5	33.701	50.9149	7.82488e-05	1.51078	Down	Macrophage
Myot	26.5339	50.1012	0.0107926	1.8882	Down	Macrophage
Naip1	22.7641	41.528	0.0185139	1.82427	Down	Macrophage
Naip3	21.9108	41.1972	0.0452083	1.88022	Down	Macrophage
Nat2	57.0206	92.4502	0.0128602	1.62135	Down	Macrophage
Ncapg	44.5235	80.2916	0.00667994	1.80336	Down	Macrophage
Nlrp4b	23.593	53.3043	0.00737975	2.25933	Down	Macrophage
Nlrp4e	11.2393	24.0659	0.000657109	2.14123	Down	Macrophage
Nobox	16.1944	27.2744	0.00176043	1.68419	Down	Macrophage
Nox3	38.7571	66.3706	0.00305827	1.71248	Down	Macrophage
Nrg4	31.7863	50.8752	0.00754295	1.60054	Down	Macrophage
Nuf2	28.5265	50.9154	0.0318294	1.78484	Down	Macrophage
Nutf2	97.1552	171.969	0.00153687	1.77004	Down	Macrophage
Olah	19.8897	37.0225	0.00190007	1.86139	Down	Macrophage
Otoa	13.4257	22.9382	0.0220001	1.70853	Down	Macrophage
Ott	129.209	447.344	0.000196199	3.46219	Down	Macrophage
Oxct2a	13.1323	23.4213	0.00889884	1.78349	Down	Macrophage
Pbk	44.1994	72.1836	0.0145278	1.63314	Down	Macrophage
Pi4k2b	42.7119	72.9935	0.0137088	1.70897	Down	Macrophage
Pkhd1	23.6043	41.4592	0.0139408	1.75643	Down	Macrophage
Pramel6	39.213	59.7846	0.0431354	1.52461	Down	Macrophage
Prc1	30.7015	49.1915	0.00074783	1.60225	Down	Macrophage
Prl3b1	42.6915	74.3577	0.010413	1.74175	Down	Macrophage
Prl6a1	18.7424	36.199	0.0119744	1.9314	Down	Macrophage
Prl7c1	134.5	332.931	0.00130243	2.47532	Down	Macrophage
Ptger2	24.1785	37.3762	0.00183794	1.54585	Down	Macrophage
Pyhin1	34.8521	70.9466	0.000369801	2.03565	Down	Macrophage
Rad1	20.6934	46.555	0.0128359	2.24975	Down	Macrophage
Rad51l1	37.6995	57.2492	0.0114205	1.51857	Down	Macrophage
Rbp2	10.2742	16.1624	0.0058122	1.5731	Down	Macrophage
Reg1	37.4153	76.4911	0.00140741	2.04438	Down	Macrophage
Reg4	23.6677	51.7947	0.0208892	2.18841	Down	Macrophage
Retnla	57.2137	169.05	0.00126587	2.95472	Down	Macrophage
Rgs22	27.1028	43.9543	0.0186239	1.62176	Down	Macrophage
Rpl10l	10.7213	20.7539	0.0114599	1.93576	Down	Macrophage
Rpl7a	894.302	1442.85	0.00450527	1.61338	Down	Macrophage
Rps12	303.486	619.789	0.00213153	2.04223	Down	Macrophage
Rps18	97.0409	255.728	0.00482658	2.63526	Down	Macrophage
Sbp	15.5137	25.28	0.00173634	1.62953	Down	Macrophage
Sell	50.773	84.8362	0.0207328	1.67089	Down	Macrophage
Serpinb2	24.7277	49.1418	0.016342	1.98732	Down	Macrophage
Serpinb3c	6.0845	9.35292	0.00964297	1.53717	Down	Macrophage
Sfi1	196.953	935.554	0.00239974	4.75013	Down	Macrophage
Sftpa1	17.8727	31.0781	2.97185e-05	1.73886	Down	Macrophage
Sirpb1a	45.4712	78.3065	0.00665527	1.72211	Down	Macrophage
Sirpb1b	33.5442	62.5328	0.00524787	1.86419	Down	Macrophage
Slamf1	20.2148	32.2665	0.00967907	1.59618	Down	Macrophage
Slamf6	32.3495	59.5944	0.00899926	1.84221	Down	Macrophage
Slc26a5	18.0973	27.8295	0.00129755	1.53777	Down	Macrophage
Slc29a1	8.85574	15.2979	0.00493302	1.72746	Down	Macrophage
Slc29a3	67.13	145.535	0.00261051	2.16796	Down	Macrophage
Slc35e4	30.5947	47.0028	0.0286865	1.5363	Down	Macrophage
Slc5a8	37.0209	61.6795	0.00833392	1.66607	Down	Macrophage
Slc7a13	28.3001	50.6107	0.000692619	1.78836	Down	Macrophage
Slfn4	17.3838	35.9908	0.0100946	2.07037	Down	Macrophage
Sp100	119.629	314.341	0.00529761	2.62764	Down	Macrophage
Sp110	192.317	746.836	0.0286404	3.88336	Down	Macrophage
Sp140	275.509	757.922	0.011701	2.75099	Down	Macrophage
Spata16	34.3352	56.5588	0.00114727	1.64726	Down	Macrophage
Spata4	45.3598	114.879	0.000376349	2.53261	Down	Macrophage
Speer4f	55.273	164.988	0.0054366	2.98496	Down	Macrophage
Spert	29.1191	51.8921	0.00516496	1.78206	Down	Macrophage
Spna1	33.7826	66.5324	0.00722772	1.96943	Down	Macrophage
Sprr2k	25.4776	49.3107	0.00325899	1.93545	Down	Macrophage
Ssty2	505.103	2860.68	0.0389566	5.66357	Down	Macrophage
Ssxb1	27.5196	53.7116	0.00586014	1.95176	Down	Macrophage
St6gal1	21.1671	36.0889	0.00304835	1.70495	Down	Macrophage
Stfa1	22.6725	39.7	0.0253649	1.75102	Down	Macrophage
Sucnr1	28.5305	52.5379	0.0118262	1.84146	Down	Macrophage
Svopl	46.1256	86.9523	0.00667952	1.88512	Down	Macrophage
Tc2n	22.9102	38.7203	0.0188228	1.69009	Down	Macrophage
Tchhl1	42.4229	89.7078	0.0134459	2.11461	Down	Macrophage
Tcp10c	19.5137	35.3823	0.0407242	1.81321	Down	Macrophage
Tex12	32.672	61.445	0.0295702	1.88066	Down	Macrophage
Tex24	44.8136	86.3473	0.019699	1.92681	Down	Macrophage
Tfpi2	35.579	63.4936	0.0157489	1.78458	Down	Macrophage
Tlr4	67.9811	139.873	0.00312127	2.05753	Down	Macrophage
Tmed11	25.1726	43.0168	0.0152146	1.70887	Down	Macrophage
Tmem202	34.4612	66.3566	0.00747685	1.92555	Down	Macrophage
Tmem71	26.8492	49.0959	0.00184935	1.82858	Down	Macrophage
Tnfrsf9	21.0952	32.8025	0.00836759	1.55498	Down	Macrophage
Trdn	37.6237	80.7221	0.00465337	2.14551	Down	Macrophage
Trim15	22.3252	40.4766	0.0200577	1.81305	Down	Macrophage
Trim7	19.5959	32.5227	0.0136175	1.65967	Down	Macrophage
Trpa1	39.3257	73.366	0.0122321	1.8656	Down	Macrophage
Ttk	38.8487	72.2867	0.0128624	1.86072	Down	Macrophage
Ttn	37.2835	65.8207	0.000595395	1.76541	Down	Macrophage
Ugt2a1	39.9997	64.4204	0.00856205	1.61052	Down	Macrophage
Ugt2b36	21.1254	46.2816	0.00819864	2.1908	Down	Macrophage
Ulbp1	27.4812	49.386	0.00237239	1.79708	Down	Macrophage
Vmn2r26	48.9337	82.1733	0.0429569	1.67928	Down	Macrophage
Vmn2r42	213.297	684.685	0.00100956	3.21001	Down	Macrophage
Vnn3	26.0187	43.5399	0.00607752	1.67341	Down	Macrophage
Wdr27	36.6249	69.4544	0.0055071	1.89637	Down	Macrophage
Wisp3	22.672	37.0093	0.0245282	1.63238	Down	Macrophage
Xcl1	46.8878	78.4772	0.0126172	1.67372	Down	Macrophage
Xlr5a	32.2444	59.4047	0.000424147	1.84233	Down	Macrophage
Zbed4	160.753	273.853	0.00191227	1.70356	Down	Macrophage
Zfa	103.707	242.529	0.00109916	2.33859	Down	Macrophage
Zscan4c	49.8975	111.441	0.0196957	2.2334	Down	Macrophage
Cabp5	16.2511	30.5837	0.0267761	1.88194	Down	Neuron and glia mix
Cmya5	21.9027	34.6525	0.0123	1.58211	Down	Neuron and glia mix
Cyp2d10	17.1101	27.8158	0.0317962	1.6257	Down	Neuron and glia mix
Cyp2j5	22.6934	51.7657	0.0122805	2.28109	Down	Neuron and glia mix
Fgf10	26.6461	40.6024	0.00166895	1.52377	Down	Neuron and glia mix
Lrrc30	31.7795	47.7138	0.0344666	1.5014	Down	Neuron and glia mix
Meox2	36.4373	69.8093	0.0106735	1.91587	Down	Neuron and glia mix
Muc16	17.2355	28.8896	0.00280861	1.67617	Down	Neuron and glia mix
Myh15	34.763	57.8797	0.0220557	1.66498	Down	Neuron and glia mix
Nr3c2	29.7342	49.1389	0.0143248	1.65261	Down	Neuron and glia mix
Odz4	38.3998	85.3635	0.00251161	2.22302	Down	Neuron and glia mix
Rfx6	33.2123	58.8375	0.000579885	1.77155	Down	Neuron and glia mix
Slc12a1	22.59	44.6439	0.0169458	1.97627	Down	Neuron and glia mix
Slc35d3	45.1614	74.4055	0.0182432	1.64754	Down	Neuron and glia mix
Tas2r119	28.1349	51.7891	0.00509965	1.84074	Down	Neuron and glia mix
Tmcc2	30.4802	45.9629	0.0233937	1.50796	Down	Neuron and glia mix
Tmprss4	30.8244	47.5989	0.0420735	1.5442	Down	Neuron and glia mix
Zfp507	19.929	32.1888	0.0044754	1.61517	Down	Neuron and glia mix
Abo	21.3994	34.125	0.0208947	1.59467	Down	Neuronal
Acrv1	29.4409	47.7771	0.0180218	1.62282	Down	Neuronal
Calcb	38.2394	67.8837	0.0297443	1.77523	Down	Neuronal
Cbln4	31.8804	52.6099	0.0137761	1.65023	Down	Neuronal
Cd24a	53.2568	118.245	0.0138525	2.22029	Down	Neuronal
Crp	28.7088	45.1667	0.0128541	1.57327	Down	Neuronal
Cst12	17.7177	48.5861	0.0118928	2.74223	Down	Neuronal
Cyp3a41a	53.0581	152.471	0.00715169	2.87366	Down	Neuronal
Derl2	35.6545	53.6533	0.0366984	1.50481	Down	Neuronal
Dppa2	54.5439	101.528	0.00421632	1.86141	Down	Neuronal
Egf	29.0272	49.1058	0.0396194	1.69172	Down	Neuronal
Fam58b	70.0971	112.377	0.00150388	1.60316	Down	Neuronal
Fap	35.5128	72.2826	0.0181983	2.0354	Down	Neuronal
Fggy	50.4327	82.6639	0.00475545	1.63909	Down	Neuronal
Fgl1	30.3319	51.1638	0.0123619	1.6868	Down	Neuronal
Figf	27.2981	44.6517	0.00103541	1.63571	Down	Neuronal
Frzb	34.3341	55.8326	0.0219867	1.62615	Down	Neuronal
Gemin6	39.6931	63.5233	0.0132959	1.60036	Down	Neuronal
Gipc2	41.7424	62.8773	0.0124922	1.50632	Down	Neuronal
[truncated: 1,541 more rows]

## Sheet: Cortex
Gene Symbol	Average NBH cortex	Average GSS cortex	p-value	Fold change	Direction of change	Likely cell type of origin
Bmp6	72.7366	143.492	0.0395778	1.97276	Up	Astrocyte
Emx2os	20.5613	34.3645	0.0164973	1.67132	Up	Astrocyte
Fam107a	615.788	1045.54	0.0427285	1.69789	Up	Astrocyte
Fam43a	38.3262	60.0575	0.0292436	1.56701	Up	Astrocyte
Fzd2	46.0243	83.2736	0.00953439	1.80934	Up	Astrocyte
Gfap	112.479	176.685	0.0405812	1.57082	Up	Astrocyte
Hif3a	53.0631	91.7724	0.0442269	1.7295	Up	Astrocyte
Id4	97.744	156.44	0.0340584	1.6005	Up	Astrocyte
Kcne1l	57.3067	91.8405	0.00655979	1.60261	Up	Astrocyte
Lhx2	140.533	224.617	0.00136933	1.59832	Up	Astrocyte
Lpar4	55.6937	100.687	0.00192896	1.80787	Up	Astrocyte
Sult1a1	66.8838	108.391	0.0123401	1.62059	Up	Astrocyte
Tnfrsf12a	43.9175	72.2347	0.0490834	1.64478	Up	Astrocyte
Acot2	45.4747	81.0063	0.0236687	1.78135	Up	Macrophage
Cbfa2t3	118.612	189.028	0.0300701	1.59367	Up	Macrophage
Cd38	35.5584	58.2478	0.0167306	1.63809	Up	Macrophage
Cnnm4	72.3454	116.34	0.0153711	1.60812	Up	Macrophage
Cysltr1	37.0091	61.2579	0.0024293	1.65521	Up	Macrophage
Fkbp5	60.318	93.5171	0.0380958	1.5504	Up	Macrophage
Fzd7	38.2082	64.3257	0.00253012	1.68356	Up	Macrophage
Ifi30	42.1215	64.8955	0.0120995	1.54067	Up	Macrophage
Il16	43.4836	69.9286	8.08316e-05	1.60816	Up	Macrophage
Irf2bp2	103.378	176.232	0.00801789	1.70472	Up	Macrophage
Itpkb	79.9837	137.309	0.00666218	1.71671	Up	Macrophage
Jag1	58.4154	88.1479	0.00169459	1.50898	Up	Macrophage
Mlec	366.848	588.501	0.00919176	1.60421	Up	Macrophage
Myh9	147.705	231.242	0.0196418	1.56557	Up	Macrophage
Napepld	132.891	205.187	0.0143318	1.54403	Up	Macrophage
Ostf1	75.191	125.432	0.00836557	1.66818	Up	Macrophage
Prox1	90.5983	151.746	0.00582235	1.67493	Up	Macrophage
Renbp	23.0581	42.1601	0.000804744	1.82842	Up	Macrophage
Shisa6	269.213	418.18	0.00249531	1.55334	Up	Macrophage
Siglece	21.4613	34.7235	0.0247463	1.61795	Up	Macrophage
Tnfaip8l3	121.728	200.923	0.00254954	1.65059	Up	Macrophage
Vars	85.2425	127.981	0.0320661	1.50138	Up	Macrophage
Was	25.1834	38.2551	0.000532051	1.51906	Up	Macrophage
Zcchc5	15.9913	24.123	0.0372439	1.50851	Up	Macrophage
Cabp7	295.848	474.199	0.00351488	1.60285	Up	Neuronal
Ccdc3	67.8187	111.114	0.021418	1.63839	Up	Neuronal
Dlx5	78.295	159.782	0.00875289	2.04077	Up	Neuronal
Dok4	68.7208	115.31	0.00960385	1.67794	Up	Neuronal
Fgf18	53.9898	84.025	0.000465317	1.55631	Up	Neuronal
Frzb	74.1329	115.777	0.0229562	1.56175	Up	Neuronal
Gpc4	65.0326	122.423	0.0348507	1.88249	Up	Neuronal
Htr1a	98.8184	158.282	0.0020591	1.60174	Up	Neuronal
Islr2	51.0792	82.3946	0.0122524	1.61308	Up	Neuronal
Krt77	49.8651	84.6662	0.0189893	1.69791	Up	Neuronal
Lgr5	55.5636	76.0833	0.0470772	1.3693	Up	Neuronal
Npy2r	96.6676	167.257	0.0108011	1.73023	Up	Neuronal
Ogn	87.6763	153.825	0.048584	1.75447	Up	Neuronal
Pcdh8	82.1571	143.92	0.0127183	1.75177	Up	Neuronal
Plekhg1	61.444	92.9068	6.0702e-05	1.51206	Up	Neuronal
Rasd1	65.2003	122.103	0.00204842	1.87273	Up	Neuronal
Rtn4rl2	153.964	237.658	0.00597685	1.54359	Up	Neuronal
Sipa1l3	218.987	351.037	0.00200899	1.603	Up	Neuronal
Slc13a4	92.8655	149.581	0.0416293	1.61073	Up	Neuronal
Spata2	74.7288	131.796	0.00351123	1.76366	Up	Neuronal
Tesc	80.6686	147.063	0.0246265	1.82305	Up	Neuronal
Trp53i11	461.86	814.213	0.0141396	1.7629	Up	Neuronal
Trpc5	211.781	335.638	0.00257792	1.58483	Up	Neuronal
Tspan18	72.642	127.482	0.0427474	1.75494	Up	Neuronal
Ano1	24.9984	43.4609	0.00160064	1.73854	Up	Other
Clcnka	26.8847	42.762	0.0234082	1.59057	Up	Other
Fam100b	21.5433	37.047	0.00344587	1.71965	Up	Other
Fgf5	32.9845	52.2974	0.017905	1.58552	Up	Other
Stk32b	35.7158	66.8439	0.0246	1.87155	Up	Other
Thop1	71.6872	112.408	0.00679639	1.56804	Up	Other
Xpnpep2	9.58658	20.4515	0.0122129	2.13335	Up	Other
Adra2a	108.903	192.603	0.0429375	1.76858	Up	N/A
AI848285	20.4958	35.075	0.00502241	1.71133	Up	N/A
Ccdc115	50.4465	84.4756	0.0489237	1.67456	Up	N/A
Ctsc	66.7119	101.632	0.0310765	1.52344	Up	N/A
Dlx1as	65.3977	100.567	0.00495464	1.53777	Up	N/A
Dsp	36.2205	58.3477	0.0377234	1.6109	Up	N/A
Fam183b	35.8934	62.32	0.0271075	1.73625	Up	N/A
Kcng1	124.644	193.083	0.00810287	1.54907	Up	N/A
Kl	127.501	197.977	0.0339141	1.55276	Up	N/A
Lct	43.2495	69.4509	0.00708468	1.60582	Up	N/A
Lpin2	13.654	22.3833	0.040479	1.63932	Up	N/A
Ly6h	60.0637	99.3419	0.0347323	1.65394	Up	N/A
Mir138-2	87.6499	134.663	0.0200381	1.53637	Up	N/A
Mir221	18.2832	44.9221	0.00560948	2.45702	Up	N/A
Mir300	44.8159	73.9457	0.0291361	1.64999	Up	N/A
Mir345	46.678	84.4536	0.00521377	1.80928	Up	N/A
Mir361	13.267	24.5939	0.0301721	1.85376	Up	N/A
Mir375	26.4078	46.7746	0.0180893	1.77125	Up	N/A
Mir465	6.434	10.8718	0.0385843	1.68974	Up	N/A
Mir568	178.554	284.339	0.000189067	1.59245	Up	N/A
Nt5dc2	73.8258	120.843	0.027088	1.63687	Up	N/A
Olfr678	14.5025	26.8499	7.05196e-05	1.8514	Up	N/A
Olfr843	8.12046	14.1482	0.0368225	1.7423	Up	N/A
Prg4	29.7753	54.5872	0.0479665	1.83331	Up	N/A
Prkcd	64.8407	109.601	0.0421416	1.69031	Up	N/A
Scarna3a	44.3212	79.3777	0.00645861	1.79096	Up	N/A
Serpinb8	40.981	64.4622	0.0382166	1.57298	Up	N/A
Shroom1	39.4	63.895	0.0280588	1.6217	Up	N/A
Siah1b	49.995	85.7015	0.00834898	1.7142	Up	N/A
Slc29a4	78.9785	131.898	0.0493765	1.67005	Up	N/A
Slc7a3	38.8391	59.6331	0.0370393	1.53539	Up	N/A
Snord37	11.7248	19.6046	0.0317305	1.67207	Up	N/A
Sox1	87.9495	151.982	0.0358659	1.72806	Up	N/A
Spry4	55.6318	99.919	0.00736803	1.79608	Up	N/A
Uprt	142.074	261.631	7.65221e-05	1.84152	Up	N/A
Vmn1r5	5.92471	9.64923	0.00845937	1.62864	Up	N/A
Vmn1r6	4.68631	7.49136	0.00416437	1.59856	Up	N/A
Vmn2r110	5.55448	10.0165	0.0171501	1.80331	Up	N/A
Wbscr27	36.0271	65.4163	0.0485469	1.81575	Up	N/A
Wdr20a	61.6199	96.3672	0.0340396	1.5639	Up	N/A
Wdr46	54.195	103.775	0.0481182	1.91484	Up	N/A
Zfp189	187.642	286.875	0.00247949	1.52884	Up	N/A
Zfp52	24.589	38.924	0.0495349	1.58298	Up	N/A
Zfp930	61.5918	94.2252	0.0051227	1.52983	Up	N/A
Adam6b	14.3698	9.06276	0.0178777	1.5445	Down	Astrocyte
Dclre1b	47.1131	28.8513	0.000192697	1.61645	Down	Astrocyte
Espl1	57.488	38.335	0.0122231	1.5171	Down	Astrocyte
Fam167b	33.4585	16.2064	0.0159672	2.33018	Down	Astrocyte
Fcrl1	34.91	23.6393	0.0146697	1.54101	Down	Astrocyte
Dcpp1	44.8977	16.0611	0.00981486	2.66938	Down	Macrophage
Defa17	85.6894	40.1559	0.012209	1.76704	Down	Macrophage
Defa20	72.2389	35.0587	0.0109968	1.89853	Down	Macrophage
Hamp	13.8256	8.53275	0.0102117	1.55472	Down	Macrophage
Hemgn	32.9266	20.7346	0.0381091	1.60095	Down	Macrophage
Ifit1	73.9247	53.1327	0.0296944	1.52269	Down	Macrophage
Ifit3	171.558	95.2333	0.0156045	1.96867	Down	Macrophage
Ifna5	111.49	77.1254	0.0222068	1.55075	Down	Macrophage
Il18rap	31.0093	17.8747	0.0113118	1.71227	Down	Macrophage
Il1f5	46.843	21.8925	0.0195154	1.99727	Down	Macrophage
Il28b	69.723	39.5597	0.0206375	1.63987	Down	Macrophage
Mx2	30.3115	15.8534	0.0130528	1.85606	Down	Macrophage
Olfr316	41.6732	20.9491	0.0451217	1.66867	Down	Macrophage
Rnase6	34.283	23.8579	0.019356	1.53088	Down	Macrophage
Slc12a4	31.3679	21.9203	0.0290314	1.58813	Down	Macrophage
Sp100	195.188	97.1217	0.0402005	1.88135	Down	Macrophage
Sp110	256.055	112.845	0.0184942	2.10811	Down	Macrophage
Sp140	448.728	226.381	0.0278117	1.87483	Down	Macrophage
Vmn2r113	90.4772	55.0589	0.0495019	1.5879	Down	Macrophage
Zfp808	163.596	103.652	0.0131824	1.50674	Down	Macrophage
Atp5e	86.2164	53.6745	0.0214752	1.64525	Down	Neuronal
Glrx5	59.6354	41.9836	0.00517747	1.54167	Down	Neuronal
Gmcl1l	1158.99	468.744	0.00417012	2.36926	Down	Neuronal
Tmem233	41.1746	27.1855	0.00322784	1.51192	Down	Neuronal
Ywhaq	102.859	67.5636	0.0208528	1.50536	Down	Neuronal
Zfp534	41.6955	14.9818	0.0215279	2.25891	Down	Neuronal
Zfp600	158.149	57.4256	0.0142947	2.42728	Down	Neuronal
Agr3	15.4906	10.0374	0.0123678	1.56665	Down	Other
Arhgef10	59.1912	32.7699	0.0346453	1.682	Down	Other
Avp	60.705	41.0224	0.0113318	1.52522	Down	Other
Baat	31.3423	19.7944	0.00751736	1.58852	Down	Other
Cabp5	20.3102	12.597	0.00493779	1.5579	Down	Other
Cidec	27.3246	19.1601	0.0339036	1.5769	Down	Other
Clca6	30.4182	19.1992	0.00836314	1.58428	Down	Other
Crxos1	36.2136	24.5244	0.000521094	1.53481	Down	Other
Ctsll3	43.0073	27.0067	0.0233849	1.52619	Down	Other
Dcpp2	51.2678	20.0948	0.013153	2.63191	Down	Other
Fga	27.4404	18.0391	0.0228449	1.61221	Down	Other
H3f3a	104.952	62.2437	0.0326589	1.57584	Down	Other
Hsd3b2	32.4424	18.8161	0.00827298	1.628	Down	Other
Insrr	33.012	23.0442	0.00753434	1.50694	Down	Other
Krt13	29.9453	18.9045	0.0148309	1.63481	Down	Other
Krtap16-7	22.6281	10.222	0.014952	1.97846	Down	Other
Lgals3bp	60.935	38.7455	0.0121784	1.66624	Down	Other
Lrrc8d	28.5508	16.9044	0.00615441	1.61606	Down	Other
Mageb4	23.1472	16.195	0.00838179	1.51274	Down	Other
Marveld3	41.1537	24.1328	0.0102687	1.6002	Down	Other
Mcl1	27.3549	16.5932	0.0371002	1.65147	Down	Other
Mup1	268.265	126.326	0.0361141	1.71607	Down	Other
Mup7	309.898	131.742	0.0242844	1.86694	Down	Other
Mup8	286.259	134.855	0.0206472	1.78147	Down	Other
Nlrp5	46.2179	24.1285	0.0341357	1.71523	Down	Other
Olfr152	28.6827	16.6237	0.0394742	1.55881	Down	Other
Olfr159	24.9279	14.5348	0.0115715	1.66457	Down	Other
Olfr310	101.762	54.7347	0.049021	2.15996	Down	Other
Olfr461	39.234	24.3132	0.0218064	1.54272	Down	Other
Olfr618	44.6246	24.3175	0.0139696	2.12818	Down	Other
Olfr665	63.2428	31.2309	0.0181061	1.77373	Down	Other
Olfr701	27.8506	15.766	0.0230838	1.55811	Down	Other
Olfr883	47.004	24.8369	0.020098	1.7631	Down	Other
Otop1	39.0851	24.773	0.00219673	1.50407	Down	Other
Ott	165.711	87.6003	0.0174538	1.85595	Down	Other
Phf11	73.6923	43.9471	0.0275135	1.627	Down	Other
Pnliprp1	18.926	12.533	0.00698511	1.56077	Down	Other
Prss27	31.9153	18.9924	0.00441579	1.6907	Down	Other
Rhox3a	148.612	97.9763	0.00749813	1.52275	Down	Other
Rufy4	39.282	25.597	0.0255339	1.52846	Down	Other
S100a11	257.43	160.879	0.0196266	1.65865	Down	Other
Snord116	3134.66	1801.69	0.0151107	1.73839	Down	Other
Spata16	37.8769	24.3331	0.016974	1.50532	Down	Other
Taar2	42.7634	27.3183	0.012758	1.65633	Down	Other
Trpm6	42.3795	27.4854	0.02637	1.55861	Down	Other
Ucn3	32.9377	21.3231	0.0263718	1.58879	Down	Other
Unc93a	36.5732	19.8195	0.00405964	2.17183	Down	Other
Vmn2r29	265.645	120.646	0.0337005	1.93735	Down	Other
Vmn2r42	293.942	122.539	0.0405348	1.90389	Down	Other
Vmn2r6	82.3734	41.1402	0.0208899	1.72236	Down	Other
Aadacl2	19.9912	11.4915	0.0161733	1.54813	Down	N/A
Acot10	138.593	88.494	0.0476318	1.59432	Down	N/A
Adamtsl2	69.4105	37.6872	0.0033511	1.87071	Down	N/A
AF067063	26.1458	11.89	0.0184948	1.85299	Down	N/A
AI314278	84.1853	53.6166	0.00165831	1.55926	Down	N/A
Angpt1	52.101	32.6473	0.01789	1.56411	Down	N/A
Ano7	40.4746	26.4577	0.0464344	1.676	Down	N/A
Aph1a	84.4315	43.7017	0.0145933	1.95052	Down	N/A
Apol10a	48.2374	28.7372	0.0268345	1.70786	Down	N/A
Arpc5	81.559	50.1174	0.0344419	1.55318	Down	N/A
AY761184	81.8272	39.1347	0.0132004	1.89769	Down	N/A
B020004C17Rik	23.5098	14.7975	0.010149	1.57056	Down	N/A
B020014A21Rik	151.999	52.1559	0.0331476	2.52033	Down	N/A
BC094916	37.8687	22.0523	0.00798111	1.92113	Down	N/A
BC106179	76.049	38.2791	0.0248129	1.89222	Down	N/A
C130021I20Rik	28.6369	17.5227	0.0487343	1.54939	Down	N/A
C330013J21Rik	339.196	131.716	0.0300335	2.44459	Down	N/A
Car5a	34.6571	22.5132	0.0219915	1.57257	Down	N/A
Cxcl15	55.2129	33.0826	0.0208531	1.6205	Down	N/A
Cyp2d10	22.4074	13.3273	0.000611835	1.70386	Down	N/A
Cyp3a41a	85.6593	47.3154	0.0388986	1.714	Down	N/A
Cyp3a41b	88.3652	45.6342	0.0380821	1.80504	Down	N/A
Cypt14	69.1779	27.9234	0.0123951	2.00729	Down	N/A
D230030E09Rik	20.8416	12.6336	0.0316068	1.60561	Down	N/A
D4Ertd617e	58.5098	32.3936	0.0332558	1.56454	Down	N/A
D730050B12Rik	26.0366	16.1561	0.0250381	1.67628	Down	N/A
D830030K20Rik	392.263	209.919	0.0211064	1.70684	Down	N/A
D830030K20Rik	324.085	170.562	0.0463125	1.68723	Down	N/A
Dkk1	50.7022	33.9533	0.0301999	1.51287	Down	N/A
Dnaja3	39.2895	21.2612	0.0206279	1.78876	Down	N/A
Dub3	40.2535	26.6646	0.0389379	1.63988	Down	N/A
E230008O15Rik // E230008O15Rik	24.1727	13.9205	0.0230336	1.72663	Down	N/A
E230028L10Rik	30.2004	18.34	0.0210147	1.55129	Down	N/A
Eid3	46.9499	28.5786	0.0301159	1.62633	Down	N/A
Epb4.2	49.1025	27.2741	0.0391658	1.80676	Down	N/A
Esrp1	34.7312	24.7967	0.00308542	1.50185	Down	N/A
F11	34.9454	21.4013	0.0428745	1.55794	Down	N/A
F830016B08Rik // F830016B08Rik	19.8724	10.9776	0.0235091	1.77268	Down	N/A
Fam46b	94.4468	64.4897	0.026459	1.52236	Down	N/A
Ftl1	159.088	80.9357	0.0372798	1.88102	Down	N/A
G6pd2	40.478	20.4826	0.0474366	1.89617	Down	N/A
Galntl5	37.4061	24.0822	0.0287842	1.60415	Down	N/A
Gdf5	52.9248	34.0542	0.0215722	1.61836	Down	N/A
Gpr25	66.6757	39.5643	0.0390753	1.68671	Down	N/A
Grin1	77.1718	53.7145	0.0300561	1.50685	Down	N/A
Grin3b	32.0306	19.4532	0.0229942	1.65013	Down	N/A
H2afb1	66.7402	39.7423	0.0246223	1.61389	Down	N/A
Hist1h2aa	53.9944	23.2824	0.0122857	1.97052	Down	N/A
Hist1h2bn	25.4778	9.57402	0.00271821	2.366	Down	N/A
Ighm	44.8326	27.2245	0.030572	1.55454	Down	N/A
Kcnq1	38.0504	21.2716	0.0372532	1.84699	Down	N/A
Kcnv2	39.4499	23.1851	0.0471778	1.6133	Down	N/A
Krtap20-2	16.2009	10.0631	0.0234581	1.56898	Down	N/A
LOC100039029	358.806	195.912	0.0444092	1.77823	Down	N/A
LOC100041824	28.5577	13.1139	0.0185103	1.97126	Down	N/A
LOC100504792	109.335	31.3533	0.0406854	2.55701	Down	N/A
LOC100861653	809.749	524.18	0.0150491	1.56577	Down	N/A
LOC100861733	92.6777	42.0357	0.0371721	1.80601	Down	N/A
LOC100861851	35.7963	23.309	0.0446174	1.63606	Down	N/A
LOC100862180 // LOC100862166 // Gm7982 // Gm7682 // LOC624931 // Gm6351	77.6433	37.3619	0.0399142	1.97487	Down	N/A
LOC100862180 // LOC100862166 // Gm7982 // Gm7682 // LOC624931 // Gm6351	83.1868	38.8034	0.026977	1.9345	Down	N/A
LOC100862180 // LOC100862166 // Gm7982 // Gm7682 // LOC624931 // Gm6351	78.9313	38.1781	0.0429239	1.88673	Down	N/A
LOC100862180 // LOC100862166 // Gm7982 // Gm7682 // LOC624931 // Gm6351	81.4279	39.0684	0.0241337	1.87901	Down	N/A
LOC100862180 // LOC100862166 // Gm7982 // Gm7682 // LOC624931 // Gm6351	124.995	60.8576	0.0393065	1.86483	Down	N/A
LOC100862361	30.0466	18.4926	0.0304717	1.52933	Down	N/A
LOC100862361	30.0466	18.4926	0.0304717	1.52933	Down	N/A
LOC100862368 // LOC100862359 // Gm1979	77.1898	37.9084	0.00896906	1.77284	Down	N/A
LOC100862389 // Gm2964	300.026	143.403	0.0328914	2.00839	Down	N/A
LOC100862592	118.964	79.7442	0.0286596	1.56077	Down	N/A
LOC100862598	140.191	67.6285	0.0276119	2.07296	Down	N/A
LOC434003	46.7331	31.3425	0.0101681	1.57774	Down	N/A
LOC639910	156.973	66.6112	0.0233926	2.08645	Down	N/A
Lrrc66	46.7091	29.0196	0.0372181	1.51291	Down	N/A
Mir101c	553.306	217.57	0.00555732	2.35147	Down	N/A
Mir1191	204.966	113.347	0.0046854	1.63271	Down	N/A
Mir1195	570.025	283.711	0.0404374	1.78909	Down	N/A
Mir181c	141.323	89.4356	0.0184844	1.53336	Down	N/A
Mir297a-4	126.094	57.7422	0.0186394	2.65956	Down	N/A
Mir302c	17.7583	11.4304	0.0315135	1.58053	Down	N/A
Mir3066	63.6762	41.1306	0.0242226	1.69924	Down	N/A
Mir3094	34.1299	19.8602	0.000271737	1.76755	Down	N/A
Mir30c-1	27.4145	15.7285	0.000495207	1.75293	Down	N/A
Mir344d-1	24.6454	12.6393	0.0319644	1.63904	Down	N/A
Mir4660	20.8144	14.3582	0.0280429	1.62305	Down	N/A
Mir466b-2	103.085	52.4174	0.00379406	2.13936	Down	N/A
Mir466b-3	17.3637	7.92693	0.00288068	2.28638	Down	N/A
Mir466g	18.1641	9.38703	0.016852	2.16709	Down	N/A
Mir466n	39.3155	25.0194	0.00327413	1.68126	Down	N/A
Mir483	130.481	85.5981	0.0394533	1.71929	Down	N/A
Mir669a-1	44.6876	17.6946	0.00264619	2.77307	Down	N/A
Mir669a-3	179.572	81.8754	0.0143777	2.68163	Down	N/A
Mir669g	62.364	31.4905	0.0226167	2.02	Down	N/A
Mir669k	81.3295	42.4571	0.0185669	1.67149	Down	N/A
Mir669k	99.911	53.0692	0.0182576	1.63877	Down	N/A
Mir669k	99.911	53.0692	0.0182576	1.63877	Down	N/A
Mir669k	99.911	53.0692	0.0182576	1.63877	Down	N/A
Mir669k	69.1956	39.5847	0.0348798	1.57095	Down	N/A
Mir669m-1	142.534	74.4785	0.0286336	1.67294	Down	N/A
Mir680-1	799.863	287.984	0.0433643	2.32596	Down	N/A
Mir713	80.1154	36.7775	0.0392763	2.04608	Down	N/A
Mir761	612.697	274.956	0.0430568	2.39229	Down	N/A
Mir874	164.027	108.563	0.0390616	1.50628	Down	N/A
Mmp21	27.8515	17.0182	0.0166861	1.72673	Down	N/A
Mrgpra1	49.2243	27.6348	0.0419231	1.93865	Down	N/A
Muc2	35.7617	20.781	0.0295457	1.74924	Down	N/A
Mug1	31.339	19.4643	0.038201	1.56484	Down	N/A
Mup13	275.985	116.161	0.0240476	1.91288	Down	N/A
Mup15	309.804	140.601	0.0382139	1.81756	Down	N/A
Mup19	321.875	135.784	0.0485317	1.93809	Down	N/A
Ndc80	57.3169	33.8178	0.0362082	1.60965	Down	N/A
Olfr1023	14.1936	7.9203	0.0343441	1.70641	Down	N/A
Olfr1054	44.8454	25.8233	0.0302494	1.53223	Down	N/A
Olfr1057	59.1964	35.7643	0.00992042	1.81551	Down	N/A
Olfr1214	38.4789	23.4391	0.0293643	1.50408	Down	N/A
Olfr1226	129.398	68.1836	0.0158498	1.96156	Down	N/A
Olfr128	103.514	64.9137	0.040669	1.87322	Down	N/A
Olfr1337	72.0968	27.6427	0.0389195	2.29621	Down	N/A
Olfr1381	163.194	77.0847	0.0373816	1.90063	Down	N/A
Olfr1411	87.1643	45.1157	0.0416095	1.89113	Down	N/A
Olfr1417	21.661	13.8275	0.0120924	1.73931	Down	N/A
Olfr1502	129.515	59.7478	0.0378502	1.93134	Down	N/A
Olfr414	27.4203	16.5863	0.0180856	1.56033	Down	N/A
Olfr45	49.3758	26.5328	0.0425498	1.74604	Down	N/A
Olfr51	12.9335	5.56438	0.0402776	2.27819	Down	N/A
Olfr615	46.0536	28.3198	0.0210896	1.54901	Down	N/A
Olfr943	49.3382	31.5693	0.00539254	1.51058	Down	N/A
Olfr955	64.9054	37.0851	0.0482772	1.56836	Down	N/A
Olfr963	35.9584	17.2375	0.00430195	1.91882	Down	N/A
Patl2	50.2499	28.3671	0.0158489	1.65241	Down	N/A
Pfpl	42.3967	28.1154	0.00443653	1.61099	Down	N/A
Ppp1r1c	63.0971	30.4614	0.0330085	1.94384	Down	N/A
Prl2c1	71.3294	41.5942	0.0166304	1.59892	Down	N/A
Prl2c5	33.1675	17.7606	0.0274435	1.60998	Down	N/A
Prrxl1	78.9544	47.2608	0.000770389	1.72274	Down	N/A
Rdh9	41.1559	24.5155	0.0474337	1.60896	Down	N/A
Rnu1b1	82.0369	45.7376	0.0150478	1.58654	Down	N/A
Rp1l1	36.9759	22.0592	0.0227456	1.67442	Down	N/A
Rprl2	200.437	125.25	0.0030428	1.54549	Down	N/A
Scnn1g	54.2368	34.4378	0.00302703	1.58371	Down	N/A
Serpinb3d	45.3709	27.5087	0.037505	1.62902	Down	N/A
Siglec15	42.049	30.0007	0.0388603	1.52531	Down	N/A
Sirpb1b	37.918	23.3378	0.0423541	1.53824	Down	N/A
Slc24a1	43.307	25.9583	0.0244256	1.65987	Down	N/A
Slx	230.254	137.939	0.0102682	1.537	Down	N/A
Speer4d	16.0132	7.21047	0.0490472	1.87106	Down	N/A
Speer4e	328.267	136.932	0.040363	2.05376	Down	N/A
Speer7-ps1	644.856	280.59	0.0294479	2.01967	Down	N/A
Sprr1b	44.6989	26.7056	0.0437899	1.59572	Down	N/A
Suclg2	40.7753	28.5391	0.019266	1.58963	Down	N/A
Tcstv3	37.4319	22.1998	0.0477949	1.80191	Down	N/A
Trim43c	337.881	173.998	0.04186	1.90773	Down	N/A
Tshz2	54.8931	39.5905	0.0325548	1.51455	Down	N/A
Vmn1r100	105.868	56.0094	0.0410032	1.58112	Down	N/A
Vmn1r101	152.417	67.702	0.0466291	1.73031	Down	N/A
Vmn1r103	159.843	62.492	0.00719144	2.38587	Down	N/A
Vmn1r104	106.682	52.6262	0.0281809	1.68772	Down	N/A
Vmn1r107	165.358	76.9957	0.0276103	1.76174	Down	N/A
Vmn1r107	165.358	76.9957	0.0276103	1.76174	Down	N/A
Vmn1r111	109.596	50.393	0.00901727	1.88535	Down	N/A
Vmn1r112	117.29	57.2781	0.039061	1.76047	Down	N/A
Vmn1r118	112.324	50.7865	0.0103894	1.87159	Down	N/A
Vmn1r120	82.6811	41.697	0.0131884	1.69955	Down	N/A
Vmn1r127	110.982	54.1391	0.0135444	1.75642	Down	N/A
Vmn1r129	42.0685	22.728	0.0283463	1.74981	Down	N/A
Vmn1r130	172.904	80.8102	0.022773	1.78707	Down	N/A
Vmn1r132	166.793	76.7066	0.0176087	1.84528	Down	N/A
Vmn1r135	104.972	46.7844	0.00661198	1.93012	Down	N/A
Vmn1r142	147.111	70.6989	0.0173358	1.74034	Down	N/A
Vmn1r143	175.554	91.8265	0.0330089	1.64991	Down	N/A
Vmn1r148	86.2212	40.435	0.0189051	1.89783	Down	N/A
Vmn1r151	97.161	49.5094	0.0220672	1.67322	Down	N/A
Vmn1r152	87.5651	38.9933	0.0349879	1.76455	Down	N/A
Vmn1r158	41.7675	25.5171	0.0120945	1.54387	Down	N/A
Vmn1r159	236.161	107.28	0.0324033	1.95019	Down	N/A
Vmn1r236	20.8504	10.4671	0.0380766	1.61057	Down	N/A
Vmn1r238	56.2895	14.7005	0.0021932	3.1976	Down	N/A
Vmn1r34	50.4297	20.5571	0.036556	1.95677	Down	N/A
Vmn1r40	31.1007	20.2546	0.0226036	1.53692	Down	N/A
Vmn1r94	192.084	94.1946	0.0159536	1.84698	Down	N/A
Vmn2r32	160.241	67.1979	0.0311024	1.92344	Down	N/A
Vmn2r33	344.186	114.101	0.0404698	2.2901	Down	N/A
Vmn2r34	419.949	178.948	0.047276	1.8977	Down	N/A
Vmn2r38	97.2587	47.382	0.0273584	1.82057	Down	N/A
Vmn2r39	141.323	65.1414	0.000879968	2.08062	Down	N/A
Vmn2r85	356.761	149.111	0.040415	1.96437	Down	N/A
Xlr	118.362	55.1097	0.046402	1.71055	Down	N/A
Xlr3a	70.1171	38.9285	0.0375389	1.68121	Down	N/A
Zar1	58.9287	25.8526	0.0165341	2.09864	Down	N/A
Zdhhc25	47.9674	27.6527	0.0369768	1.68814	Down	N/A
Zfp330	203.103	112.448	0.0461286	1.81179	Down	N/A
