# Supplementary material for: Distribution of Misfolded Prion Protein Seeding Activity Alone Does Not Predict Regions of Neurodegeneration
Source: PLoS Biol. 2016 Nov 23;14(11):e1002579. doi: 10.1371/journal.pbio.1002579 (PMC5120774; doi:10.1371/journal.pbio.1002579)
Supplement: S2 Table — In sheet 1 "GO enrichment," the data presented are constructed by inputting microglial genes that are up-regulated in GSS/101LL cerebellum (see S1 Table) into DAVID. The GO terms were then filtered, firstly for statistical significance by omitting all GO terms with a p-value less than 0.03. Next, any GO term with less than a count of ten were omitted from analysis. This resulted in a GO enrichment table of 79 GO terms. A number of common GO terms appeared from the "GO enrichment" sheet, including but not restricted to homeostatic process, immune system process, and metabolic process. However, it was noted that groups of related GO terms (e.g., homeostatic process, cellular homeostasis, chemical homeostasis) shared similar or identical gene lists. Therefore, the genes used to construct each related group of GO terms were plotted into a single gene list, and the replication of genes was then deleted; these data can be viewed in sheet 2 "GO summary." Overall, it was found that almost half of the genes up-regulated in microglia in GSS/101LL cerebellum were related to metabolic process (~31%) or homeostasis (~18%). Please note the following: (i) many of the genes (~22%) that were shown to be up-regulated in microglia in GSS/101LL cerebellum were not assigned to GO terms and therefore are described as "non-attributed genes," and (ii) there are genes that are assigned under multiple and distinct GO terms, and therefore two separate gene lists in "GO summary" may exhibit some overlapping genes. (XLSX) [file pbio.1002579.s012.xlsx]

## Sheet: GO enrichment
Category	Term	Count	%	PValue	Genes	List Total	Pop Hits	Pop Total	Fold Enrichment	Bonferroni	Benjamini	FDR
GOTERM_BP_ALL	GO:0009987~cellular process	292	61.8644	1.5619e-08	PVR, CADM1, STAT5B, PTPN23, ZFP84, CD2AP, PRKX, CITED2, PRIM1, NONO, GAB2, H2AFX, RAPGEF1, ACAA2, F11R, ICOSL, CGRRF1, LIG1, SRP54C, PIM1, MYH9, NCAPD2, MGAT2, ZFP81, PGLS, DCLRE1B, AAAS, RFC4, PIAS4, RCC2, SPAG5, LAMC3, LILRB3, JUN, FLII, NEK6, SH3GL1, CHKA, AIRN, ELL, NOC3L, ARF6, CDC34, OCRL, ASL, CAPZB, ATP6V0C, NR1H2, PFN1, PPAN, ACE, LFNG, HIP1, DCAKD, MOCS1, ACER3, FOXRED2, TAOK3, SMAD3, P…	373	9252	14219	1.20312	3.14406e-05	3.14406e-05	2.68744e-05
GOTERM_BP_ALL	GO:0008152~metabolic process	222	47.0339	5.21718e-05	SCPEP1, QPCTL, STAT5B, PTPN23, ZFP84, C1QC, CD2AP, PRKX, CITED2, NONO, CFP, PRIM1, PLOD1, H2AFX, ACAA2, ICOSL, LIG1, PLD4, PIM1, MYH9, MGAT2, CD38, ZFP81, PGLS, DCLRE1B, RFC4, PIAS4, JUN, FLII, NEK6, CHKA, NAGLU, AIRN, ELL, CDC34, ASL, OCRL, NR1H2, ATP6V0C, ACE, MOCS1, DCAKD, HIP1, MGAT4B, ACER3, FOXRED2, TAOK3, SMAD3, PMF1, DAGLB, ALG12, KLF3, SGSH, SLC27A1, PPARD, NAAA, TAF1D, GNPNAT1, QARS, LA…	373	7020	14219	1.20552	0.0996976	0.0511573	0.08973
GOTERM_BP_ALL	GO:0044237~cellular metabolic process	189	40.0424	0.000140936	GNPDA1, CHERP, PDGFB, STAT5B, PTPN23, RPS6KB2, ZFP84, CD2AP, CBX7, PRKX, ZXDA, TGFB1, CITED2, NONO, PRIM1, GATA2, CASP8AP2, CGGBP1, MIER3, ATF6B, H2AFX, ACAA2, SCAMP3, ICOSL, RELA, LIG1, PIM1, PNPLA2, CSDA, MYH9, RSL1D1, SUZ12, PSMA1, MGAT2, RENBP, ZFP81, PGLS, DCLRE1B, DCUN1D2, RFC4, PIAS4, JUN, ZFP263, FLII, RAD18, NEK6, CHKA, AIRN, ELL, STK10, SNRPB2, MAP4K2, HDGF, CDC34, ASL, OCRL, ATP6V0C, N…	373	5857	14219	1.23012	0.247025	0.0902399	0.24222
GOTERM_BP_ALL	GO:0016192~vesicle-mediated transport	27	5.72034	0.000240857	GNPDA1, RAB3D, AP1G2, COPZ1, STX4A, MAP4K2, ARF6, MUDENG, GATA2, CHIC2, DOCK1, NECAP2, ZFPL1, TRIP10, VPS36, SLC30A6, HIP1, GOLT1B, LDLRAP1, LRP10, ARF4, MCFD2, RIN2, YIPF5, GGA1, MERTK, SH3GL1	373	466	14219	2.20871	0.384243	0.0924264	0.413615
GOTERM_BP_ALL	GO:0044238~primary metabolic process	197	41.7373	0.000249672	SCPEP1, QPCTL, STAT5B, PTPN23, ZFP84, C1QC, CD2AP, PRKX, CITED2, CFP, NONO, PRIM1, H2AFX, ACAA2, ICOSL, LIG1, PLD4, PIM1, MYH9, MGAT2, ZFP81, PGLS, RFC4, DCLRE1B, PIAS4, JUN, FLII, NEK6, CHKA, AIRN, ELL, CDC34, ASL, OCRL, NR1H2, ATP6V0C, ACE, MOCS1, DCAKD, HIP1, MGAT4B, ACER3, TAOK3, FOXRED2, SMAD3, PMF1, DAGLB, ALG12, KLF3, SLC27A1, PPARD, NAAA, TAF1D, GNPNAT1, QARS, LATS2, TTLL3, DNAJC18, SIK1,…	373	6211	14219	1.20911	0.395077	0.0803624	0.428724
GOTERM_BP_ALL	GO:0002684~positive regulation of immune system process	16	3.38983	0.000343559	IRAK1, ICOSL, CADM1, RELA, IL4RA, STAT5B, ITPKB, C1QC, TGFB1, UBE2N, STAT6, CFP, CD38, BLOC1S3, BCL6, SH2B2	373	206	14219	2.96083	0.499277	0.0739767	0.589492
GOTERM_BP_ALL	GO:0008104~protein localization	36	7.62712	0.000715597	SNAP29, AP1G2, RAB3D, HPS4, COPZ1, STX4A, PML, VPS37C, ARF6, SYNGR2, SUFU, TGFB1, MUDENG, OS9, PFN1, BLOC1S3, TIMM9, NECAP2, BCL6, VPS36, SCAMP4, SRGN, SCAMP3, GOLT1B, SRP54C, MYH9, TIMM44, MCFD2, ARF4, HGS, YIPF5, GGA1, SNX12, ARAP1, COG2, SERP1	373	753	14219	1.8225	0.763312	0.1342	1.22416
GOTERM_BP_ALL	GO:0033036~macromolecule localization	41	8.68644	0.000742883	SNAP29, SLC27A1, PPARD, AP1G2, RAB3D, HEXA, HPS4, STX4A, STAT5B, COPZ1, PML, VPS37C, ARF6, SYNGR2, SUFU, TGFB1, MUDENG, OS9, PFN1, BLOC1S3, TIMM9, NECAP2, BCL6, VPS36, SCAMP4, SRGN, SCAMP3, GOLT1B, SRP54C, MYH9, TIMM44, LRP10, MCFD2, ARF4, HGS, YIPF5, GGA1, SNX12, ARAP1, COG2, SERP1	373	902	14219	1.73276	0.775971	0.127156	1.27055
GOTERM_BP_ALL	GO:0051179~localization	95	20.1271	0.00091111	PVR, SLC27A1, PPARD, GNPDA1, PDGFB, AP1G2, ATOX1, HEXA, STAT5B, HPS4, SLC7A8, VPS37C, CD2AP, SYNGR2, TGFB1, OS9, GATA2, CHIC2, GAB2, TIMM9, ZFPL1, NECAP2, TRPV4, SCAMP4, SLC43A2, SCAMP3, GOLT1B, SRP54C, CLIC1, MYH9, TCN2, TIMM44, LDLRAP1, TMEM38B, AAAS, TNS1, LRP10, RIN2, SNX12, SH3GL1, SERP1, SNAP29, FTL1, RAB3D, STX4A, COPZ1, MAP4K2, PML, ARF6, FXYD5, ABCA3, SUFU, TPCN1, MUDENG, ANXA6, ATP6V0C,…	373	2659	14219	1.36196	0.840371	0.141792	1.55615
GOTERM_BP_ALL	GO:0042127~regulation of cell proliferation	28	5.9322	0.000949635	PPARD, E2F4, CHERP, PDGFB, CSF1, IFITM3, STAT5B, PML, IFI30, TGFB1, STAT6, ATF6B, TGM2, BCL6, CSK, B4GALT7, ICOSL, NF2, INPPL1, SMAD3, SUZ12, CD38, POLD4, TSC1, CCND2, JUN, PHB2, HBEGF	373	538	14219	1.98397	0.852293	0.136807	1.62145
GOTERM_BP_ALL	GO:0006629~lipid metabolic process	33	6.99153	0.00139916	CYB5R3, SLC27A1, CHKA, PPARD, HSD3B7, NAAA, HEXA, STAT5B, OCRL, NR1H2, TNFRSF1A, ISYNA1, PLCB3, PIGB, PRKAA1, SREBF1, ACAA2, ACER3, GLT25D1, PLA2G15, PIK3C2A, INPPL1, PLD4, PNPLA2, LDLRAP1, CPT1A, DAGLB, SLC35C1, LRP10, SMPD4, ALG12, CLN6, RETSAT	373	696	14219	1.80744	0.940304	0.18235	2.38033
GOTERM_BP_ALL	GO:0043412~biopolymer modification	53	11.2288	0.00182565	PTPN23, RPS6KB2, LATS2, PRKX, TGFB1, TTLL3, OS9, PIGB, CSK, SIK1, IRAK1, SCAMP3, ZDHHC7, PIM1, MBD1, PRKCD, SUZ12, UBE2N, MGAT2, PIAS4, MDM2, NEK6, SERP1, MAP3K11, GALNT1, UBE2Z, RAB3D, STK10, MKNK2, PML, MAP4K2, QTRT1, CDC34, WDYHV1, STK40, MAP3K2, SPEG, TGM2, PRKAA1, BAZ2A, CSF1R, PTPRE, TAOK3, AXL, EHMT2, CDC25A, CDC25B, ATP7A, GSPT1, PTP4A2, PTPN1, MERTK, ALG12	373	1320	14219	1.5306	0.974736	0.205386	3.0952
GOTERM_BP_ALL	GO:0015031~protein transport	31	6.5678	0.00191994	SNAP29, RAB3D, AP1G2, HPS4, COPZ1, STX4A, PML, VPS37C, ARF6, SYNGR2, TGFB1, MUDENG, BLOC1S3, TIMM9, NECAP2, VPS36, SCAMP4, SCAMP3, GOLT1B, SRP54C, MYH9, TIMM44, ARF4, MCFD2, HGS, YIPF5, GGA1, SNX12, ARAP1, COG2, SERP1	373	651	14219	1.81527	0.979112	0.203527	3.2526
GOTERM_BP_ALL	GO:0006464~protein modification process	51	10.8051	0.00195051	PTPN23, RPS6KB2, LATS2, PRKX, TGFB1, TTLL3, OS9, PIGB, CSK, SIK1, IRAK1, SCAMP3, ZDHHC7, PIM1, PRKCD, SUZ12, UBE2N, MGAT2, PIAS4, MDM2, NEK6, SERP1, MAP3K11, GALNT1, UBE2Z, RAB3D, STK10, MKNK2, PML, MAP4K2, CDC34, WDYHV1, STK40, MAP3K2, SPEG, TGM2, PRKAA1, BAZ2A, CSF1R, PTPRE, TAOK3, AXL, EHMT2, CDC25A, CDC25B, ATP7A, GSPT1, PTP4A2, PTPN1, MERTK, ALG12	373	1260	14219	1.54298	0.980361	0.196152	3.30357
GOTERM_BP_ALL	GO:0044255~cellular lipid metabolic process	25	5.29661	0.00199365	CHKA, ACER3, ACAA2, SLC27A1, PPARD, GLT25D1, PLA2G15, INPPL1, PIK3C2A, HEXA, STAT5B, PNPLA2, OCRL, CPT1A, NR1H2, TNFRSF1A, SLC35C1, ISYNA1, PLCB3, PIGB, PRKAA1, SMPD4, ALG12, CLN6, RETSAT	373	482	14219	1.97721	0.981997	0.190577	3.37546
GOTERM_BP_ALL	GO:0002682~regulation of immune system process	19	4.02542	0.00207047	IRAK1, ICOSL, CADM1, CSF1, RELA, IL4RA, STAT5B, SMAD3, ITPKB, C1QC, TGFB1, CFP, UBE2N, STAT6, CD38, BLOC1S3, BCL6, SH2B2, CSK	373	322	14219	2.24935	0.984581	0.188287	3.50334
GOTERM_BP_ALL	GO:0045184~establishment of protein localization	31	6.5678	0.0021502	SNAP29, RAB3D, AP1G2, HPS4, COPZ1, STX4A, PML, VPS37C, ARF6, SYNGR2, TGFB1, MUDENG, BLOC1S3, TIMM9, NECAP2, VPS36, SCAMP4, SCAMP3, GOLT1B, SRP54C, MYH9, TIMM44, ARF4, MCFD2, HGS, YIPF5, GGA1, SNX12, ARAP1, COG2, SERP1	373	656	14219	1.80143	0.986872	0.186438	3.63591
GOTERM_BP_ALL	GO:0007167~enzyme linked receptor protein signaling pathway	17	3.60169	0.00224666	PTPRE, PDGFB, MYO1E, STAT5B, AXL, PML, SMAD3, TGFB1, EIF4EBP1, EIF4EBP2, SOS1, HBEGF, SH2B2, PTPN1, RAPGEF1, ARAP1, CSF1R	373	273	14219	2.37381	0.989194	0.186005	3.79608
GOTERM_BP_ALL	GO:0044260~cellular macromolecule metabolic process	146	30.9322	0.00232214	CHERP, PDGFB, STAT5B, PTPN23, RPS6KB2, ZFP84, CD2AP, CBX7, TGFB1, ZXDA, PRKX, CITED2, NONO, PRIM1, GATA2, CASP8AP2, CGGBP1, MIER3, ATF6B, H2AFX, SCAMP3, ICOSL, RELA, LIG1, PIM1, CSDA, MYH9, RSL1D1, SUZ12, PSMA1, MGAT2, ZFP81, DCLRE1B, DCUN1D2, RFC4, PIAS4, JUN, ZFP263, FLII, RAD18, NEK6, ELL, STK10, SNRPB2, MAP4K2, HDGF, CDC34, NR1H2, TRIM65, EIF3B, PELP1, PSMB2, B4GALT7, EIF3M, CSF1R, HIP1, MOCS…	373	4549	14219	1.22348	0.99072	0.184108	3.92121
GOTERM_BP_ALL	GO:0009966~regulation of signal transduction	31	6.5678	0.00241137	PPARD, PDGFB, CSF1, CYTH4, IQGAP2, ITPKB, CYTH3, SPRY4, SUFU, CITED2, RGL2, ECE1, SOS1, TBC1D13, TGM2, SPRED2, BCL6, RAPGEF1, ARHGEF10L, IRAK1, TBC1D2B, ARHGEF1, NF2, SMAD3, PRKCD, RALGDS, DDIT4, UBE2N, PHB2, ARAP1, MAP3K11	373	661	14219	1.78781	0.992249	0.183312	4.06896
GOTERM_BP_ALL	GO:0051641~cellular localization	31	6.5678	0.00246026	GNPDA1, RAB3D, AP1G2, HPS4, COPZ1, STX4A, PML, MAP4K2, SYNGR2, TGFB1, SUFU, MUDENG, OS9, CHIC2, MYL6B, BLOC1S3, TIMM9, TRPV4, VPS36, SRGN, SLC30A6, SCAMP3, SRP54C, MYH9, TIMM44, SYNE1, AAAS, UCP2, HGS, GGA1, ARAP1	373	662	14219	1.78511	0.992977	0.179913	4.14983
GOTERM_BP_ALL	GO:0065008~regulation of biological quality	46	9.74576	0.00267608	PPARD, E2F4, FTL1, CHERP, PDGFB, ATOX1, CSF1, HEXA, HPS4, STX4A, STAT5B, PML, IFI30, PRDX3, CAPZB, SUFU, TGFB1, OS9, ATP6V0C, PFN1, ACE, CDC42EP2, ECE1, EZR, BLOC1S3, TGM2, TRPV4, SH2B2, BCL6, SRGN, FN1, IDUA, CGRRF1, MYH9, LDLRAP1, ATP7A, P2RX4, TSC1, TXNDC17, LILRB3, PLSCR3, SH3BGRL3, EMP3, CLN5, CLN6, RETSAT	373	1123	14219	1.56149	0.995457	0.187361	4.50602
GOTERM_BP_ALL	GO:0051056~regulation of small GTPase mediated signal transduction	15	3.17797	0.00272919	TBC1D2B, ARHGEF1, CSF1, CYTH4, IQGAP2, ITPKB, CYTH3, RALGDS, RGL2, SOS1, TBC1D13, BCL6, RAPGEF1, ARAP1, ARHGEF10L	373	228	14219	2.50794	0.995919	0.184337	4.59347
GOTERM_BP_ALL	GO:0048518~positive regulation of biological process	57	12.0763	0.0035346	SLC27A1, PPARD, CADM1, PDGFB, STAT5B, ITPKB, C1QC, ZXDA, TGFB1, CITED2, CFP, GATA2, CASP8AP2, ATF6B, SH3PXD2B, IRAK1, ICOSL, RELA, PLXNB2, PNPLA2, CSDA, HMGA1, LDLRAP1, PRKCD, UBE2N, MED6, SUZ12, CD38, PIAS4, CCND2, JUN, MDM2, CLN6, SERP1, CSF1, IL4RA, PML, CBLL1, CYTH3, STAT6, TNFRSF1A, ECE1, BLOC1S3, SOS1, TGM2, SH2B2, BCL6, HIP1, SREBF1, SMAD3, AFF1, POLD4, GTF2F1, HIVEP3, HBEGF, NFIC, ARAP1	373	1493	14219	1.45538	0.999197	0.217909	5.91061
GOTERM_BP_ALL	GO:0051726~regulation of cell cycle	14	2.9661	0.00417479	E2F4, STAT5B, PML, LATS2, TGFB1, CITED2, CCND3, CCND2, JUN, ATF6B, MDM2, H2AFX, SIK1, NEK6	373	214	14219	2.49387	0.99978	0.244756	6.94531
GOTERM_BP_ALL	GO:0043687~post-translational protein modification	43	9.11017	0.00418956	UBE2Z, RAB3D, STK10, PML, MKNK2, PTPN23, MAP4K2, RPS6KB2, CDC34, PRKX, TGFB1, LATS2, OS9, TTLL3, STK40, SPEG, MAP3K2, TGM2, PRKAA1, SIK1, CSK, BAZ2A, CSF1R, IRAK1, SCAMP3, PTPRE, TAOK3, AXL, PIM1, EHMT2, PRKCD, CDC25A, CDC25B, UBE2N, SUZ12, GSPT1, PIAS4, PTP4A2, MDM2, PTPN1, MERTK, NEK6, MAP3K11	373	1055	14219	1.55373	0.999786	0.23862	6.96904
GOTERM_BP_ALL	GO:0005975~carbohydrate metabolic process	23	4.87288	0.00419272	MGAT4B, GALNT1, GLT25D1, NAT6, GNPDA1, INPPL1, HEXA, GNPNAT1, FUCA1, CPT1A, GLB1, MGAT2, PGLS, ISYNA1, RENBP, CHSY1, PRKAA1, POFUT2, B4GALT7, ALG12, IDUA, CLN6, SERP1	373	454	14219	1.93122	0.999788	0.232259	6.97412
GOTERM_BP_ALL	GO:0050776~regulation of immune response	13	2.75424	0.00445551	CFP, STAT6, UBE2N, IRAK1, CADM1, RELA, STAT5B, IL4RA, SMAD3, BCL6, SH2B2, C1QC, TGFB1	373	191	14219	2.5946	0.999875	0.23232	7.39562
GOTERM_BP_ALL	GO:0046907~intracellular transport	22	4.66102	0.00473139	SCAMP3, AP1G2, SRP54C, HPS4, COPZ1, STX4A, PML, MYH9, SYNGR2, TIMM44, TGFB1, MUDENG, AAAS, CHIC2, MYL6B, UCP2, TIMM9, HGS, GGA1, VPS36, ARAP1, SLC30A6	373	431	14219	1.94583	0.999929	0.238731	7.83617
GOTERM_BP_ALL	GO:0043170~macromolecule metabolic process	159	33.6864	0.00489663	SCPEP1, CHERP, QPCTL, PDGFB, STAT5B, PTPN23, RPS6KB2, ZFP84, CD2AP, C1QC, CBX7, ZXDA, TGFB1, PRKX, CITED2, CFP, NONO, PRIM1, GATA2, CASP8AP2, CGGBP1, MIER3, ATF6B, H2AFX, SCAMP3, ICOSL, RELA, LIG1, PIM1, CSDA, MYH9, RSL1D1, SUZ12, PSMA1, MGAT2, ZFP81, DCLRE1B, DCUN1D2, RFC4, PIAS4, JUN, ZFP263, FLII, RAD18, NEK6, ELL, STK10, SNRPB2, MAP4K2, HDGF, CTSA, CDC34, NR1H2, TRIM65, ACE, EIF3B, ECE1, PELP…	373	5110	14219	1.18614	0.999949	0.240029	8.0991
GOTERM_BP_ALL	GO:0051234~establishment of localization	82	17.3729	0.00496393	SLC27A1, PPARD, GNPDA1, AP1G2, ATOX1, HPS4, SLC7A8, VPS37C, SYNGR2, TGFB1, GATA2, CHIC2, TIMM9, ZFPL1, NECAP2, TRPV4, SCAMP4, SLC43A2, SCAMP3, GOLT1B, SRP54C, CLIC1, MYH9, TCN2, TIMM44, LDLRAP1, TMEM38B, AAAS, LRP10, RIN2, SNX12, SH3GL1, SERP1, SNAP29, FTL1, RAB3D, STX4A, COPZ1, MAP4K2, PML, ARF6, FXYD5, ABCA3, TPCN1, MUDENG, ANXA6, ATP6V0C, DOCK1, MYL6B, BLOC1S3, ABCD4, TRIP10, VPS36, SLC30A6, S…	373	2358	14219	1.32565	0.999955	0.237183	8.20598
GOTERM_BP_ALL	GO:0051649~establishment of localization in cell	28	5.9322	0.00546803	GNPDA1, RAB3D, AP1G2, HPS4, COPZ1, STX4A, MAP4K2, PML, SYNGR2, TGFB1, MUDENG, CHIC2, BLOC1S3, MYL6B, TIMM9, TRPV4, VPS36, SLC30A6, SCAMP3, SRP54C, MYH9, TIMM44, SYNE1, AAAS, UCP2, HGS, GGA1, ARAP1	373	610	14219	1.7498	0.999984	0.246487	9.00288
GOTERM_BP_ALL	GO:0006810~transport	81	17.161	0.00607581	SLC27A1, PPARD, GNPDA1, AP1G2, ATOX1, HPS4, SLC7A8, VPS37C, SYNGR2, TGFB1, GATA2, CHIC2, TIMM9, ZFPL1, NECAP2, TRPV4, SCAMP4, SLC43A2, SCAMP3, GOLT1B, SRP54C, CLIC1, MYH9, TCN2, TIMM44, LDLRAP1, TMEM38B, AAAS, LRP10, RIN2, SNX12, SH3GL1, SERP1, SNAP29, FTL1, RAB3D, STX4A, COPZ1, MAP4K2, PML, ARF6, FXYD5, ABCA3, TPCN1, MUDENG, ANXA6, ATP6V0C, DOCK1, MYL6B, BLOC1S3, ABCD4, TRIP10, VPS36, SLC30A6, S…	373	2342	14219	1.31843	0.999995	0.253301	9.955
GOTERM_BP_ALL	GO:0008285~negative regulation of cell proliferation	14	2.9661	0.00611279	PPARD, CHERP, TSC1, NF2, INPPL1, JUN, IFITM3, PHB2, PML, IFI30, BCL6, CSK, B4GALT7, TGFB1	373	224	14219	2.38254	0.999996	0.24952	10.0126
GOTERM_BP_ALL	GO:0048583~regulation of response to stimulus	18	3.81356	0.00618444	IRAK1, CADM1, RELA, IL4RA, STAT5B, SMAD3, C1QC, PRKCD, TGFB1, CFP, UBE2N, STAT6, TNFRSF1A, TGM2, TRPV4, BCL6, SH2B2, MAP3K11	373	330	14219	2.07931	0.999996	0.247095	10.1242
GOTERM_BP_ALL	GO:0010646~regulation of cell communication	33	6.99153	0.00668401	PPARD, PDGFB, CSF1, CYTH4, IQGAP2, ITPKB, CYTH3, SPRY4, SUFU, CITED2, RGL2, ECE1, SOS1, TBC1D13, TGM2, SPRED2, BCL6, RAPGEF1, ARHGEF10L, IRAK1, TBC1D2B, ARHGEF1, NF2, SMAD3, PRKCD, CPT1A, RALGDS, DDIT4, UBE2N, PHB2, ARAP1, MAP3K11, SERP1	373	771	14219	1.63162	0.999999	0.254336	10.8984
GOTERM_BP_ALL	GO:0022402~cell cycle process	20	4.23729	0.00765153	CGRRF1, E2F4, PML, PMF1, MYH9, EHMT2, SESN2, CD2AP, CDC25A, LATS2, CDC25B, NCAPD2, RCC2, CCND2, SPAG5, ATF6B, MDM2, H2AFX, LFNG, NEK6	373	393	14219	1.93998	1	0.280338	12.3799
GOTERM_BP_ALL	GO:0048522~positive regulation of cellular process	50	10.5932	0.00779435	PPARD, PDGFB, STAT5B, ITPKB, ZXDA, TGFB1, CITED2, GATA2, CASP8AP2, ATF6B, SH3PXD2B, ICOSL, PLXNB2, RELA, PNPLA2, HMGA1, LDLRAP1, PRKCD, MED6, SUZ12, UBE2N, CD38, PIAS4, CCND2, JUN, MDM2, CLN6, SERP1, CSF1, IL4RA, PML, CBLL1, CYTH3, STAT6, TNFRSF1A, ECE1, BLOC1S3, SOS1, TGM2, BCL6, HIP1, SREBF1, SMAD3, AFF1, POLD4, GTF2F1, HIVEP3, HBEGF, NFIC, ARAP1	373	1320	14219	1.44396	1	0.27975	12.5967
GOTERM_BP_ALL	GO:0019725~cellular homeostasis	18	3.81356	0.00887317	PPARD, CHERP, FTL1, E2F4, ATOX1, HEXA, PRDX3, TGFB1, ATP6V0C, ATP7A, P2RX4, TSC1, TXNDC17, TGM2, TRPV4, SH3BGRL3, CLN5, CLN6	373	343	14219	2.0005	1	0.306602	14.2175
GOTERM_BP_ALL	GO:0007242~intracellular signaling cascade	37	7.83898	0.00934817	RAB3D, STAT5B, PML, MKNK2, MAP4K2, RPS6KB2, IQGAP2, ARF6, ITPKB, LATS2, RGL2, PLCB3, STAC2, EIF4EBP2, SOS1, ATF6B, TGM2, SPRED2, RALB, SH2B2, H2AFX, RHOC, BCL6, SIK1, CSK, RAPGEF1, ARHGEF10L, DGKQ, ARHGEF1, TWF2, PIK3C2A, TIFA, PRKCD, RALGDS, RASSF5, PIAS4, ARF4	373	915	14219	1.54149	1	0.309758	14.9221
GOTERM_BP_ALL	GO:0044267~cellular protein metabolic process	72	15.2542	0.0108571	SEPX1, PTPN23, RPS6KB2, QARS, CD2AP, TGFB1, PRKX, LATS2, OS9, TTLL3, DNAJC18, PIGB, CSK, SIK1, IRAK1, SCAMP3, ZDHHC7, PIM1, GAN, MYH9, PRKCD, RSL1D1, UBE2N, SUZ12, MGAT2, PSMA1, DCUN1D2, PIAS4, MDM2, RAD18, NEK6, MAP3K11, SERP1, GALNT1, UBE2Z, RAB3D, STK10, MKNK2, PML, MAP4K2, CDC34, CBLL1, VARS, WDYHV1, TRIM65, EIF3B, STK40, MAP3K2, SPEG, PSMB2, TGM2, PRKAA1, BAZ2A, EIF3M, CSF1R, MOCS1, RNF144B,…	373	2088	14219	1.3145	1	0.334317	17.1246
GOTERM_BP_ALL	GO:0042592~homeostatic process	26	5.50847	0.0109054	PPARD, E2F4, FTL1, CHERP, ATOX1, CSF1, HEXA, STAT5B, PRDX3, TGFB1, ATP6V0C, TGM2, TRPV4, BCL6, SH2B2, IDUA, LDLRAP1, ATP7A, P2RX4, TXNDC17, TSC1, LILRB3, PLSCR3, SH3BGRL3, CLN5, CLN6	373	584	14219	1.69715	1	0.330571	17.1941
GOTERM_BP_ALL	GO:0006796~phosphate metabolic process	35	7.41525	0.0117178	STK10, PML, MKNK2, MAP4K2, PTPN23, RPS6KB2, OCRL, PRKX, TGFB1, LATS2, ATP6V0C, STK40, SPEG, MAP3K2, PRKAA1, CSK, SIK1, CSF1R, IRAK1, SCAMP3, PTPRE, PIK3C2A, TAOK3, AXL, PIM1, PRKCD, CDC25A, CDC25B, MTMR12, PTP4A2, PTPN1, MERTK, NEK6, ATP6V0A2, MAP3K11	373	866	14219	1.54067	1	0.340496	18.3567
GOTERM_BP_ALL	GO:0006793~phosphorus metabolic process	35	7.41525	0.0117178	STK10, PML, MKNK2, MAP4K2, PTPN23, RPS6KB2, OCRL, PRKX, TGFB1, LATS2, ATP6V0C, STK40, SPEG, MAP3K2, PRKAA1, CSK, SIK1, CSF1R, IRAK1, SCAMP3, PTPRE, PIK3C2A, TAOK3, AXL, PIM1, PRKCD, CDC25A, CDC25B, MTMR12, PTP4A2, PTPN1, MERTK, NEK6, ATP6V0A2, MAP3K11	373	866	14219	1.54067	1	0.340496	18.3567
GOTERM_BP_ALL	GO:0034613~cellular protein localization	16	3.38983	0.0122072	SCAMP3, AP1G2, SRP54C, HPS4, STX4A, COPZ1, PML, SYNGR2, TIMM44, TGFB1, MUDENG, TIMM9, HGS, GGA1, ARAP1, SRGN	373	299	14219	2.0399	1	0.347067	19.0495
GOTERM_BP_ALL	GO:0048523~negative regulation of cellular process	45	9.5339	0.012583	PPARD, CHERP, PDGFB, IFITM3, STAT5B, IL4RA, PML, IFI30, QARS, CBLL1, CAPZB, SUFU, TGFB1, LATS2, CITED2, PFN1, EIF4EBP1, EIF4EBP2, ATF6B, BCL6, RHOC, CSK, BAZ2A, B4GALT7, SRGN, CGRRF1, NF2, INPPL1, TMBIM6, PIM1, SMAD3, IRF2BP2, PHF12, EHMT2, CSDA, PRKCD, DDIT4, SUZ12, TSC1, PIAS4, PHB2, JUN, RAD18, ZFPM1, NFIC	373	1192	14219	1.43912	1	0.346125	19.5778
GOTERM_BP_ALL	GO:0022403~cell cycle phase	17	3.60169	0.0125997	E2F4, PMF1, MYH9, EHMT2, CD2AP, CDC25A, LATS2, CDC25B, NCAPD2, RCC2, CCND2, SPAG5, ATF6B, MDM2, H2AFX, LFNG, NEK6	373	328	14219	1.97577	1	0.341921	19.6011
GOTERM_BP_ALL	GO:0048519~negative regulation of biological process	49	10.3814	0.012879	PPARD, CHERP, PDGFB, IFITM3, STAT5B, IL4RA, PML, IFI30, QARS, CBLL1, CAPZB, TGFB1, SUFU, LATS2, CITED2, STAT6, PFN1, EIF4EBP1, EIF4EBP2, ATF6B, BCL6, RHOC, SH2B2, CSK, BAZ2A, B4GALT7, SRGN, CGRRF1, NF2, INPPL1, TMBIM6, RELA, PIM1, SMAD3, IRF2BP2, PNPLA2, PHF12, CSDA, EHMT2, PRKCD, DDIT4, SUZ12, PIAS4, TSC1, JUN, PHB2, RAD18, ZFPM1, NFIC	373	1326	14219	1.40868	1	0.339123	19.9916
GOTERM_BP_ALL	GO:0070727~cellular macromolecule localization	16	3.38983	0.0128962	SCAMP3, AP1G2, SRP54C, HPS4, STX4A, COPZ1, PML, SYNGR2, TIMM44, TGFB1, MUDENG, TIMM9, HGS, GGA1, ARAP1, SRGN	373	301	14219	2.02635	1	0.335196	20.0155
GOTERM_BP_ALL	GO:0051249~regulation of lymphocyte activation	10	2.11864	0.0134649	STAT6, CD38, ICOSL, BLOC1S3, STAT5B, IL4RA, BCL6, ITPKB, CSK, TGFB1	373	144	14219	2.64727	1	0.338647	20.8047
GOTERM_BP_ALL	GO:0010605~negative regulation of macromolecule metabolic process	23	4.87288	0.0139966	PPARD, INPPL1, RELA, PML, SMAD3, IRF2BP2, PHF12, EHMT2, PRKCD, TGFB1, SUFU, CITED2, SUZ12, EIF4EBP1, EIF4EBP2, PIAS4, JUN, ATF6B, RAD18, BCL6, ZFPM1, NFIC, BAZ2A	373	506	14219	1.73276	1	0.345245	21.5359
GOTERM_BP_ALL	GO:0006886~intracellular protein transport	15	3.17797	0.0140787	SCAMP3, AP1G2, SRP54C, HPS4, STX4A, COPZ1, PML, SYNGR2, TIMM44, TGFB1, MUDENG, TIMM9, HGS, GGA1, ARAP1	373	276	14219	2.07177	1	0.342777	21.6483
GOTERM_BP_ALL	GO:0008219~cell death	23	4.87288	0.0144694	RNF144B, UBE2Z, CADM1, MCL1, TMBIM6, PML, ARF6, GAN, TGFB1, DDIT4, ATP7A, TNFRSF1A, RASSF5, ECE1, DOCK1, GSPT1, CASP8AP2, TNFRSF18, DAP, NEK6, SRGN, CLN5, HIP1	373	507	14219	1.72934	1	0.346369	22.1808
GOTERM_BP_ALL	GO:0048878~chemical homeostasis	18	3.81356	0.0156405	PPARD, CHERP, FTL1, ATOX1, HEXA, LDLRAP1, TGFB1, ATP6V0C, ATP7A, P2RX4, TSC1, PLSCR3, TGM2, TRPV4, SH2B2, CLN5, IDUA, CLN6	373	365	14219	1.87992	1	0.360422	23.7567
GOTERM_BP_ALL	GO:0006996~organelle organization	41	8.68644	0.0156588	PDGFB, HEXA, HPS4, PML, ARPC4, CBX7, CAPZB, CD2AP, LATS2, TTLL3, ATP6V0C, PFN1, EZR, BLOC1S3, TIMM9, ATF6B, SH2B2, H2AFX, BCL6, BAZ2A, SRGN, HIP1, IDUA, GAN, PMF1, MYH9, EHMT2, UBN1, CDC25A, NCAPD2, CDC25B, UBE2N, ATP7A, SUZ12, RCC2, SPAG5, FLII, NEK6, CLN5, CLN6, COG2	373	1078	14219	1.44986	1	0.356774	23.7811
GOTERM_BP_ALL	GO:0065009~regulation of molecular function	24	5.08475	0.0161878	IRAK1, TBC1D2B, DGKQ, NF2, RELA, CSF1, PML, SMAD3, LATS2, TGFB1, SPRY4, CDC25B, NCSTN, ATP7A, UBE2N, GSPT1, TSC1, CASP8AP2, TBC1D13, TGM2, SPRED2, BCL6, ARAP1, HIP1	373	544	14219	1.68179	1	0.362394	24.4827
GOTERM_BP_ALL	GO:0016265~death	23	4.87288	0.0181491	RNF144B, UBE2Z, CADM1, MCL1, TMBIM6, PML, ARF6, GAN, TGFB1, DDIT4, ATP7A, TNFRSF1A, RASSF5, ECE1, DOCK1, GSPT1, CASP8AP2, TNFRSF18, DAP, NEK6, SRGN, CLN5, HIP1	373	519	14219	1.68935	1	0.380491	27.0318
GOTERM_BP_ALL	GO:0007049~cell cycle	26	5.50847	0.0182981	E2F4, PML, SESN2, CD2AP, LATS2, CASP8AP2, ATF6B, H2AFX, SIK1, LFNG, CGRRF1, LIG1, PIM1, PMF1, MYH9, EHMT2, CDC25A, CDC25B, NCAPD2, SASS6, CCND3, RCC2, CCND2, SPAG5, MDM2, NEK6	373	611	14219	1.62216	1	0.379112	27.222
GOTERM_BP_ALL	GO:0030003~cellular cation homeostasis	10	2.11864	0.0185563	ATP7A, ATP6V0C, CHERP, FTL1, ATOX1, TGM2, TRPV4, TGFB1, CLN5, CLN6	373	152	14219	2.50794	1	0.379528	27.5507
GOTERM_BP_ALL	GO:0050790~regulation of catalytic activity	21	4.44915	0.0191349	IRAK1, TBC1D2B, DGKQ, NF2, CSF1, PML, LATS2, SPRY4, CDC25B, NCSTN, UBE2N, ATP7A, GSPT1, TSC1, CASP8AP2, TBC1D13, TGM2, SPRED2, BCL6, ARAP1, HIP1	373	462	14219	1.73276	1	0.381307	28.2821
GOTERM_BP_ALL	GO:0006873~cellular ion homeostasis	14	2.9661	0.0198676	PPARD, CHERP, FTL1, ATOX1, HEXA, TGFB1, ATP6V0C, ATP7A, P2RX4, TSC1, TGM2, TRPV4, CLN5, CLN6	373	261	14219	2.04479	1	0.388987	29.1984
GOTERM_BP_ALL	GO:0002694~regulation of leukocyte activation	10	2.11864	0.0200222	STAT6, CD38, ICOSL, BLOC1S3, STAT5B, IL4RA, BCL6, ITPKB, CSK, TGFB1	373	154	14219	2.47537	1	0.387696	29.3903
GOTERM_BP_ALL	GO:0046578~regulation of Ras protein signal transduction	11	2.33051	0.0208504	TBC1D2B, ARHGEF1, SOS1, CSF1, TBC1D13, CYTH4, BCL6, ITPKB, CYTH3, ARHGEF10L, ARAP1	373	181	14219	2.31672	1	0.396463	30.41
GOTERM_BP_ALL	GO:0032879~regulation of localization	19	4.02542	0.0208581	PPARD, RAB3D, PDGFB, CSF1, PNPLA2, CBLL1, LDLRAP1, CD2AP, TGFB1, CPT1A, SUFU, RSL1D1, GATA2, HBEGF, BCL6, SH2B2, SRGN, SERP1, HIP1	373	406	14219	1.78397	1	0.39298	30.4194
GOTERM_BP_ALL	GO:0050865~regulation of cell activation	10	2.11864	0.0215701	STAT6, CD38, ICOSL, BLOC1S3, STAT5B, IL4RA, BCL6, ITPKB, CSK, TGFB1	373	156	14219	2.44363	1	0.396222	31.2849
GOTERM_BP_ALL	GO:0051246~regulation of protein metabolic process	17	3.60169	0.0222781	IRAK1, UBE2Z, PDGFB, RELA, MKNK2, PML, CDC34, PRKCD, TGFB1, UBE2N, PRKAR2A, EIF4EBP1, EIF4EBP2, PIAS4, JUN, SERP1, CLN6	373	351	14219	1.8463	1	0.399254	32.1355
GOTERM_BP_ALL	GO:0009059~macromolecule biosynthetic process	79	16.7373	0.022852	POU6F1, PPARD, E2F4, PDGFB, TAF1D, STAT5B, QARS, ZFP84, CBX7, ZXDA, CITED2, PRIM1, NONO, GATA2, CASP8AP2, CGGBP1, MIER3, ATF6B, PIGB, FOXJ2, LIG1, RELA, ZDHHC7, CSDA, HMGA1, MBD1, RSL1D1, MED6, SUZ12, MGAT2, ZFP81, RFC4, PIAS4, JUN, ZFP263, FLII, CHSY1, ZFPM1, SERP1, GALNT1, ELL, PML, HDGF, VARS, STAT6, NR1H2, EIF3B, PELP1, GTF3C6, BCL6, HS6ST1, ETV6, VPS36, BAZ2A, B4GALT7, EIF3M, HIP1, SREBF1, E…	373	2406	14219	1.25168	1	0.400327	32.8176
GOTERM_BP_ALL	GO:0019222~regulation of metabolic process	94	19.9153	0.0237807	POU6F1, PPARD, E2F4, PDGFB, ZNFX1, TAF1D, STAT5B, HPS4, ZFP84, CBX7, TGFB1, SPRY4, LATS2, ZXDA, CITED2, NONO, GATA2, PRKAR2A, EIF4EBP1, EIF4EBP2, CASP8AP2, CGGBP1, MIER3, ATF6B, SPRED2, IRAK1, ICOSL, FOXJ2, INPPL1, RELA, IRF2BP2, PNPLA2, CSDA, PRKCD, HMGA1, MBD1, UBE2N, SUZ12, MED6, ZFP81, PIAS4, JUN, ZFP263, FLII, RAD18, ZFPM1, SERP1, CLN6, ZFP395, UBE2Z, AIRN, ELL, CSF1, HDGF, MKNK2, PML, IFI30…	373	2942	14219	1.21799	1	0.406048	33.9078
GOTERM_BP_ALL	GO:0055082~cellular chemical homeostasis	14	2.9661	0.0240433	PPARD, CHERP, FTL1, ATOX1, HEXA, TGFB1, ATP6V0C, ATP7A, P2RX4, TSC1, TGM2, TRPV4, CLN5, CLN6	373	268	14219	1.99138	1	0.402911	34.2131
GOTERM_BP_ALL	GO:0009892~negative regulation of metabolic process	23	4.87288	0.0241875	PPARD, INPPL1, RELA, PML, SMAD3, IRF2BP2, PHF12, EHMT2, PRKCD, TGFB1, SUFU, CITED2, SUZ12, EIF4EBP1, EIF4EBP2, PIAS4, JUN, ATF6B, RAD18, BCL6, ZFPM1, NFIC, BAZ2A	373	534	14219	1.6419	1	0.401552	34.3801
GOTERM_BP_ALL	GO:0016043~cellular component organization	64	13.5593	0.0244993	E2F4, CADM1, PDGFB, HEXA, HPS4, CBX7, CD2AP, LATS2, TGFB1, TTLL3, GATA2, ATF6B, TIMM9, NECAP2, H2AFX, IDUA, TFIP11, ATPAF2, GAN, MYH9, LDLRAP1, UBN1, NCAPD2, UBE2N, SUZ12, TNS1, LRP10, RCC2, SPAG5, RIN2, FLII, CLN5, NEK6, SH3GL1, CLN6, PML, ARPC4, CAPZB, ATP6V0C, PFN1, DOCK1, EZR, BLOC1S3, NUMB, TGM2, BCL6, SH2B2, TRIP10, BAZ2A, B4GALT7, SRGN, FN1, HIP1, NF2, PMF1, EHMT2, CDC25A, CDC25B, ATP7A, T…	373	1891	14219	1.29018	1	0.402353	34.74
GOTERM_BP_ALL	GO:0042221~response to chemical stimulus	34	7.20339	0.0260783	SLC27A1, PDGFB, MCL1, ATOX1, SKIV2L, STAT5B, PML, PRDX3, VARS, ASL, TGFB1, LATS2, CITED2, ACE, EIF4EBP1, ECE1, EIF4EBP2, BLOC1S3, ATF6B, SH2B2, IRAK1, SCAMP3, INPPL1, RELA, EPHX1, CLIC1, CAPN2, ATP7A, UCP2, JUN, HIF3A, PTPN1, CMTM3, SERP1	373	887	14219	1.46122	1	0.415674	36.5339
GOTERM_BP_ALL	GO:0006950~response to stress	43	9.11017	0.026383	SLC27A1, PPARD, PDGFB, ATOX1, SKIV2L, HPS4, PML, MKNK2, PRDX3, VARS, ASL, C1QC, TGFB1, CITED2, OS9, CFP, NONO, TNFRSF1A, ACE, TSC22D2, ECE1, SAA2, BLOC1S3, ATF6B, TRPV4, H2AFX, FN1, SREBF1, IRAK1, CRYAB, RELA, LIG1, CLIC1, CAPN2, COTL1, UBE2N, ATP7A, DCLRE1B, UCP2, HIF3A, HBEGF, RAD18, SERP1	373	1184	14219	1.38445	1	0.416214	36.8746
GOTERM_BP_ALL	GO:0000278~mitotic cell cycle	13	2.75424	0.0268398	E2F4, RCC2, CCND2, SPAG5, ATF6B, MDM2, PMF1, CD2AP, CDC25A, LATS2, NEK6, NCAPD2, CDC25B	373	244	14219	2.03102	1	0.415459	37.3822
GOTERM_BP_ALL	GO:0051128~regulation of cellular component organization	16	3.38983	0.0270906	PLXNB2, PML, CBLL1, MYH9, LDLRAP1, CAPZB, CD2AP, TGFB1, UBE2N, GATA2, PFN1, CDC42EP2, EZR, NEK6, HIP1, FN1	373	330	14219	1.84827	1	0.415357	37.6594
GOTERM_BP_ALL	GO:0006066~alcohol metabolic process	17	3.60169	0.0273094	SREBF1, CYB5R3, CHKA, GNPDA1, INPPL1, GNPNAT1, FUCA1, LDLRAP1, CPT1A, ATP7A, PGLS, RENBP, ISYNA1, PRKAA1, POFUT2, SERP1, CLN6	373	360	14219	1.80014	1	0.414885	37.9002
GOTERM_BP_ALL	GO:0034645~cellular macromolecule biosynthetic process	78	16.5254	0.0290287	POU6F1, PPARD, E2F4, PDGFB, TAF1D, STAT5B, QARS, ZFP84, CBX7, ZXDA, CITED2, PRIM1, NONO, GATA2, CASP8AP2, CGGBP1, MIER3, ATF6B, PIGB, FOXJ2, LIG1, RELA, ZDHHC7, CSDA, HMGA1, MBD1, RSL1D1, MED6, SUZ12, MGAT2, ZFP81, RFC4, PIAS4, JUN, ZFP263, FLII, CHSY1, ZFPM1, SERP1, GALNT1, ELL, PML, HDGF, VARS, STAT6, NR1H2, EIF3B, PELP1, GTF3C6, BCL6, HS6ST1, ETV6, VPS36, BAZ2A, EIF3M, HIP1, SREBF1, ERF, GLT25…	373	2398	14219	1.23995	1	0.431502	39.762
GOTERM_BP_ALL	GO:0009058~biosynthetic process	97	20.5508	0.0294082	CYB5R3, POU6F1, PPARD, GNPDA1, E2F4, PDGFB, TAF1D, GNPNAT1, STAT5B, PPOX, QARS, ZFP84, CBX7, ZXDA, CITED2, NONO, PRIM1, GATA2, CASP8AP2, CGGBP1, MIER3, ATF6B, PIGB, FOXJ2, RELA, LIG1, HMBS, ZDHHC7, CSDA, MBD1, HMGA1, RSL1D1, MED6, SUZ12, MGAT2, ZFP81, RFC4, PIAS4, JUN, ZFP263, FLII, CHSY1, ZFPM1, SERP1, CHKA, GALNT1, ELL, HSD3B7, HDGF, PML, QTRT1, ASL, VARS, STAT6, ATP6V0C, NR1H2, GMPPB, ISYNA1, …	373	3076	14219	1.20211	1	0.432693	40.1658
GOTERM_BP_ALL	GO:0007169~transmembrane receptor protein tyrosine kinase signaling pathway	11	2.33051	0.0295073	EIF4EBP1, EIF4EBP2, MYO1E, SOS1, STAT5B, AXL, HBEGF, SH2B2, PTPN1, RAPGEF1, CSF1R	373	192	14219	2.184	1	0.430774	40.2708

## Sheet: GO summary
Homeostasis	Immune related	Metabolic	Protein transport & localisation	Signal transduction	Cell Cycle	Transcription & translation	Non-attributed genes
ACE	BLOC1S3	ACAA2	AAAS	ARAP1	AJAP1	BRMS1	Abhd14b
ASL	C1QC	ACER3	ABCA3	ARF4	ARPC4	EIF3B	Actb
ATF6B	CADM1	AFF1	ABCD4	ARF6	ASL	EIF3M	Ankle2		Homeostasis	91
ATOX1	CD38	AIRN	ANXA6	ARHGEF1	ATPAF2	NF2	Ankrd13a		Immune related	18
ATP6V0C	CFP	ALDH3B1	AP1G2	ARHGEF10L	CASP8AP2	ZFP263	Anp32e		Metabolic	157
ATP7A	CSK	ALG12	ARAP1	COG2	CCND2	ZFP36L2	Brpf1		Protein transport & localisation	55
BCL6	ICOSL	ATP6V0A2	ARF4	CSF1R	CCND3	ZFP395	Bsn		Signal transduction	29
BLOC1S3	IL10RB	AXL	ARF6	CYTH3	CLCN7	ZFP60	Capn1		Cell cycle	32
CADM1	IL4RA	B4GALT7	CD2AP	CYTH4	DAP	ZFP81	Ccdc55		Transcription & translation	10
CAPN2	IRAK1	BAZ2A	CHIC2	DDIT4	DDIT4	ZFP84	Ccdc90a		Non-attributed genes	109
CAPZB	ITPKB	BLVRB	CLCN7	DGKQ	EMILIN2		Cdk2ap2
CDC42EP2	RELA	CBLL1	COPZ1	F11R	ITGA5		Ckap4
CFP	SH2B2	CBX7	CTNS	IQGAP2	LAMC3		Creld2
CGRRF1	SMAD3	CDC25A	DBI	NF2	LFNG		Crip1
CHERP	STAT5B	CDC25B	DOCK1	RAB3D	NCAPD2		Crtap
CITED2	STAT6	CDC34	FXYD5	RALB	NCAPD2		Cstb
CLIC1	TGFB1	CGGBP1	GAB2	RALGDS	NF2		Ddit4
CLN5	UBE2N	CHKA	GATA2	RAPGEF1	NOC3L		Ddx27
CLN6		CHSY1	GGA1	RASSF5	NUMB		Dnajc11
CMTM3		CPSF4	GOLT1B	RGL2	PLXNB2		Eapp
COTL1		CPT1A	HGS	RHOC	PMF1		Ecm1
CRYAB		CSDA	KCTD12	SOS1	PPAN		Eml3
CSF1		CTSA	MUDENG	SPRED2	RCC2		Extl3
DCLRE1B		CYB5R3	MYL6B	SPRY4	SASS6		Faf2
E2F4		CYBA	NECAP2	STAC2	SESN2		Fam160b1
ECE1		CYP27A1	PVR	TBC1D13	SPAG5		Fam53c
EIF4EBP1		CYP4F13	RAB3D	TBC1D2B	SRP54C		Fam96a
EIF4EBP2		CYP4V3	RIN2	TIFA	SYMPK		Fbrs
EMP3		DAGLB	SCAMP4	TWF2	TMBIM6		Fcho1
EPHX1		DCAKD	SH3GL1		TNFRSF18		Fnip2
EZR		DCUN1D2	SLC12A4		TPCN1		Glipr2
FN1		DHRS11	SLC13A3		UBE2Z		Golm1
FTL1		DHRS3	SLC30A6				Gpr107
H2AFX		DNAJC18	SLC35C1				Gps2
HBEGF		EHMT2	SLC39A1				Gpsm3
HEXA		ELL	SLC43A2				Gtpbp8
HIF3A		ERF	SLC46A3				Heatr2
HPS4		ETV6	SLC7A1				Hyls1
IDUA		FLII	SLC7A8				Ifitm3
IFI30		FOXJ2	SNAP29				Ifrd2
IL4RA		FOXRED2	SNX12				Irf2bp2
INPPL1		FUCA1	SRP54C				Itfg3
IRAK1		FURIN	SYNE1				Letmd1
JUN		GALNT1	SYNGR2				Lmf2
LATS2		GAN	TCN2				Mki67ip
LDLRAP1		GLB1	TIMM44				Mllt6
LIG1		GLT25D1	TIMM9				Mospd2
LILRB3		GMPPB	TMEM38B				Mrps23
MAP3K11		GNPDA1	TNS1				Msn
MAP3K2		GNPNAT1	TPCN1				Ncln
MCL1		GSPT1	TRIP10				Noc4l
MKNK2		GSTO1	TST				Nol9
MYH9		GTF2F1	VPS37C				Nsun3
NONO		GTF3C6	YIPF5				Nt5dc2
OS9		HDGF	ZFPL1				Nudt16l1
P2RX4		HIP1					Nudt22
PDGFB		HIVEP3					Nwd1
PFN1		HMBS					Ogfr
PLSCR3		HMGA1					Orai2
PML		HS6ST1					Pcnxl3
PPARD		HSD3B7					Phf2
PRDX3		INPPL1					Plxnd1
PRKCD		IRF5					Pnrc1
PTPN1		ISYNA1					Prcc
RAD18		KLF3					Prkar2a
RELA		KLHL36					Prr12
RETSAT		LIG1					Pwp1
SAA2		LRP10					Rassf3
SCAMP3		LYSMD3					Rbms2
SERP1		MAP4K2					Rce1
SH2B2		MBD1					Reep4
SH3BGRL3		MCFD2					Rfwd3
SKIV2L		MDM2					Rnf135
SLC27A1		MED6					Rnf31
SMAD3		MERTK					Sdc4
SREBF1		METTL4					Sephs2
SRGN		MGAT2					Sepn1
STAT5B		MGAT4B					Sh3bp1
STAT6		MIER3					Sh3pxd2b
STX4A		MOCS1					Smek1
SUFU		MTMR12					Spint2
TGFB1		MYH9					Ssr4
TGM2		MYO1E					Stra13
TNFRSF1A		NAAA					Syap1
TRPV4		NAGLU					Tecpr1
TSC1		NAT6					Tgfbrap1
TSC22D2		NCSTN					Tm6sf1
TXNDC17		NEK6					Tmem123
UBE2N		NFIC					Tmem161a
UCP2		NR1H2					Tmem189
VARS		OCRL					Tmem43
		PCYOX1					Tmem51
		PDGFB					Tor1aip1
		PELP1					Tox4
		PGLS					Trim41
		PHB2					Triobp
		PHF12					Tspan14
		PHYHD1					Tspan31
		PIAS4					Ttc1
		PIGB					Ttc39b
		PIK3C2A					Ubn1
		PIM1					Ubxn8
		PLA2G15					Wdr46
		PLCB3					Wdr81
		PLD4					Wfs1
		PLOD1					Xylt2
		PNPLA2					Zc3h12c
		POFUT2					Zfand2a
		POLD4					Znfx1
		POU6F1
		PPOX
		PPP1R10
		PRDX3
		PRIM1
		PRKAA1
		PRKCD
		PRKX
		PSMA1
		PSMB2
		PTP4A2
		PTPN23
		PTPRE
		QARS
		QPCTL
		QTRT1
		RAD18
		RENBP
		RFC4
		RNF144B
		RPS6KB2
		RSL1D1
		SAFB2
		SCPEP1
		SEPX1
		SGSH
		SHMT2
		SIK1
		SMPD4
		SNRPB2
		SPEG
		SREBF1
		SRGN
		STK10
		STK40
		SUZ12
		TAF1D
		TAOK3
		TCEB3
		TFIP11
		TRIM65
		TTLL3
		UTP6
		VPS36
		WDYHV1
		ZDHHC7
		ZFPM1
		ZXDA
