# Supplementary material for: Distribution of Misfolded Prion Protein Seeding Activity Alone Does Not Predict Regions of Neurodegeneration
Source: PLoS Biol. 2016 Nov 23;14(11):e1002579. doi: 10.1371/journal.pbio.1002579 (PMC5120774; doi:10.1371/journal.pbio.1002579)
Supplement: S3 Table — In sheet 1 "GO enrichment," the data presented are constructed by inputting microglial genes that are up-regulated in GSS/101LL brain stem and thalamus but that are not up-regulated in GSS/101LL cerebellum (see S1 Table) into DAVID. The GO terms were then filtered, firstly for statistical significance by omitting all GO terms with a p-value less than 0.03. Next, any GO term with less than a count of ten were omitted from analysis. This resulted in a GO enrichment table of 155 GO terms. A number of common GO terms appeared from the "GO enrichment" sheet, including but not restricted to immune system process, cell activation, cell proliferation, and metabolic process. However, it was noted that groups of related GO terms (e.g., immune system process, immune response, positive regulation of immune response) shared similar or identical gene lists. Therefore, the genes used to construct each related group of GO terms were plotted into a single gene list, and the replication of genes was then deleted; these data can be viewed in sheet 2 "GO summary." Overall, it was found that almost half of the genes up-regulated in microglia that are associated with neurodegeneration were related to metabolic process (~26%) or immune activation (~21%). Please note the following: (i) many of the genes (~19%) that were shown to be up-regulated were not assigned to GO terms and therefore are described as "non-attributed genes" and (ii) there are genes that are assigned under multiple and distinct GO terms, and therefore two separate gene lists in "GO summary" may exhibit some overlapping genes. (XLSX) [file pbio.1002579.s013.xlsx]

## Sheet: GO enrichment
Category	Term	Count	%	PValue	Genes	List Total	Pop Hits	Pop Total	Fold Enrichment	Bonferroni	Benjamini	FDR
GOTERM_BP_ALL	GO:0002376~immune system process	76	14.6154	1.16642e-19	LY86, G6PDX, TLR3, NFKB2, SKAP2, TLR7, CBFB, B2M, BAK1, CXCR4, CASP8, CFH, CSF3R, PAG1, H2-K1, SGPL1, BCL10, ICAM1, LYN, C4B, PRG4, LY96, COLEC12, IFNAR1, UBE2N, C1QB, PGM3, PSME1, LILRB4, ADAM17, H2-AA, LCP2, TWSG1, CCL3, IL1R1, SBNO2, UNC93B1, ITGB2, FCGRT, CD24A, ITGAM, CCL6, TIMP1, SLC11A1, DOCK2, ITGAX, BCL3, FCER1G, SH2B3, INPP5D, SELPLG, FYB, CEBPA, TRP53, PTPRC, PTPN6, TGFBR1, TLR13, MYO1…	425	791	14219	3.21453	2.80873e-16	2.80873e-16	2.0489e-16
GOTERM_BP_ALL	GO:0001775~cell activation	31	5.96154	5.3901e-11	GNA13, SBNO2, ITGB2, NFKB2, SKAP2, CD24A, ITGAM, CBFB, TIMP1, BAK1, SLC11A1, DOCK2, ITGAX, CXCR4, FCER1G, BCL3, TRP53, FYB, PTPRC, BCL10, PLEK, MYO1F, HS1BP3, IFNAR1, P2RY12, SLC7A2, SP3, BAX, ADAM17, H2-DMA, LCP2	425	246	14219	4.21606	1.29794e-07	6.48968e-08	9.46815e-08
GOTERM_BP_ALL	GO:0006955~immune response	42	8.07692	7.17867e-10	SBNO2, IL1R1, CCL3, LY86, TLR3, FCGRT, NFKB2, TLR7, B2M, CCL6, SLC11A1, CFH, BCL3, FCER1G, INPP5D, PAG1, H2-K1, TRP53, PTPRC, ICAM1, BCL10, PTPN6, C4B, PRG4, LY96, TLR13, MYO1F, COLEC12, H2-AB1, TNFSF9, POLR3C, FCGR1, CD180, C1QB, IRF8, LILRB4, POMP, H2-T22, H2-AA, ADAM17, CLEC7A, H2-DMA	425	471	14219	2.98338	1.72862e-06	5.76208e-07	1.26099e-06
GOTERM_BP_ALL	GO:0009605~response to external stimulus	50	9.61538	1.19063e-09	GNA13, C3AR1, CCL3, LY86, TLR3, ITGB2, ELK3, TLR7, CD24A, ITGAM, CCL6, S1PR3, GPX1, SLC11A1, DOCK2, RAC2, MTPN, CFH, FCER1G, CSF3R, BHLHE40, MYC, PAPSS2, TRP53, CLN3, PTPN6, KLF6, LIPA, PLEK, C4B, LY96, EFEMP2, TLR13, MECP2, GAL, ANXA5, FCGR1, STAT3, CD180, P2RY12, C1QB, SLC7A2, CXCL16, BAX, CTSD, CLEC7A, CP, CTSB, PROS1, EIF2AK4	425	640	14219	2.61379	2.86703e-06	7.16758e-07	2.09143e-06
GOTERM_BP_ALL	GO:0002682~regulation of immune system process	33	6.34615	2.39257e-09	UNC93B1, JAG1, CD24A, B2M, SLC11A1, GPX1, CFH, FCER1G, INPP5D, LAG3, PAG1, H2-K1, ZFP36, PTPRC, PTPN6, BCL10, LYN, C4B, MYO1F, POLR3C, GAL, FCGR1, UBE2N, C1QB, CDKN1A, CD37, ID2, SLC7A2, H2-AA, ADAM17, CLEC7A, H2-DMA, TOB2	425	322	14219	3.42877	5.76128e-06	1.15226e-06	4.20274e-06
GOTERM_BP_ALL	GO:0009611~response to wounding	34	6.53846	4.06725e-09	GNA13, CCL3, LY86, TLR3, ITGB2, ELK3, TLR7, CD24A, S1PR3, SLC11A1, GPX1, MTPN, CFH, PAPSS2, KLF6, PTPN6, LIPA, PLEK, C4B, LY96, EFEMP2, TLR13, ANXA5, GAL, FCGR1, CD180, STAT3, P2RY12, C1QB, SLC7A2, BAX, CTSB, CLEC7A, PROS1	425	347	14219	3.27816	9.7939e-06	1.63232e-06	7.14446e-06
GOTERM_BP_ALL	GO:0006950~response to stress	72	13.8462	8.44217e-09	NKAP, GNA13, MMS19, LY86, PTGS1, G6PDX, TLR3, TLR7, HNRPLL, B2M, S1PR3, GPX1, HSF2, CFH, DNAJC3, H2-K1, CLN3, BCL10, C4B, LY96, MECP2, GAL, GTF2H2, UBE2N, C1QB, CCND1, BTG2, H2-AA, CTSD, CTSB, PROS1, EIF2AK4, CCL3, IL1R1, ITGB2, ELK3, HSPA1B, EDEM1, CD24A, SLC11A1, ANXA7, MTPN, FBXO6, FCER1G, BCL3, DYRK2, PAPSS2, TXNIP, TRP53, PTPRC, PTPN6, KLF6, LYZ2, LIPA, PLEK, EFEMP2, TLR13, SMC6, MYO1F, COTL…	425	1184	14219	2.03452	2.03285e-05	2.9041e-06	1.48293e-05
GOTERM_BP_ALL	GO:0045321~leukocyte activation	26	5	8.87494e-09	SBNO2, ITGB2, SKAP2, CD24A, CBFB, ITGAM, SLC11A1, BAK1, DOCK2, ITGAX, CXCR4, FCER1G, BCL3, FYB, TRP53, BCL10, PTPRC, MYO1F, HS1BP3, IFNAR1, SLC7A2, BAX, SP3, ADAM17, H2-DMA, LCP2	425	219	14219	3.972	2.13706e-05	2.67135e-06	1.55895e-05
GOTERM_BP_ALL	GO:0050776~regulation of immune response	24	4.61538	1.2732e-08	H2-K1, PTPN6, PTPRC, BCL10, LYN, C4B, UNC93B1, MYO1F, POLR3C, CD24A, FCGR1, B2M, UBE2N, C1QB, GPX1, SLC11A1, CD37, CFH, FCER1G, H2-AA, INPP5D, CLEC7A, H2-DMA, LAG3	425	191	14219	4.20395	3.06582e-05	3.40652e-06	2.23648e-05
GOTERM_BP_ALL	GO:0048583~regulation of response to stimulus	32	6.15385	1.63233e-08	SBNO2, UNC93B1, TLR3, CD24A, HNRPLL, B2M, SLC11A1, GPX1, CFH, FCER1G, INPP5D, LAG3, H2-K1, ZFP36, PTPRC, PTPN6, BCL10, CLN3, LYN, PLEK, C4B, MYO1F, POLR3C, FCGR1, UIMC1, UBE2N, C1QB, CD37, SLC7A2, H2-AA, CLEC7A, H2-DMA	425	330	14219	3.24426	3.93057e-05	3.93064e-06	2.86731e-05
GOTERM_BP_ALL	GO:0050778~positive regulation of immune response	20	3.84615	2.12577e-08	H2-K1, PTPN6, BCL10, PTPRC, LYN, C4B, UNC93B1, POLR3C, CD24A, FCGR1, B2M, UBE2N, C1QB, SLC11A1, CFH, FCER1G, H2-AA, CLEC7A, H2-DMA, LAG3	425	136	14219	4.92007	5.11872e-05	4.65349e-06	3.73409e-05
GOTERM_BP_ALL	GO:0048518~positive regulation of biological process	81	15.5769	1.19565e-07	E2F3, MSR1, IL6ST, TLR3, JAG1, TLR7, CBFB, HNRPLL, B2M, BAK1, GPX1, WIBG, RHOA, CFH, RARA, CALCRL, MYC, FNDC3B, LAG3, H2-K1, BCL10, LYN, C4B, PDPN, MECP2, GAL, FLNA, IFNAR1, UBE2N, C1QB, CD37, ZMIZ1, GRN, ADAM17, H2-AA, ING5, TWSG1, UNC93B1, ITGB2, NFYA, ITGB1, CD24A, SLC11A1, DOCK2, RAC2, REL, SHISA5, FCER1G, BCL3, DYRK2, INPP5D, MAML3, ETV5, SPP1, CEBPA, TRP53, LPL, PTPRC, PTPN6, KLF6, PLEK, MA…	425	1493	14219	1.81512	0.000287871	2.21469e-05	0.000210025
GOTERM_BP_ALL	GO:0050896~response to stimulus	116	22.3077	1.21229e-07	MMS19, GNA13, APOBEC1, PTGS1, TLR3, TLR7, B2M, S1PR3, BAK1, CFH, CSF3R, DNAJC3, PAG1, BCL10, C4B, MECP2, COLEC12, C1QB, ABCB1B, LILRB4, EIF2AK4, XDH, C3AR1, IL1R1, CCL3, ITGB2, FCGRT, HSPA1B, ELK3, ITGAM, CCL6, SLC11A1, DOCK2, RAC2, MTPN, FBXO6, FCER1G, DYRK2, BHLHE40, TRP53, KLF6, PTPN6, PTPN2, TGFBR1, EFEMP2, TLR13, WAPAL, MYO1F, FCGR1, UIMC1, LCN2, CDKN1A, ITGA5, SLC7A2, CXCL16, POMP, H2-T22, …	425	2437	14219	1.59251	0.000291876	2.08511e-05	0.000212948
GOTERM_BP_ALL	GO:0048584~positive regulation of response to stimulus	22	4.23077	1.68183e-07	H2-K1, PTPN6, BCL10, PTPRC, LYN, C4B, UNC93B1, TLR3, POLR3C, CD24A, FCGR1, UIMC1, B2M, UBE2N, C1QB, SLC11A1, CFH, FCER1G, H2-AA, CLEC7A, H2-DMA, LAG3	425	186	14219	3.95722	0.000404903	2.69987e-05	0.000295427
GOTERM_BP_ALL	GO:0002684~positive regulation of immune system process	23	4.42308	2.29348e-07	H2-K1, PTPN6, PTPRC, BCL10, LYN, C4B, UNC93B1, POLR3C, CD24A, FCGR1, B2M, UBE2N, C1QB, SLC11A1, CD37, CDKN1A, CFH, FCER1G, H2-AA, INPP5D, CLEC7A, H2-DMA, LAG3	425	206	14219	3.73543	0.000552118	3.45163e-05	0.000402868
GOTERM_BP_ALL	GO:0048534~hemopoietic or lymphoid organ development	27	5.19231	3.24297e-07	TWSG1, G6PDX, NFKB2, CD24A, CBFB, TIMP1, BAK1, DOCK2, CASP8, SH2B3, BCL3, CEBPA, TRP53, SGPL1, PTPRC, LYN, TGFBR1, HS1BP3, HOXB4, PGM3, ID2, SP3, BAX, IRF8, ADAM17, TGFBR3, H2-DMA	425	281	14219	3.21468	0.000780601	4.59346e-05	0.000569652
GOTERM_BP_ALL	GO:0030097~hemopoiesis	25	4.80769	5.10354e-07	CEBPA, TRP53, SGPL1, PTPRC, TWSG1, LYN, G6PDX, HS1BP3, CD24A, CBFB, TIMP1, BAK1, PGM3, HOXB4, DOCK2, ID2, SP3, BAX, CASP8, IRF8, SH2B3, ADAM17, BCL3, TGFBR3, H2-DMA	425	251	14219	3.33232	0.00122818	6.82717e-05	0.000896474
GOTERM_BP_ALL	GO:0006952~defense response	35	6.73077	5.83777e-07	IL1R1, CCL3, LY86, TLR3, ITGB2, TLR7, CD24A, B2M, S1PR3, SLC11A1, CFH, BCL3, FCER1G, H2-K1, PTPRC, PTPN6, BCL10, LYZ2, LIPA, C4B, LY96, TLR13, MECP2, MYO1F, COTL1, POLR3C, GAL, FCGR1, CD180, STAT3, C1QB, SLC7A2, IRF8, H2-AA, CLEC7A	425	448	14219	2.61379	0.00140475	7.39833e-05	0.00102545
GOTERM_BP_ALL	GO:0048523~negative regulation of cellular process	67	12.8846	5.99596e-07	NRP1, JAG1, SKAP2, LATS1, BAK1, GPX1, RHOA, RRAS, RARA, BHLHE41, MYC, PAG1, LAG3, ZFP36, CLN3, BCL10, PLD2, TBL1XR1, MECP2, SOCS4, IRF2BP2, GAL, CCND1, BTG2, TRIM33, NAB2, TMSB4X, LRCH4, CUX1, MYBBP1A, EIF2AK4, EID1, CAV2, TWSG1, SBNO2, HSPA1B, ITGB1, CD24A, TIMP1, MORC3, BCL3, FCER1G, BHLHE40, INPP5D, SPP1, TXNIP, CEBPA, TRP53, PTPRC, PTPN6, TGFBR1, SUV39H1, FZD1, IGF1, MYO1F, ANKHD1, TAX1BP3, U…	425	1192	14219	1.88052	0.00144279	7.21888e-05	0.00105323
GOTERM_BP_ALL	GO:0009607~response to biotic stimulus	28	5.38462	8.25049e-07	NKAP, TLR3, TLR7, CD24A, EDEM1, B2M, SLC11A1, GPX1, BAK1, FBXO6, FCER1G, BCL3, DNAJC3, H2-K1, TRP53, BCL10, PTPRC, LYZ2, LY96, MYO1F, POLR3C, COTL1, FCGR1, LCN2, CCND1, IRF8, CLEC7A, EIF2AK4	425	314	14219	2.98338	0.00198475	9.46011e-05	0.00144925
GOTERM_BP_ALL	GO:0002520~immune system development	27	5.19231	8.28321e-07	TWSG1, G6PDX, NFKB2, CD24A, CBFB, TIMP1, BAK1, DOCK2, CASP8, SH2B3, BCL3, CEBPA, TRP53, SGPL1, PTPRC, LYN, TGFBR1, HS1BP3, HOXB4, PGM3, ID2, SP3, BAX, IRF8, ADAM17, TGFBR3, H2-DMA	425	295	14219	3.06212	0.00199261	9.06595e-05	0.001455
GOTERM_BP_ALL	GO:0048519~negative regulation of biological process	70	13.4615	2.98925e-06	NRP1, JAG1, SKAP2, LATS1, BAK1, GPX1, RHOA, RRAS, RARA, BHLHE41, MYC, PAG1, LAG3, ZFP36, CLN3, BCL10, PLD2, TBL1XR1, MECP2, SOCS4, IRF2BP2, GAL, FLNA, CCND1, TRIM33, BTG2, NAB2, TMSB4X, LRCH4, CUX1, MYBBP1A, EIF2AK4, EID1, CAV2, TWSG1, SBNO2, HSPA1B, ITGB1, CD24A, TIMP1, SLC11A1, MORC3, BCL3, FCER1G, BHLHE40, INPP5D, SPP1, TXNIP, CEBPA, TRP53, PTPRC, PTPN6, TGFBR1, SUV39H1, FZD1, MYO1F, IGF1, ANK…	425	1326	14219	1.76618	0.00717229	0.000299877	0.00525073
GOTERM_BP_ALL	GO:0048522~positive regulation of cellular process	69	13.2692	5.0709e-06	E2F3, MSR1, IL6ST, TLR3, JAG1, TLR7, CBFB, HNRPLL, BAK1, GPX1, WIBG, RHOA, RARA, CALCRL, MYC, FNDC3B, BCL10, LYN, PDPN, MECP2, GAL, FLNA, UBE2N, ZMIZ1, GRN, ADAM17, H2-AA, ING5, TWSG1, ITGB2, NFYA, ITGB1, CD24A, SLC11A1, DOCK2, RAC2, REL, SHISA5, BCL3, FCER1G, MAML3, INPP5D, DYRK2, ETV5, SPP1, CEBPA, TRP53, LPL, PTPRC, PTPN6, KLF6, PLEK, MAFB, TGFBR1, MYO1F, IGF1, NR4A1, FCGR1, STAT3, UIMC1, CDKN…	425	1320	14219	1.74886	0.0121365	0.000469534	0.00890707
GOTERM_BP_ALL	GO:0002252~immune effector process	16	3.07692	5.11933e-06	PTPN6, BCL10, ICAM1, PTPRC, C4B, MYO1F, FCGR1, TLR7, C1QB, SLC11A1, CFH, FCER1G, BCL3, H2-AA, INPP5D, H2-DMA	425	126	14219	4.24844	0.0122517	0.000456465	0.00899213
GOTERM_BP_ALL	GO:0002250~adaptive immune response	13	2.5	6.85211e-06	BCL10, ICAM1, C4B, NFKB2, FCGR1, SLC11A1, C1QB, ADAM17, BCL3, FCER1G, H2-AA, INPP5D, H2-DMA	425	84	14219	5.17779	0.0163646	0.000568802	0.0120356
GOTERM_BP_ALL	GO:0002460~adaptive immune response based on somatic recombination of immune receptors built from immunoglobulin superfamily domains	13	2.5	6.85211e-06	BCL10, ICAM1, C4B, NFKB2, FCGR1, SLC11A1, C1QB, ADAM17, BCL3, FCER1G, H2-AA, INPP5D, H2-DMA	425	84	14219	5.17779	0.0163646	0.000568802	0.0120356
GOTERM_BP_ALL	GO:0042110~T cell activation	15	2.88462	8.98665e-06	TRP53, PTPRC, ITGB2, HS1BP3, ITGAM, IFNAR1, SLC11A1, DOCK2, ITGAX, CXCR4, SP3, BAX, ADAM17, BCL3, H2-DMA	425	116	14219	4.32627	0.0214075	0.000721072	0.0157846
GOTERM_BP_ALL	GO:0019882~antigen processing and presentation	13	2.5	9.92233e-06	H2-K1, ICAM1, UNC93B1, H2-AB1, FCGRT, FCGR1, B2M, SLC11A1, PSME1, H2-AA, H2-T22, FCER1G, H2-DMA	425	87	14219	4.99924	0.0236099	0.000770448	0.017428
GOTERM_BP_ALL	GO:0031347~regulation of defense response	14	2.69231	1.14735e-05	ZFP36, SBNO2, UNC93B1, MYO1F, POLR3C, CD24A, FCGR1, HNRPLL, GPX1, SLC7A2, CFH, FCER1G, CLEC7A, LAG3	425	103	14219	4.54748	0.0272502	0.000863014	0.0201522
GOTERM_BP_ALL	GO:0002443~leukocyte mediated immunity	13	2.5	1.25845e-05	BCL10, ICAM1, PTPN6, C4B, MYO1F, FCGR1, SLC11A1, C1QB, BCL3, H2-AA, FCER1G, INPP5D, H2-DMA	425	89	14219	4.8869	0.0298492	0.000917874	0.0221034
GOTERM_BP_ALL	GO:0080134~regulation of response to stress	19	3.65385	1.34057e-05	ZFP36, CLN3, SBNO2, PLEK, UNC93B1, MYO1F, TLR3, POLR3C, CD24A, FCGR1, UIMC1, HNRPLL, UBE2N, GPX1, SLC7A2, CFH, FCER1G, CLEC7A, LAG3	425	188	14219	3.38124	0.0317656	0.000948993	0.0235455
GOTERM_BP_ALL	GO:0002449~lymphocyte mediated immunity	12	2.30769	1.45691e-05	ICAM1, C1QB, BCL10, PTPN6, SLC11A1, C4B, H2-AA, FCER1G, BCL3, INPP5D, H2-DMA, FCGR1	425	76	14219	5.2826	0.0344744	0.00100186	0.0255887
GOTERM_BP_ALL	GO:0046649~lymphocyte activation	19	3.65385	1.66494e-05	TRP53, PTPRC, ITGB2, SKAP2, HS1BP3, CD24A, ITGAM, CBFB, IFNAR1, BAK1, SLC11A1, DOCK2, ITGAX, CXCR4, SP3, BAX, ADAM17, BCL3, H2-DMA	425	191	14219	3.32813	0.0392991	0.00111305	0.029242
GOTERM_BP_ALL	GO:0045087~innate immune response	14	2.69231	1.74304e-05	BCL10, PTPN6, IL1R1, C4B, TLR13, TLR3, POLR3C, FCGR1, TLR7, CD180, C1QB, SLC11A1, CFH, CLEC7A	425	107	14219	4.37748	0.0411041	0.00113376	0.0306135
GOTERM_BP_ALL	GO:0010605~negative regulation of macromolecule metabolic process	34	6.53846	2.16836e-05	EID1, SBNO2, BAK1, BCL3, RARA, INPP5D, BHLHE40, BHLHE41, MYC, LAG3, CEBPA, TXNIP, TRP53, TBL1XR1, PTPRC, PTPN6, CLN3, MECP2, FZD1, SUV39H1, IRF2BP2, ANKHD1, FLNA, UIMC1, FXR1, HOXB4, ID2, NAB2, BAX, LRCH4, CUX1, IGFBP3, MYBBP1A, EIF2AK4	425	506	14219	2.24806	0.0508748	0.00137312	0.0380821
GOTERM_BP_ALL	GO:0031324~negative regulation of cellular metabolic process	33	6.34615	2.70352e-05	EID1, SBNO2, BAK1, BCL3, RARA, INPP5D, BHLHE40, BHLHE41, MYC, LAG3, CEBPA, TXNIP, TRP53, TBL1XR1, PTPRC, PTPN6, CLN3, MECP2, FZD1, SUV39H1, IRF2BP2, ANKHD1, UIMC1, FXR1, HOXB4, ID2, NAB2, BAX, LRCH4, CUX1, IGFBP3, MYBBP1A, EIF2AK4	425	489	14219	2.2578	0.0630277	0.00166788	0.0474788
GOTERM_BP_ALL	GO:0051707~response to other organism	21	4.03846	2.91279e-05	H2-K1, PTPRC, BCL10, LYZ2, LY96, MYO1F, TLR3, POLR3C, COTL1, TLR7, CD24A, FCGR1, B2M, LCN2, BAK1, GPX1, SLC11A1, IRF8, FCER1G, BCL3, CLEC7A	425	237	14219	2.9645	0.0677377	0.0017093	0.0511532
GOTERM_BP_ALL	GO:0042221~response to chemical stimulus	49	9.42308	4.34447e-05	NKAP, PTGS1, G6PDX, TLR3, LATS1, ASAH1, HNRPLL, B2M, GPX1, BAK1, CSF3R, DNAJC3, MYC, BCL10, LYN, LY96, MECP2, GAL, CCND1, ABCB1B, CYBRD1, ADAM17, EIF2AK4, XDH, C3AR1, CCL3, HIATL1, ITGB2, CD24A, EDEM1, ITGAM, CCL6, SLC11A1, DOCK2, RAC2, FBXO6, FCER1G, TRP53, TXNIP, PTPN2, TGFBR1, WAPAL, ANXA5, STAT3, ID2, CXCL16, BAX, CLEC7A, CP	425	887	14219	1.84822	0.0993308	0.00243	0.0762867
GOTERM_BP_ALL	GO:0006954~inflammatory response	20	3.84615	4.55895e-05	CCL3, LIPA, C4B, LY96, LY86, TLR13, TLR3, ITGB2, GAL, TLR7, CD24A, FCGR1, CD180, STAT3, C1QB, S1PR3, SLC11A1, SLC7A2, CFH, CLEC7A	425	225	14219	2.97391	0.10397	0.00249193	0.0800513
GOTERM_BP_ALL	GO:0009892~negative regulation of metabolic process	34	6.53846	6.31407e-05	EID1, SBNO2, BAK1, BCL3, RARA, INPP5D, BHLHE40, BHLHE41, MYC, LAG3, CEBPA, TXNIP, TRP53, TBL1XR1, PTPRC, PTPN6, CLN3, MECP2, FZD1, SUV39H1, IRF2BP2, ANKHD1, FLNA, UIMC1, FXR1, HOXB4, ID2, NAB2, BAX, LRCH4, CUX1, IGFBP3, MYBBP1A, EIF2AK4	425	534	14219	2.13019	0.141053	0.00337313	0.110854
GOTERM_BP_ALL	GO:0016044~membrane organization	22	4.23077	6.85239e-05	TRP53, CAV2, PLD2, CLN3, MSR1, WASF2, LMNA, COLEC12, ABCA1, LPCAT2, CD24A, FCGR1, BAK1, SLC11A1, DOCK2, BAX, IRF8, FCER1G, CLEC7A, EHD1, LRP5, CLCN5	425	272	14219	2.70604	0.152116	0.00350472	0.1203
GOTERM_BP_ALL	GO:0051239~regulation of multicellular organismal process	44	8.46154	6.90055e-05	XDH, TWSG1, NRP1, GNAI3, G6PDX, TLR3, ITGB2, JAG1, CD24A, TLR7, S1PR3, SLC11A1, REL, RHOA, BCL3, FCER1G, BHLHE40, INPP5D, ETV5, LAG3, ZFP36, TRP53, SGPL1, PTPRC, BCL10, PTPN6, PLEK, MECP2, IGF1, POLR3C, ANXA5, STAT3, IFNAR1, CCND1, ID2, SFRP1, BAX, NAB2, TGFBR3, H2-AA, CLEC7A, H2-DMA, IGFBP3, TOB2	425	778	14219	1.89214	0.153099	0.00345591	0.121144
GOTERM_BP_ALL	GO:0051704~multi-organism process	26	5	7.43471e-05	H2-K1, PTPRC, BCL10, LYZ2, LY96, HEXB, MECP2, MYO1F, TLR3, COTL1, POLR3C, FCGR1, CD24A, TLR7, B2M, LCN2, VCAM1, BAK1, GPX1, SLC11A1, SP3, GRN, IRF8, BCL3, FCER1G, CLEC7A	425	358	14219	2.4298	0.163923	0.0036471	0.130516
GOTERM_BP_ALL	GO:0040011~locomotion	26	5	9.69742e-05	C3AR1, CCL3, NRP1, WASF2, ITGB2, CD24A, ITGB1, ITGAM, CCL6, GPX1, DOCK2, RAC2, CXCR4, FCER1G, SEMA3C, CSF3R, TOP2B, SELPLG, SGPL1, FLT1, TGFBR1, ARID5B, CXCL16, BAX, ADAM17, LRP5	425	364	14219	2.38975	0.208262	0.00465961	0.170206
GOTERM_BP_ALL	GO:0051248~negative regulation of protein metabolic process	11	2.11538	0.000102772	CLN3, PTPN6, BAK1, PTPRC, BAX, MECP2, ANKHD1, IGFBP3, EIF2AK4, FLNA, FXR1	425	78	14219	4.71822	0.21924	0.00484094	0.180373
GOTERM_BP_ALL	GO:0031323~regulation of cellular metabolic process	114	21.9231	0.000207644	MMS19, APOBEC1, ADCY6, TLR3, TLR7, CBFB, S1PR3, BAK1, GTF2E2, ZFP131, WIBG, MED27, RARA, DNAJC3, ZFP275, TBPL1, BCL10, RBL2, RCOR1, MECP2, ZFP592, TRIM33, MNT, LRCH4, ZFP260, MYBBP1A, MYNN, EIF2AK4, EID1, ITGB2, ELK3, ZFP619, ZFP758, SLC11A1, LYL1, DYRK2, BHLHE40, MAML3, SETDB1, TRP53, KLF6, PTPN6, MAFB, SUV39H1, NR4A1, UIMC1, FXR1, HOXB4, CDKN1A, DCP1A, MLX, TGFBR3, NKAP, E2F3, ELF2, ZNFX1, HEXB…	425	2786	14219	1.369	0.393505	0.00957041	0.364116
GOTERM_BP_ALL	GO:0002253~activation of immune response	11	2.11538	0.000234031	UBE2N, C1QB, BCL10, PTPN6, PTPRC, LYN, C4B, UNC93B1, CFH, FCER1G, CLEC7A	425	86	14219	4.27932	0.430851	0.0105779	0.410299
GOTERM_BP_ALL	GO:0001817~regulation of cytokine production	14	2.69231	0.000264799	BCL10, TLR3, POLR3C, CD24A, TLR7, IFNAR1, SLC11A1, S1PR3, REL, FCER1G, BCL3, CLEC7A, INPP5D, LAG3	425	139	14219	3.36972	0.471504	0.0117402	0.464122
GOTERM_BP_ALL	GO:0032269~negative regulation of cellular protein metabolic process	10	1.92308	0.000276085	CLN3, PTPN6, BAK1, PTPRC, BAX, MECP2, ANKHD1, IGFBP3, EIF2AK4, FXR1	425	72	14219	4.64673	0.485677	0.0118031	0.483857
GOTERM_BP_ALL	GO:0048514~blood vessel morphogenesis	17	3.26923	0.00029709	GNA13, SGPL1, FLT1, NRP1, TGFBR1, WASF2, ANPEP, ELK3, BAK1, GPX1, CXCR4, BAX, ZMIZ1, CASP8, SEMA3C, ANGPT1, C1GALT1	425	198	14219	2.87253	0.511052	0.0124742	0.520581
GOTERM_BP_ALL	GO:0016477~cell migration	19	3.65385	0.000318952	SGPL1, FLT1, NRP1, TGFBR1, ARID5B, WASF2, ITGB2, ITGB1, CD24A, ITGAM, GPX1, CXCR4, BAX, FCER1G, CSF3R, SEMA3C, TOP2B, SELPLG, LRP5	425	240	14219	2.64864	0.536134	0.0131568	0.558788
GOTERM_BP_ALL	GO:0002521~leukocyte differentiation	14	2.69231	0.000326578	CEBPA, TRP53, PTPRC, HS1BP3, CD24A, CBFB, BAK1, DOCK2, SP3, BAX, CASP8, ADAM17, BCL3, H2-DMA	425	142	14219	3.29853	0.544577	0.0132425	0.572111
GOTERM_BP_ALL	GO:0010558~negative regulation of macromolecule biosynthetic process	27	5.19231	0.000342065	EID1, SBNO2, BCL3, RARA, INPP5D, BHLHE40, BHLHE41, MYC, LAG3, TRP53, TXNIP, CEBPA, TBL1XR1, MECP2, FZD1, SUV39H1, IRF2BP2, ANKHD1, UIMC1, FXR1, HOXB4, ID2, NAB2, LRCH4, CUX1, MYBBP1A, EIF2AK4	425	418	14219	2.16106	0.561254	0.0136367	0.599166
GOTERM_BP_ALL	GO:0019222~regulation of metabolic process	118	22.6923	0.000344806	MMS19, APOBEC1, ADCY6, TLR3, TLR7, CBFB, S1PR3, BAK1, GTF2E2, ZFP131, WIBG, MED27, CFH, RARA, DNAJC3, ZFP275, TBPL1, BCL10, RBL2, RCOR1, MECP2, ZFP592, TRIM33, MNT, LRCH4, ZFP260, MYBBP1A, MYNN, EIF2AK4, EID1, ITGB2, ELK3, ZFP619, ZFP758, SLC11A1, LYL1, DYRK2, BHLHE40, MAML3, SETDB1, TRP53, KLF6, PTPN6, MAFB, TGFBR1, SUV39H1, NR4A1, UIMC1, FXR1, HOXB4, CDKN1A, DCP1A, MLX, TGFBR3, NKAP, E2F3, ELF2…	425	2942	14219	1.3419	0.564141	0.0135215	0.603953
GOTERM_BP_ALL	GO:0008283~cell proliferation	19	3.65385	0.000449926	TRP53, SETDB1, PTPRC, LIPA, PDPN, ITGB2, ITGAM, IFNAR2, BAK1, HOXB4, GPX1, SLC11A1, ANXA7, CCND1, DOCK2, ITGAX, CXCR4, BAX, TGFBR3	425	247	14219	2.57357	0.661647	0.0167897	0.787393
GOTERM_BP_ALL	GO:0042060~wound healing	12	2.30769	0.0005116	P2RY12, GNA13, KLF6, SLC11A1, GPX1, PLEK, EFEMP2, MTPN, ELK3, ANXA5, PAPSS2, PROS1	425	112	14219	3.58462	0.708364	0.0184972	0.894868
GOTERM_BP_ALL	GO:0031327~negative regulation of cellular biosynthetic process	27	5.19231	0.000517516	EID1, SBNO2, BCL3, RARA, INPP5D, BHLHE40, BHLHE41, MYC, LAG3, TRP53, TXNIP, CEBPA, TBL1XR1, MECP2, FZD1, SUV39H1, IRF2BP2, ANKHD1, UIMC1, FXR1, HOXB4, ID2, NAB2, LRCH4, CUX1, MYBBP1A, EIF2AK4	425	430	14219	2.10076	0.712491	0.0184325	0.905172
GOTERM_BP_ALL	GO:0006897~endocytosis	16	3.07692	0.000518178	PLD2, CLN3, CAV2, MSR1, WASF2, COLEC12, ABCA1, CD24A, FCGR1, SLC11A1, IRF8, FCER1G, CLEC7A, EHD1, LRP5, CLCN5	425	188	14219	2.84736	0.712949	0.0181869	0.906325
GOTERM_BP_ALL	GO:0010324~membrane invagination	16	3.07692	0.000518178	PLD2, CLN3, CAV2, MSR1, WASF2, COLEC12, ABCA1, CD24A, FCGR1, SLC11A1, IRF8, FCER1G, CLEC7A, EHD1, LRP5, CLCN5	425	188	14219	2.84736	0.712949	0.0181869	0.906325
GOTERM_BP_ALL	GO:0001944~vasculature development	19	3.65385	0.000521283	GNA13, SGPL1, FLT1, NRP1, PDPN, TGFBR1, WASF2, ANPEP, ELK3, BAK1, GPX1, CXCR4, BAX, ZMIZ1, CASP8, SEMA3C, TGFBR3, ANGPT1, C1GALT1	425	250	14219	2.54269	0.715088	0.0180322	0.911732
GOTERM_BP_ALL	GO:0043068~positive regulation of programmed cell death	19	3.65385	0.000521283	TRP53, PTPN6, PTPRC, BCL10, TGFBR1, NR4A1, GAL, CD24A, FCGR1, BAK1, GPX1, CDKN1A, BAX, SHISA5, BCL3, DYRK2, INPP5D, IGFBP3, MYC	425	250	14219	2.54269	0.715088	0.0180322	0.911732
GOTERM_BP_ALL	GO:0010942~positive regulation of cell death	19	3.65385	0.000572008	TRP53, PTPN6, PTPRC, BCL10, TGFBR1, NR4A1, GAL, CD24A, FCGR1, BAK1, GPX1, CDKN1A, BAX, SHISA5, BCL3, DYRK2, INPP5D, IGFBP3, MYC	425	252	14219	2.52251	0.747865	0.0192184	1.00003
GOTERM_BP_ALL	GO:0042981~regulation of apoptosis	32	6.15385	0.0005754	HSPA1B, CD24A, TIMP1, BAK1, GPX1, SHISA5, CASP8, RHOA, BCL3, FCER1G, DYRK2, INPP5D, MYC, SPP1, TRP53, PTPRC, CLN3, PTPN6, BCL10, TGFBR1, MECP2, IGF1, NR4A1, GAL, FCGR1, CDKN1A, PSMG2, BTG2, BAX, MNT, ADAM17, IGFBP3	425	553	14219	1.936	0.749917	0.0190654	1.00593
GOTERM_BP_ALL	GO:0030098~lymphocyte differentiation	12	2.30769	0.000594879	TRP53, BAK1, PTPRC, DOCK2, SP3, BAX, BCL3, ADAM17, H2-DMA, HS1BP3, CD24A, CBFB	425	114	14219	3.52173	0.761383	0.0194373	1.03982
GOTERM_BP_ALL	GO:0009890~negative regulation of biosynthetic process	27	5.19231	0.00060145	EID1, SBNO2, BCL3, RARA, INPP5D, BHLHE40, BHLHE41, MYC, LAG3, TRP53, TXNIP, CEBPA, TBL1XR1, MECP2, FZD1, SUV39H1, IRF2BP2, ANKHD1, UIMC1, FXR1, HOXB4, ID2, NAB2, LRCH4, CUX1, MYBBP1A, EIF2AK4	425	434	14219	2.08139	0.765131	0.019387	1.05125
GOTERM_BP_ALL	GO:0060255~regulation of macromolecule metabolic process	108	20.7692	0.000659808	MMS19, APOBEC1, TLR3, TLR7, CBFB, BAK1, GTF2E2, ZFP131, WIBG, MED27, CFH, RARA, ZFP275, TBPL1, BCL10, RBL2, RCOR1, MECP2, ZFP592, TRIM33, MNT, LRCH4, ZFP260, MYBBP1A, MYNN, EIF2AK4, EID1, ITGB2, ELK3, ZFP619, ZFP758, SLC11A1, LYL1, DYRK2, BHLHE40, MAML3, SETDB1, TRP53, KLF6, PTPN6, MAFB, TGFBR1, SUV39H1, NR4A1, UIMC1, FXR1, HOXB4, DCP1A, MLX, TGFBR3, NKAP, E2F3, ELF2, ZNFX1, NFKB2, HNRPLL, WBP7, …	425	2688	14219	1.34423	0.79594	0.0209683	1.15269
GOTERM_BP_ALL	GO:0043067~regulation of programmed cell death	32	6.15385	0.000706943	HSPA1B, CD24A, TIMP1, BAK1, GPX1, SHISA5, CASP8, RHOA, BCL3, FCER1G, DYRK2, INPP5D, MYC, SPP1, TRP53, PTPRC, CLN3, PTPN6, BCL10, TGFBR1, MECP2, IGF1, NR4A1, GAL, FCGR1, CDKN1A, PSMG2, BTG2, BAX, MNT, ADAM17, IGFBP3	425	560	14219	1.9118	0.817849	0.0218731	1.23456
GOTERM_BP_ALL	GO:0010941~regulation of cell death	32	6.15385	0.000774747	HSPA1B, CD24A, TIMP1, BAK1, GPX1, SHISA5, CASP8, RHOA, BCL3, FCER1G, DYRK2, INPP5D, MYC, SPP1, TRP53, PTPRC, CLN3, PTPN6, BCL10, TGFBR1, MECP2, IGF1, NR4A1, GAL, FCGR1, CDKN1A, PSMG2, BTG2, BAX, MNT, ADAM17, IGFBP3	425	563	14219	1.90161	0.845307	0.0236431	1.35221
GOTERM_BP_ALL	GO:0050865~regulation of cell activation	14	2.69231	0.00080284	BCL10, PTPRC, PTPN6, PLEK, GAL, CD24A, CDKN1A, SLC7A2, FCER1G, H2-AA, INPP5D, H2-DMA, LAG3, PAG1	425	156	14219	3.0025	0.855433	0.024184	1.40091
GOTERM_BP_ALL	GO:0043086~negative regulation of catalytic activity	11	2.11538	0.00085486	CLN3, S1PR3, PTPN6, PTPRC, CDKN1A, NR4A1, HSPA1B, DNAJC3, GADD45B, LATS1, FLNA	425	101	14219	3.64377	0.872467	0.025104	1.49104
GOTERM_BP_ALL	GO:0050793~regulation of developmental process	32	6.15385	0.000890997	XDH, GNA13, TWSG1, MSR1, NRP1, ITGB2, JAG1, CD24A, ITGB1, ANXA7, RHOA, INPP5D, ETV5, FNDC3B, ZFP36, TRP53, LPL, PTPRC, PTPN6, PDPN, MECP2, IGF1, CCND1, SFRP1, ID2, BAX, NAB2, TGFBR3, H2-AA, H2-DMA, IGFBP3, TOB2	425	568	14219	1.88487	0.883105	0.0258369	1.55361
GOTERM_BP_ALL	GO:0048870~cell motility	20	3.84615	0.000900182	SGPL1, FLT1, NRP1, TGFBR1, ARID5B, WASF2, ITGB2, ITGB1, CD24A, ITGAM, GPX1, CXCR4, BAX, FCER1G, CSF3R, ADAM17, SEMA3C, TOP2B, SELPLG, LRP5	425	284	14219	2.35609	0.885664	0.0257895	1.56951
GOTERM_BP_ALL	GO:0051674~localization of cell	20	3.84615	0.000900182	SGPL1, FLT1, NRP1, TGFBR1, ARID5B, WASF2, ITGB2, ITGB1, CD24A, ITGAM, GPX1, CXCR4, BAX, FCER1G, CSF3R, ADAM17, SEMA3C, TOP2B, SELPLG, LRP5	425	284	14219	2.35609	0.885664	0.0257895	1.56951
GOTERM_BP_ALL	GO:0031325~positive regulation of cellular metabolic process	35	6.73077	0.000912496	ING5, E2F3, TLR3, ITGB2, NFYA, CD24A, TLR7, HNRPLL, CBFB, SLC11A1, REL, WIBG, BCL3, RARA, DYRK2, MAML3, ETV5, MYC, CEBPA, TRP53, KLF6, PTPRC, BCL10, LYN, MAFB, MECP2, NR4A1, IGF1, UIMC1, STAT3, UBE2N, DCP1A, ZMIZ1, IRF8, PBX2	425	644	14219	1.81829	0.889008	0.0258307	1.59082
GOTERM_BP_ALL	GO:0032101~regulation of response to external stimulus	11	2.11538	0.000995865	ZFP36, CLN3, GPX1, SBNO2, PLEK, SLC7A2, CFH, FCER1G, CD24A, FCGR1, HNRPLL	425	103	14219	3.57302	0.909213	0.0278317	1.73496
GOTERM_BP_ALL	GO:0001568~blood vessel development	18	3.46154	0.00106554	GNA13, SGPL1, FLT1, NRP1, TGFBR1, WASF2, ANPEP, ELK3, BAK1, GPX1, CXCR4, BAX, ZMIZ1, CASP8, SEMA3C, TGFBR3, ANGPT1, C1GALT1	425	244	14219	2.4681	0.923249	0.02941	1.85528
GOTERM_BP_ALL	GO:0048513~organ development	72	13.8462	0.0010779	GNA13, NRP1, PTGS1, G6PDX, WASF2, ANPEP, JAG1, NFKB2, ASAH1, CBFB, BAK1, ACVR1B, GPX1, CXCR4, CASP8, RHOA, SEMA3C, ANGPT1, RARA, CALCRL, TOP2B, MYC, SGPL1, BCL10, LYN, PDPN, ARID5B, MECP2, PGM3, CCND1, NAB2, ZMIZ1, ADAM17, CUX1, XDH, CAV2, TWSG1, ELK3, TAGLN2, ITGB1, CD24A, TIMP1, VCAM1, DOCK2, MTPN, TGM1, BCL3, SH2B3, ETV5, C1GALT1, SPP1, CEBPA, TRP53, PTPRC, LIPA, FLT1, MAFB, TGFBR1, FZD1, IGF1…	425	1663	14219	1.44851	0.925502	0.02908	1.87661
GOTERM_BP_ALL	GO:0080090~regulation of primary metabolic process	106	20.3846	0.00118922	MMS19, APOBEC1, ADCY6, TLR3, CBFB, S1PR3, BAK1, GTF2E2, ZFP131, WIBG, MED27, CFH, RARA, ZFP275, TBPL1, BCL10, RBL2, RCOR1, MECP2, ZFP592, TRIM33, MNT, LRCH4, ZFP260, MYBBP1A, MYNN, EIF2AK4, EID1, ITGB2, ELK3, ZFP619, ZFP758, SLC11A1, LYL1, DYRK2, BHLHE40, MAML3, SETDB1, TRP53, KLF6, PTPN6, MAFB, SUV39H1, NR4A1, UIMC1, FXR1, HOXB4, DCP1A, MLX, TGFBR3, NKAP, E2F3, ELF2, ZNFX1, NFKB2, HNRPLL, WBP7, …	425	2672	14219	1.32724	0.943037	0.0313357	2.06851
GOTERM_BP_ALL	GO:0002697~regulation of immune effector process	10	1.92308	0.00121965	H2-K1, PTPN6, PTPRC, CD37, CFH, FCER1G, CD24A, FCGR1, LAG3, B2M	425	88	14219	3.80187	0.947065	0.0317775	2.1209
GOTERM_BP_ALL	GO:0043065~positive regulation of apoptosis	18	3.46154	0.00126947	TRP53, PTPN6, PTPRC, BCL10, TGFBR1, NR4A1, GAL, CD24A, FCGR1, BAK1, GPX1, BAX, SHISA5, BCL3, DYRK2, INPP5D, IGFBP3, MYC	425	248	14219	2.42829	0.953057	0.0323556	2.20663
GOTERM_BP_ALL	GO:0010604~positive regulation of macromolecule metabolic process	34	6.53846	0.00133315	ING5, E2F3, TLR3, NFYA, CD24A, TLR7, HNRPLL, CBFB, SLC11A1, REL, WIBG, BCL3, RARA, DYRK2, MAML3, ETV5, MYC, CEBPA, TRP53, KLF6, PTPRC, BCL10, LYN, MAFB, MECP2, NR4A1, IGF1, UIMC1, STAT3, UBE2N, DCP1A, ZMIZ1, IRF8, PBX2	425	633	14219	1.79703	0.959739	0.033249	2.3161
GOTERM_BP_ALL	GO:0042127~regulation of cell proliferation	30	5.76923	0.00156275	SAT1, CAV2, E2F3, APOBEC1, IL6ST, PTGS1, SKAP2, CD24A, ITGB1, RAC2, MORC3, RARA, INPP5D, CALCRL, MYC, CEBPA, TRP53, PTPN6, PTPRC, LYN, MECP2, IGF1, TAX1BP3, GAL, CDKN1A, GRN, BAX, ZMIZ1, TGFBR3, IGFBP3	425	538	14219	1.8656	0.976856	0.0380811	2.70984
GOTERM_BP_ALL	GO:0010468~regulation of gene expression	97	18.6538	0.00177258	MMS19, APOBEC1, TLR3, CBFB, GTF2E2, WIBG, ZFP131, MED27, CFH, RARA, ZFP275, TBPL1, BCL10, RBL2, RCOR1, MECP2, ZFP592, TRIM33, MNT, ZFP260, LRCH4, MYBBP1A, MYNN, EIF2AK4, EID1, ITGB2, ELK3, ZFP758, ZFP619, SLC11A1, LYL1, BHLHE40, MAML3, SETDB1, TRP53, KLF6, MAFB, TGFBR1, SUV39H1, NR4A1, UIMC1, FXR1, HOXB4, MLX, DCP1A, TGFBR3, NKAP, E2F3, ELF2, ZNFX1, NFKB2, HNRPLL, WBP7, POU5F2, HSF2, CREG1, RHOA,…	425	2429	14219	1.33606	0.986048	0.0422354	3.06839
GOTERM_BP_ALL	GO:0044092~negative regulation of molecular function	12	2.30769	0.00198689	CLN3, S1PR3, PTPN6, PTPRC, CDKN1A, NR4A1, HSPA1B, DNAJC3, GADD45B, MYC, LATS1, FLNA	425	132	14219	3.0415	0.991681	0.0454325	3.43328
GOTERM_BP_ALL	GO:0008152~metabolic process	240	46.1538	0.00199448	IL6ST, TRMT2A, PTGS1, PGD, ADCY6, MYLIP, USP50, CH25H, MED27, CFH, RARA, TBPL1, SGPL1, PLD2, CRLS1, PDPN, C4B, RCOR1, MECP2, LPCAT2, PGM2, PGM3, C1QB, MNT, MYBBP1A, EIF2AK4, AHCY, HSPA1B, ZFP758, ZFP619, ACAT3, SLC11A1, LYL1, GALNS, FBXO6, PRPF40A, KLF6, TGFBR1, GUSB, GGH, MLX, DCP1A, TGFBR3, PARP3, PARP4, ARSB, ELF2, ANPEP, NFKB2, LATS1, ASAH1, GPX1, WBP7, HSF2, USP12, SLC22A4, BHLHE41, TOP2B, M…	425	7020	14219	1.14381	0.991832	0.0451739	3.44618
GOTERM_BP_ALL	GO:0051128~regulation of cellular component organization	21	4.03846	0.00219531	GNA13, TRP53, NRP1, PLEK, PDPN, TGFBR1, MECP2, MYO1F, FCGR1, LATS1, CD24A, UBE2N, ARPC1B, SLC11A1, ANXA7, PSMG2, RHOA, FCER1G, TGFBR3, TMSB4X, CLEC7A	425	330	14219	2.12905	0.994969	0.0482558	3.7869
GOTERM_BP_ALL	GO:0043066~negative regulation of apoptosis	17	3.26923	0.00222041	TRP53, BCL10, CLN3, TGFBR1, MECP2, IGF1, HSPA1B, TIMP1, GPX1, CDKN1A, BTG2, BAX, RHOA, FCER1G, BCL3, MYC, SPP1	425	239	14219	2.37975	0.995265	0.047921	3.82942
GOTERM_BP_ALL	GO:0002694~regulation of leukocyte activation	13	2.5	0.00223419	BCL10, PTPRC, PTPN6, GAL, CD24A, CDKN1A, SLC7A2, H2-AA, FCER1G, INPP5D, H2-DMA, LAG3, PAG1	425	154	14219	2.82425	0.995419	0.0477837	3.85274
GOTERM_BP_ALL	GO:0051173~positive regulation of nitrogen compound metabolic process	29	5.57692	0.00224601	ING5, E2F3, ITGB2, NFYA, CBFB, HNRPLL, SLC11A1, REL, BCL3, RARA, MAML3, ETV5, MYC, CEBPA, TRP53, KLF6, BCL10, PTPRC, MAFB, MECP2, IGF1, NR4A1, UIMC1, STAT3, UBE2N, DCP1A, ZMIZ1, IRF8, PBX2	425	526	14219	1.84456	0.995548	0.0476084	3.87275
GOTERM_BP_ALL	GO:0030099~myeloid cell differentiation	10	1.92308	0.00224706	CEBPA, ID2, LYN, SP3, G6PDX, CASP8, IRF8, TGFBR3, CBFB, TIMP1	425	96	14219	3.48505	0.99556	0.0472152	3.87453
GOTERM_BP_ALL	GO:0009893~positive regulation of metabolic process	35	6.73077	0.00241256	ING5, E2F3, TLR3, ITGB2, NFYA, CD24A, TLR7, HNRPLL, CBFB, SLC11A1, REL, WIBG, BCL3, RARA, DYRK2, MAML3, ETV5, MYC, CEBPA, TRP53, KLF6, PTPRC, BCL10, LYN, MAFB, MECP2, NR4A1, IGF1, UIMC1, STAT3, UBE2N, DCP1A, ZMIZ1, IRF8, PBX2	425	683	14219	1.71446	0.997022	0.0497418	4.15422
GOTERM_BP_ALL	GO:0009617~response to bacterium	13	2.5	0.00262322	H2-K1, BCL10, SLC11A1, GPX1, LYZ2, LY96, IRF8, MYO1F, FCER1G, BCL3, CD24A, FCGR1, B2M	425	157	14219	2.77028	0.998209	0.0535149	4.50912
GOTERM_BP_ALL	GO:0043069~negative regulation of programmed cell death	17	3.26923	0.00274052	TRP53, BCL10, CLN3, TGFBR1, MECP2, IGF1, HSPA1B, TIMP1, GPX1, CDKN1A, BTG2, BAX, RHOA, FCER1G, BCL3, MYC, SPP1	425	244	14219	2.33098	0.998651	0.0549152	4.70621
GOTERM_BP_ALL	GO:0048869~cellular developmental process	69	13.2692	0.00276632	GNA13, NRP1, PTGS1, G6PDX, ANPEP, JAG1, NFKB2, CBFB, OFD1, BAK1, GPX1, SLC2A4, CXCR4, CASP8, RHOA, SEMA3C, ANGPT1, RARA, TOP2B, TBPL1, SGPL1, LYN, PDPN, TLE3, MECP2, CCND1, BTG2, NAB2, ZMIZ1, UBC, ADAM17, CUX1, GADD45B, SEMA4A, EID1, CAV2, TWSG1, HSPA1B, ITGB1, CD24A, TIMP1, DOCK2, MTPN, TGM1, BCL3, SH2B3, C1GALT1, CEBPA, TRP53, PTPRC, LIPA, FLT1, TGFBR1, LGALS1, SUV39H1, FZD1, IGF1, HS1BP3, STAT…	425	1636	14219	1.41106	0.998732	0.0549618	4.74951
GOTERM_BP_ALL	GO:0060548~negative regulation of cell death	17	3.26923	0.00284718	TRP53, BCL10, CLN3, TGFBR1, MECP2, IGF1, HSPA1B, TIMP1, GPX1, CDKN1A, BTG2, BAX, RHOA, FCER1G, BCL3, MYC, SPP1	425	245	14219	2.32147	0.998957	0.0560629	4.88508
GOTERM_BP_ALL	GO:0007155~cell adhesion	30	5.76923	0.00286497	NRP1, ITGB5, BCAM, ITGB2, LY9, CD24A, ITGB1, ITGAM, VCAM1, CD97, LGALS3BP, ITGAX, TGFBI, RHOA, CSF3R, SELPLG, THBS2, SPP1, PARVG, PTPRC, ICAM1, PLEK, PDPN, LGALS1, CD84, ITGA5, CD33, CLEC7A, ABL2, PARVB	425	561	14219	1.78912	0.999001	0.0559469	4.91488
GOTERM_BP_ALL	GO:0045595~regulation of cell differentiation	23	4.42308	0.00289434	ZFP36, TRP53, XDH, PTPN6, LPL, PTPRC, TWSG1, NRP1, MSR1, JAG1, ITGB1, CD24A, CCND1, ID2, BAX, RHOA, TGFBR3, H2-AA, INPP5D, H2-DMA, IGFBP3, TOB2, FNDC3B	425	386	14219	1.99352	0.999069	0.0560511	4.96406
GOTERM_BP_ALL	GO:0045935~positive regulation of nucleobase, nucleoside, nucleotide and nucleic acid metabolic process	28	5.38462	0.00289524	ING5, E2F3, NFYA, CBFB, HNRPLL, SLC11A1, REL, BCL3, RARA, MAML3, ETV5, MYC, CEBPA, TRP53, BCL10, PTPRC, KLF6, MAFB, MECP2, IGF1, NR4A1, UIMC1, STAT3, UBE2N, DCP1A, ZMIZ1, IRF8, PBX2	425	510	14219	1.83683	0.999071	0.0556215	4.96557
GOTERM_BP_ALL	GO:0022610~biological adhesion	30	5.76923	0.00296648	NRP1, ITGB5, BCAM, ITGB2, LY9, CD24A, ITGB1, ITGAM, VCAM1, CD97, LGALS3BP, ITGAX, TGFBI, RHOA, CSF3R, SELPLG, THBS2, SPP1, PARVG, PTPRC, ICAM1, PLEK, PDPN, LGALS1, CD84, ITGA5, CD33, CLEC7A, ABL2, PARVB	425	562	14219	1.78593	0.999218	0.0565027	5.08477
GOTERM_BP_ALL	GO:0051130~positive regulation of cellular component organization	11	2.11538	0.00353376	UBE2N, TRP53, SLC11A1, PLEK, TGFBR1, MECP2, RHOA, FCER1G, CLEC7A, CD24A, FCGR1	425	122	14219	3.01657	0.999801	0.065416	6.02894
GOTERM_BP_ALL	GO:0030154~cell differentiation	66	12.6923	0.00365098	GNA13, NRP1, PTGS1, G6PDX, ANPEP, JAG1, NFKB2, CBFB, BAK1, GPX1, SLC2A4, CXCR4, CASP8, RHOA, SEMA3C, ANGPT1, RARA, TOP2B, TBPL1, SGPL1, LYN, TLE3, MECP2, CCND1, BTG2, NAB2, ZMIZ1, UBC, ADAM17, CUX1, GADD45B, SEMA4A, EID1, CAV2, TWSG1, HSPA1B, ITGB1, CD24A, TIMP1, DOCK2, MTPN, TGM1, BCL3, SH2B3, C1GALT1, CEBPA, TRP53, PTPRC, FLT1, LGALS1, TGFBR1, SUV39H1, FZD1, IGF1, HS1BP3, STAT3, FXR1, SFRP1, ID…	425	1569	14219	1.40735	0.99985	0.0655069	6.22292
GOTERM_BP_ALL	GO:0031326~regulation of cellular biosynthetic process	96	18.4615	0.00401401	NKAP, MMS19, E2F3, ELF2, ZNFX1, ADCY6, TLR3, NFKB2, TLR7, CBFB, S1PR3, WBP7, GTF2E2, POU5F2, HSF2, ZFP131, WIBG, CREG1, MED27, RHOA, RARA, CALCRL, BHLHE41, MYC, ZFP275, TBPL1, LAG3, BCL10, TBL1XR1, RBL2, ARID5B, RCOR1, TLE3, MECP2, IRF2BP2, FLNA, GTF2H2, ZFP592, UBE2N, CIAO1, IFNAR2, TRIM33, BTG2, NAB2, ZMIZ1, MNT, LRCH4, ZFP260, CUX1, MYNN, MYBBP1A, EIF2AK4, ING5, EID1, SBNO2, ITGB2, NFYA, ELK3,…	425	2467	14219	1.30191	0.999938	0.0707455	6.82132
GOTERM_BP_ALL	GO:0048856~anatomical structure development	86	16.5385	0.00426725	GNA13, NRP1, HEXB, PTGS1, G6PDX, WASF2, ANPEP, JAG1, NFKB2, ASAH1, CBFB, OFD1, BAK1, ACVR1B, GPX1, CXCR4, CASP8, RHOA, SEMA3C, ANGPT1, RARA, CALCRL, TOP2B, MYC, TBPL1, SGPL1, BCL10, LYN, PDPN, ARID5B, MECP2, GAL, PGM3, CCND1, BTG2, NAB2, GRN, ZMIZ1, UBC, ADAM17, CUX1, SEMA4A, XDH, TWSG1, CAV2, ELK3, TAGLN2, CD24A, ITGB1, TIMP1, VCAM1, DOCK2, MTPN, TGM1, BCL3, SH2B3, ETV5, PAPSS2, C1GALT1, SPP1, C…	425	2170	14219	1.32592	0.999966	0.0745035	7.2366
GOTERM_BP_ALL	GO:0010556~regulation of macromolecule biosynthetic process	93	17.8846	0.0042894	NKAP, MMS19, E2F3, ELF2, ZNFX1, TLR3, NFKB2, TLR7, CBFB, WBP7, GTF2E2, POU5F2, HSF2, ZFP131, WIBG, CREG1, MED27, RHOA, RARA, BHLHE41, MYC, ZFP275, TBPL1, LAG3, BCL10, TBL1XR1, RBL2, ARID5B, RCOR1, TLE3, MECP2, IRF2BP2, FLNA, GTF2H2, ZFP592, UBE2N, CIAO1, IFNAR2, TRIM33, BTG2, NAB2, ZMIZ1, MNT, LRCH4, ZFP260, CUX1, MYNN, MYBBP1A, EIF2AK4, ING5, EID1, SBNO2, ITGB2, NFYA, ELK3, CIC, ZFP619, ZFP758, …	425	2381	14219	1.30678	0.999968	0.0743387	7.27284
GOTERM_BP_ALL	GO:0006917~induction of apoptosis	13	2.5	0.00433551	TRP53, PTPN6, BCL10, TGFBR1, NR4A1, CD24A, FCGR1, GPX1, BAX, SHISA5, BCL3, DYRK2, MYC	425	167	14219	2.6044	0.999971	0.0745738	7.34825
GOTERM_BP_ALL	GO:0012502~induction of programmed cell death	13	2.5	0.00433551	TRP53, PTPN6, BCL10, TGFBR1, NR4A1, CD24A, FCGR1, GPX1, BAX, SHISA5, BCL3, DYRK2, MYC	425	167	14219	2.6044	0.999971	0.0745738	7.34825
GOTERM_BP_ALL	GO:0031328~positive regulation of cellular biosynthetic process	29	5.57692	0.00437593	ING5, E2F3, TLR3, ITGB2, NFYA, TLR7, CBFB, SLC11A1, REL, WIBG, BCL3, RARA, DYRK2, MAML3, ETV5, MYC, CEBPA, TRP53, KLF6, BCL10, MAFB, MECP2, NR4A1, IGF1, STAT3, DCP1A, ZMIZ1, IRF8, PBX2	425	552	14219	1.75768	0.999974	0.0747116	7.4143
GOTERM_BP_ALL	GO:0010647~positive regulation of cell communication	14	2.69231	0.00442105	UBE2N, PTPRC, TWSG1, BCL10, GPX1, DOCK2, LYN, MECP2, RHOA, TLR3, ADAM17, JAG1, CD24A, FLNA	425	189	14219	2.47826	0.999977	0.0744018	7.48796
GOTERM_BP_ALL	GO:0009889~regulation of biosynthetic process	96	18.4615	0.00443649	NKAP, MMS19, E2F3, ELF2, ZNFX1, ADCY6, TLR3, NFKB2, TLR7, CBFB, S1PR3, WBP7, GTF2E2, POU5F2, HSF2, ZFP131, WIBG, CREG1, MED27, RHOA, RARA, CALCRL, BHLHE41, MYC, ZFP275, TBPL1, LAG3, BCL10, TBL1XR1, RBL2, ARID5B, RCOR1, TLE3, MECP2, IRF2BP2, FLNA, GTF2H2, ZFP592, UBE2N, CIAO1, IFNAR2, TRIM33, BTG2, NAB2, ZMIZ1, MNT, LRCH4, ZFP260, CUX1, MYNN, MYBBP1A, EIF2AK4, ING5, EID1, SBNO2, ITGB2, NFYA, ELK3,…	425	2476	14219	1.29718	0.999978	0.0741357	7.51317
GOTERM_BP_ALL	GO:0019219~regulation of nucleobase, nucleoside, nucleotide and nucleic acid metabolic process	92	17.6923	0.00449579	NKAP, MMS19, E2F3, APOBEC1, ELF2, ZNFX1, ADCY6, TLR3, NFKB2, CBFB, HNRPLL, S1PR3, WBP7, GTF2E2, POU5F2, HSF2, ZFP131, CREG1, MED27, RHOA, RARA, CALCRL, BHLHE41, MYC, ZFP275, TBPL1, ZFP36, BCL10, TBL1XR1, RBL2, ARID5B, RCOR1, TLE3, MECP2, IRF2BP2, FLNA, GTF2H2, ZFP592, UBE2N, CIAO1, IFNAR2, TRIM33, BTG2, NAB2, ZMIZ1, MNT, LRCH4, ZFP260, CUX1, MYNN, MYBBP1A, ING5, EID1, SBNO2, ITGB2, NFYA, ELK3, CI…	425	2353	14219	1.30812	0.999981	0.0745748	7.6099
GOTERM_BP_ALL	GO:0010557~positive regulation of macromolecule biosynthetic process	28	5.38462	0.00483011	ING5, E2F3, TLR3, NFYA, TLR7, CBFB, SLC11A1, REL, WIBG, BCL3, RARA, DYRK2, MAML3, ETV5, MYC, CEBPA, TRP53, BCL10, KLF6, MAFB, MECP2, NR4A1, IGF1, STAT3, DCP1A, ZMIZ1, IRF8, PBX2	425	530	14219	1.76751	0.999991	0.0782968	8.15339
GOTERM_BP_ALL	GO:0009891~positive regulation of biosynthetic process	29	5.57692	0.00497528	ING5, E2F3, TLR3, ITGB2, NFYA, TLR7, CBFB, SLC11A1, REL, WIBG, BCL3, RARA, DYRK2, MAML3, ETV5, MYC, CEBPA, TRP53, KLF6, BCL10, MAFB, MECP2, NR4A1, IGF1, STAT3, DCP1A, ZMIZ1, IRF8, PBX2	425	557	14219	1.7419	0.999994	0.0800218	8.38845
GOTERM_BP_ALL	GO:0051094~positive regulation of developmental process	15	2.88462	0.0050145	PTPRC, LPL, MSR1, MECP2, ITGB2, JAG1, ID2, BAX, RHOA, H2-AA, INPP5D, H2-DMA, IGFBP3, TOB2, FNDC3B	425	214	14219	2.34508	0.999994	0.0800949	8.45187
GOTERM_BP_ALL	GO:0042592~homeostatic process	30	5.76923	0.00516669	XDH, HEXB, G6PDX, HSPA1B, CD24A, TIMP1, MTM1, BAK1, ANXA7, SLC11A1, GSR, GPX1, SLC2A4, TRP53, P4HB, CLN3, PTPRC, LIPA, LYN, MECP2, IGF1, STAT3, TXNDC11, NPC2, ID2, SP3, NAB2, BAX, TGFBR3, PARP4	425	584	14219	1.71865	0.999996	0.0808273	8.69753
GOTERM_BP_ALL	GO:0006935~chemotaxis	10	1.92308	0.005273	C3AR1, DOCK2, CCL3, RAC2, CXCL16, FCER1G, CSF3R, ITGB2, ITGAM, CCL6	425	109	14219	3.0694	0.999997	0.0818944	8.86877
GOTERM_BP_ALL	GO:0042330~taxis	10	1.92308	0.005273	C3AR1, DOCK2, CCL3, RAC2, CXCL16, FCER1G, CSF3R, ITGB2, ITGAM, CCL6	425	109	14219	3.0694	0.999997	0.0818944	8.86877
GOTERM_BP_ALL	GO:0009967~positive regulation of signal transduction	13	2.5	0.00547743	UBE2N, PTPRC, TWSG1, BCL10, GPX1, DOCK2, LYN, RHOA, TLR3, ADAM17, JAG1, CD24A, FLNA	425	172	14219	2.52869	0.999998	0.0843973	9.19719
GOTERM_BP_ALL	GO:0051171~regulation of nitrogen compound metabolic process	92	17.6923	0.0055204	NKAP, MMS19, E2F3, APOBEC1, ELF2, ZNFX1, ADCY6, TLR3, NFKB2, CBFB, HNRPLL, S1PR3, WBP7, GTF2E2, POU5F2, HSF2, ZFP131, CREG1, MED27, RHOA, RARA, CALCRL, BHLHE41, MYC, ZFP275, TBPL1, ZFP36, BCL10, TBL1XR1, RBL2, ARID5B, RCOR1, TLE3, MECP2, IRF2BP2, FLNA, GTF2H2, ZFP592, UBE2N, CIAO1, IFNAR2, TRIM33, BTG2, NAB2, ZMIZ1, MNT, LRCH4, ZFP260, CUX1, MYNN, MYBBP1A, ING5, EID1, SBNO2, ITGB2, NFYA, ELK3, CI…	425	2372	14219	1.29764	0.999998	0.0844935	9.26608
GOTERM_BP_ALL	GO:0007242~intracellular signaling cascade	42	8.07692	0.00587114	GNA13, ADCY6, WASF2, MYO9B, LATS1, IQGAP1, S1PR3, SLC11A1, RAC2, GMIP, RHOA, SH2B3, BCL3, RRAS, DYRK2, INPP5D, CALCRL, PLCB2, PAG1, ZFP36, TRP53, PTPRC, BCL10, PTPN6, RSU1, RAB8B, RAP2C, LYN, PLEK, ARHGEF6, SOCS4, TAX1BP3, FLNA, ARHGEF10, UIMC1, STAT3, WSB1, P2RY12, RPS6KA3, CCND1, ADAP2, GADD45B	425	915	14219	1.53571	0.999999	0.0890664	9.82656
GOTERM_BP_ALL	GO:0044238~primary metabolic process	212	40.7692	0.00609948	IL6ST, TRMT2A, ADCY6, PGD, PTGS1, MYLIP, USP50, CH25H, MED27, CFH, RARA, TBPL1, SGPL1, PLD2, CRLS1, PDPN, C4B, RCOR1, MECP2, LPCAT2, PGM2, PGM3, C1QB, MNT, MYBBP1A, EIF2AK4, AHCY, HSPA1B, ZFP619, ZFP758, SLC11A1, LYL1, FBXO6, PRPF40A, KLF6, TGFBR1, GUSB, GGH, MLX, DCP1A, TGFBR3, PARP3, PARP4, ELF2, ANPEP, NFKB2, LATS1, ASAH1, GPX1, WBP7, HSF2, SLC22A4, USP12, BHLHE41, TOP2B, MYC, AGPAT2, ZFP36, C…	425	6211	14219	1.14197	1	0.0906712	10.1897
GOTERM_BP_ALL	GO:0050790~regulation of catalytic activity	25	4.80769	0.00611354	TRP53, PTPN6, PTPRC, CLN3, BCL10, ADCY6, NR4A1, HSPA1B, LATS1, CD24A, FLNA, TRIB1, UBE2N, S1PR3, BAK1, SLC11A1, CDKN1A, ADAP2, BAX, CTSB, CALCRL, DNAJC3, GADD45B, ARAP2, MYC	425	462	14219	1.81042	1	0.0903157	10.212
GOTERM_BP_ALL	GO:0001525~angiogenesis	11	2.11538	0.00649104	GNA13, GPX1, FLT1, NRP1, CXCR4, WASF2, CASP8, ANGPT1, ANPEP, ELK3, C1GALT1	425	133	14219	2.76708	1	0.094483	10.8092
GOTERM_BP_ALL	GO:0065009~regulation of molecular function	28	5.38462	0.00680447	ADCY6, TLR3, ITGB2, HSPA1B, LATS1, CD24A, TRIB1, S1PR3, BAK1, SLC11A1, CALCRL, DNAJC3, MYC, TRP53, PTPN6, BCL10, CLN3, PTPRC, NR4A1, FLNA, UBE2N, CDKN1A, ADAP2, BAX, TGFBR3, CTSB, GADD45B, ARAP2	425	544	14219	1.72202	1	0.098237	11.3022
GOTERM_BP_ALL	GO:0006928~cell motion	21	4.03846	0.0070807	SGPL1, FLT1, NRP1, PDPN, TGFBR1, ARID5B, WASF2, ITGB2, ITGB1, CD24A, ITGAM, GPX1, CXCR4, BAX, FCER1G, CSF3R, ADAM17, SEMA3C, TOP2B, SELPLG, LRP5	425	367	14219	1.9144	1	0.100827	11.7345
GOTERM_BP_ALL	GO:0016481~negative regulation of transcription	21	4.03846	0.0081976	CEBPA, TXNIP, TRP53, EID1, TBL1XR1, SBNO2, FZD1, MECP2, SUV39H1, IRF2BP2, UIMC1, HOXB4, ID2, NAB2, RARA, BHLHE40, LRCH4, CUX1, BHLHE41, MYC, MYBBP1A	425	372	14219	1.88867	1	0.111917	13.4624
GOTERM_BP_ALL	GO:0060348~bone development	10	1.92308	0.00876286	TWSG1, HOXB4, SP3, NAB2, UBC, IGF1, IGFBP3, PAPSS2, CBFB, SPP1	425	118	14219	2.83529	1	0.117212	14.3247
GOTERM_BP_ALL	GO:0051179~localization	100	19.2308	0.00878962	SLC44A2, APOBEC1, BAK1, SLC2A4, CSF3R, SGPL1, PLD2, SCAMP2, SLC12A9, PDPN, ERP29, MECP2, COLEC12, SLC25A32, NPC2, ABCB1B, VAMP3, MRPL45, MYBBP1A, CAV2, ABCA9, APOC1, MYO9B, ITGB2, ABCA1, KCNJ2, ITGB1, ITGAM, SLC11A1, P2RY6, SLC29A3, DOCK2, LAPTM5, SLC30A5, FCER1G, TRAM1, SLC30A7, TRP53, RAB8B, TGFBR1, MYO1F, FCGR1, LCN2, KCTD10, SLC7A2, SLC25A10, MLX, NUTF2, CLEC7A, SLC46A3, CLCN5, MSR1, NRP1, HE…	425	2659	14219	1.25824	1	0.116904	14.3653
GOTERM_BP_ALL	GO:0048731~system development	79	15.1923	0.00960386	GNA13, NRP1, HEXB, PTGS1, G6PDX, WASF2, ANPEP, JAG1, NFKB2, ASAH1, CBFB, BAK1, ACVR1B, GPX1, CXCR4, CASP8, RHOA, SEMA3C, ANGPT1, RARA, CALCRL, TOP2B, MYC, SGPL1, BCL10, LYN, PDPN, ARID5B, MECP2, GAL, PGM3, CCND1, BTG2, NAB2, ZMIZ1, UBC, ADAM17, CUX1, SEMA4A, XDH, CAV2, TWSG1, ELK3, TAGLN2, ITGB1, CD24A, TIMP1, VCAM1, DOCK2, MTPN, TGM1, BCL3, SH2B3, PAPSS2, ETV5, C1GALT1, SPP1, CEBPA, TRP53, PTPRC…	425	2027	14219	1.30393	1	0.125017	15.5926
GOTERM_BP_ALL	GO:0010648~negative regulation of cell communication	13	2.5	0.0099785	TRP53, PTPN6, PTPRC, TWSG1, CLN3, PLD2, CCND1, TRIM33, RHOA, IGF1, SOCS4, INPP5D, TAX1BP3	425	186	14219	2.33836	1	0.128896	16.1517
GOTERM_BP_ALL	GO:0051249~regulation of lymphocyte activation	11	2.11538	0.0110879	BCL10, PTPN6, PTPRC, CDKN1A, H2-AA, INPP5D, GAL, H2-DMA, CD24A, LAG3, PAG1	425	144	14219	2.5557	1	0.138569	17.787
GOTERM_BP_ALL	GO:0045449~regulation of transcription	85	16.3462	0.0117187	NKAP, MMS19, E2F3, ELF2, ZNFX1, TLR3, NFKB2, CBFB, WBP7, GTF2E2, POU5F2, HSF2, ZFP131, CREG1, MED27, RHOA, RARA, BHLHE41, MYC, ZFP275, TBPL1, BCL10, TBL1XR1, RBL2, ARID5B, RCOR1, TLE3, MECP2, IRF2BP2, FLNA, GTF2H2, ZFP592, UBE2N, CIAO1, IFNAR2, TRIM33, BTG2, NAB2, ZMIZ1, MNT, LRCH4, ZFP260, CUX1, MYBBP1A, MYNN, ING5, EID1, SBNO2, ITGB2, NFYA, ELK3, CIC, ZFP619, ZFP758, CCDC59, SLC11A1, REL, LYL1,…	425	2227	14219	1.27696	1	0.145147	18.7033
GOTERM_BP_ALL	GO:0009987~cellular process	299	57.5	0.0120023	IL6ST, TRMT2A, PTGS1, PGD, ADCY6, MYLIP, USP50, BAK1, CH25H, MED27, RARA, TBPL1, SGPL1, PLD2, CRLS1, PDPN, RCOR1, MECP2, COLEC12, LPCAT2, PGM2, PGM3, NPC2, ABCB1B, CD33, MNT, MRPL45, MYBBP1A, EIF2AK4, AHCY, MYO9B, HSPA1B, ZFP758, ZFP619, SLC11A1, LGALS3BP, RAC2, LYL1, FBXO6, FCER1G, TRAM1, SPP1, PRPF40A, KLF6, LGALS1, TGFBR1, GGH, HS1BP3, FCGR1, FXR1, SFRP1, DCP1A, MLX, TGFBR3, PARP3, NUTF2, CLEC…	425	9252	14219	1.08122	1	0.146908	19.1121
GOTERM_BP_ALL	GO:0044249~cellular biosynthetic process	109	20.9615	0.0133038	MMS19, APOBEC1, PGD, PTGS1, ADCY6, EIF5B, RPS27L, GTF2E2, ZFP131, CH25H, MED27, RARA, ZFP275, TBPL1, CRLS1, RBL2, RCOR1, MECP2, LPCAT2, ZFP592, PGM3, TRIM33, MNT, ZFP260, MYBBP1A, MYNN, EIF2AK4, EID1, ABCA1, ELK3, ZFP619, ZFP758, ITGAM, ISYNA1, RPL7, LYL1, EIF3L, RPL5, BHLHE40, SETDB1, TRP53, KLF6, MAFB, SUV39H1, NR4A1, UIMC1, HOXB4, SLC7A2, MLX, PARP4, NAMPT, E2F3, ELF2, NDST2, HEXB, G6PDX, NFKB…	425	2980	14219	1.22374	1	0.15841	20.9635
GOTERM_BP_ALL	GO:0009058~biosynthetic process	112	21.5385	0.0135707	MMS19, APOBEC1, PGD, PTGS1, ADCY6, EIF5B, RPS27L, GTF2E2, ZFP131, CH25H, MED27, RARA, ZFP275, TBPL1, CRLS1, SPTLC1, RBL2, RCOR1, MECP2, LPCAT2, ZFP592, PGM3, TRIM33, MNT, ZFP260, MYBBP1A, MYNN, EIF2AK4, EID1, ABCA1, ELK3, ZFP619, ZFP758, ITGAM, SLC11A1, ISYNA1, RPL7, LYL1, EIF3L, RPL5, BHLHE40, SETDB1, TRP53, KLF6, MAFB, SUV39H1, NR4A1, UIMC1, HOXB4, SLC7A2, MLX, PARP4, NAMPT, E2F3, ELF2, NDST2, …	425	3076	14219	1.21818	1	0.160552	21.3382
GOTERM_BP_ALL	GO:0009968~negative regulation of signal transduction	12	2.30769	0.0135874	TRP53, TWSG1, PTPN6, PLD2, PTPRC, CCND1, TRIM33, RHOA, IGF1, SOCS4, INPP5D, TAX1BP3	425	171	14219	2.34782	1	0.159955	21.3615
GOTERM_BP_ALL	GO:0048646~anatomical structure formation involved in morphogenesis	20	3.84615	0.0136361	GNA13, TRP53, BCL10, TWSG1, FLT1, NRP1, WASF2, ANPEP, ELK3, ITGB1, GPX1, SFRP1, CXCR4, SP3, MTPN, CASP8, TGFBR3, ANGPT1, TBPL1, C1GALT1	425	365	14219	1.83323	1	0.159711	21.4298
GOTERM_BP_ALL	GO:0051254~positive regulation of RNA metabolic process	22	4.23077	0.014433	CEBPA, TRP53, KLF6, BCL10, E2F3, MAFB, MECP2, IGF1, NR4A1, NFYA, HNRPLL, CBFB, STAT3, SLC11A1, REL, ZMIZ1, IRF8, BCL3, RARA, MAML3, PBX2, MYC	425	419	14219	1.75666	1	0.166676	22.5374
GOTERM_BP_ALL	GO:0045941~positive regulation of transcription	24	4.61538	0.0156459	CEBPA, ING5, TRP53, KLF6, BCL10, E2F3, MAFB, MECP2, IGF1, NR4A1, NFYA, CBFB, STAT3, SLC11A1, REL, DCP1A, ZMIZ1, IRF8, BCL3, RARA, MAML3, PBX2, ETV5, MYC	425	475	14219	1.69043	1	0.175318	24.195
GOTERM_BP_ALL	GO:0045934~negative regulation of nucleobase, nucleoside, nucleotide and nucleic acid metabolic process	21	4.03846	0.015934	CEBPA, TXNIP, TRP53, EID1, TBL1XR1, SBNO2, FZD1, MECP2, SUV39H1, IRF2BP2, UIMC1, HOXB4, ID2, NAB2, RARA, BHLHE40, LRCH4, CUX1, BHLHE41, MYC, MYBBP1A	425	397	14219	1.76974	1	0.177448	24.5837
GOTERM_BP_ALL	GO:0008285~negative regulation of cell proliferation	14	2.69231	0.0171257	CEBPA, TRP53, CAV2, PTPN6, GAL, TAX1BP3, SKAP2, CD24A, CDKN1A, MORC3, BAX, TGFBR3, INPP5D, IGFBP3	425	224	14219	2.09103	1	0.185276	26.172
GOTERM_BP_ALL	GO:0051172~negative regulation of nitrogen compound metabolic process	21	4.03846	0.0175693	CEBPA, TXNIP, TRP53, EID1, TBL1XR1, SBNO2, FZD1, MECP2, SUV39H1, IRF2BP2, UIMC1, HOXB4, ID2, NAB2, RARA, BHLHE40, LRCH4, CUX1, BHLHE41, MYC, MYBBP1A	425	401	14219	1.75208	1	0.187963	26.7552
GOTERM_BP_ALL	GO:0005975~carbohydrate metabolic process	23	4.42308	0.0177096	HYAL1, GALNT2, B4GALT2, NDST2, IL6ST, GUSB, HEXB, PGD, G6PDX, MECP2, MAN1C1, GNS, PGM2, PGM3, ISYNA1, GALNT10, MAN2B2, BGN, POMT1, GALC, MAN2B1, MYC, C1GALT1	425	454	14219	1.69493	1	0.188498	26.9387
GOTERM_BP_ALL	GO:0051246~regulation of protein metabolic process	19	3.65385	0.0183799	TRP53, PTPN6, PTPRC, BCL10, CLN3, LYN, MECP2, IGF1, ANKHD1, CD24A, FLNA, FXR1, UBE2N, BAK1, BAX, WIBG, CFH, IGFBP3, EIF2AK4	425	351	14219	1.81103	1	0.191615	27.8095
GOTERM_BP_ALL	GO:0032502~developmental process	100	19.2308	0.0201322	GNA13, PTGS1, JAG1, CBFB, BAK1, SLC2A4, RARA, TBPL1, BCL10, SGPL1, PDPN, MECP2, PGM3, MNT, ZFP260, XDH, EID1, TWSG1, CAV2, ELK3, HSPA1B, TAGLN2, ITGB1, TIMP1, DOCK2, MTPN, SPP1, SETDB1, TRP53, MAFB, LGALS1, TGFBR1, SUV39H1, HS1BP3, FXR1, HOXB4, ADAP2, SFRP1, TGFBR3, NRP1, G6PDX, WASF2, HEXB, ANPEP, NFKB2, ASAH1, HNRPLL, OFD1, GPX1, ACVR1B, CXCR4, CASP8, RHOA, SEMA3C, ANGPT1, CALCRL, TOP2B, MYC, L…	425	2743	14219	1.2197	1	0.205403	30.04
GOTERM_BP_ALL	GO:0010628~positive regulation of gene expression	24	4.61538	0.0207387	CEBPA, ING5, TRP53, KLF6, BCL10, E2F3, MAFB, MECP2, IGF1, NR4A1, NFYA, CBFB, STAT3, SLC11A1, REL, DCP1A, ZMIZ1, IRF8, BCL3, RARA, MAML3, PBX2, ETV5, MYC	425	488	14219	1.6454	1	0.208345	30.7968
GOTERM_BP_ALL	GO:0032268~regulation of cellular protein metabolic process	16	3.07692	0.0211554	TRP53, PTPN6, BCL10, CLN3, PTPRC, LYN, MECP2, ANKHD1, CD24A, FXR1, UBE2N, BAK1, BAX, WIBG, IGFBP3, EIF2AK4	425	280	14219	1.9118	1	0.211226	31.3122
GOTERM_BP_ALL	GO:0010629~negative regulation of gene expression	21	4.03846	0.0218187	CEBPA, TXNIP, TRP53, EID1, TBL1XR1, SBNO2, FZD1, MECP2, SUV39H1, IRF2BP2, UIMC1, HOXB4, ID2, NAB2, RARA, BHLHE40, LRCH4, CUX1, BHLHE41, MYC, MYBBP1A	425	410	14219	1.71362	1	0.215385	32.1252
GOTERM_BP_ALL	GO:0044237~cellular metabolic process	196	37.6923	0.023774	IL6ST, TRMT2A, ADCY6, PGD, PTGS1, MYLIP, USP50, CH25H, MED27, RARA, TBPL1, SGPL1, PLD2, CRLS1, PDPN, RCOR1, MECP2, LPCAT2, PGM2, PGM3, MNT, MYBBP1A, EIF2AK4, AHCY, HSPA1B, ZFP619, ZFP758, SLC11A1, LYL1, FBXO6, PRPF40A, KLF6, TGFBR1, GGH, MLX, DCP1A, TGFBR3, PARP3, PARP4, ELF2, NFKB2, LATS1, GPX1, WBP7, HSF2, SLC22A4, USP12, BHLHE41, TOP2B, MYC, AGPAT2, ZFP36, CLN3, EIF2S3X, LYN, TLE3, GTF2H2, FLN…	425	5857	14219	1.1196	1	0.227912	34.4694
GOTERM_BP_ALL	GO:0045893~positive regulation of transcription, DNA-dependent	21	4.03846	0.0249072	CEBPA, TRP53, KLF6, BCL10, E2F3, MAFB, MECP2, IGF1, NR4A1, NFYA, CBFB, STAT3, SLC11A1, REL, ZMIZ1, IRF8, BCL3, RARA, MAML3, PBX2, MYC	425	416	14219	1.68891	1	0.236573	35.7929
GOTERM_BP_ALL	GO:0006575~cellular amino acid derivative metabolic process	10	1.92308	0.0253956	SAT1, P4HB, GSR, AHCY, MTPN, G6PDX, SLC22A4, MECP2, LPCAT2, HNRPLL	425	141	14219	2.3728	1	0.23973	36.3554
GOTERM_BP_ALL	GO:0065008~regulation of biological quality	46	8.84615	0.025467	XDH, GNA13, NRP1, HEXB, G6PDX, PTGS1, HSPA1B, LATS1, CD24A, TIMP1, MTM1, BAK1, GPX1, ANXA7, GSR, SLC11A1, SLC2A4, MORC3, BHLHE40, PAPSS2, TRP53, PTPRC, CLN3, P4HB, LIPA, LYN, PLEK, PDPN, EFEMP2, MECP2, IGF1, ANXA5, FLNA, STAT3, P2RY12, ARPC1B, TXNDC11, NPC2, ID2, BAX, NAB2, SP3, TGFBR3, TMSB4X, PARP4, PROS1	425	1123	14219	1.37043	1	0.239403	36.4373
GOTERM_BP_ALL	GO:0031399~regulation of protein modification process	11	2.11538	0.0261849	UBE2N, TRP53, BCL10, PTPN6, BAK1, PTPRC, LYN, BAX, MECP2, IGFBP3, CD24A	425	165	14219	2.23043	1	0.24255	37.2548
GOTERM_BP_ALL	GO:0051726~regulation of cell cycle	13	2.5	0.0271766	TRP53, PTPRC, LATS1, ITGB1, UIMC1, BAK1, CCND1, CDKN1A, PSMG2, BAX, MNT, GADD45B, MYC	425	214	14219	2.0324	1	0.248721	38.3678
GOTERM_BP_ALL	GO:0051716~cellular response to stimulus	26	5	0.0272597	MMS19, TRP53, CLN3, PTPN2, SMC6, ITGB2, HSPA1B, LATS1, HNRPLL, STAT3, ITGAM, UIMC1, GTF2H2, UBE2N, GPX1, CCND1, CDKN1A, BTG2, BAX, FBXO6, CSF3R, BCL3, CTSD, FCER1G, DYRK2, EIF2AK4	425	556	14219	1.56451	1	0.248462	38.4602
GOTERM_BP_ALL	GO:0006357~regulation of transcription from RNA polymerase II promoter	28	5.38462	0.0297776	EID1, ELF2, NFYA, CBFB, SLC11A1, MED27, RHOA, BCL3, RARA, MAML3, BHLHE41, MYC, CEBPA, TRP53, TXNIP, KLF6, MAFB, IGF1, NR4A1, IRF2BP2, STAT3, CIAO1, IFNAR2, HOXB4, ID2, ZMIZ1, CUX1, PBX2	425	616	14219	1.52075	1	0.264457	41.1991

## Sheet: GO summary
Transcription & translation	Signal transduction	Endocytosis	Apoptosis	Cell migration	Cell proliferation	Immune related	Antigen processing and presentation	Metabolic	Non-attributed genes
ANKHD1	ADAM17	ABCA1	ADAM17	ARID5B	APOBEC1	ABCB1B	B2M	ABCA1	Abca9
APOBEC1	ADAP2	BAK1	BAK1	C3AR1	BAX	ADAM17	FCER1G	ABL2	Abcc3
ARID5B	ADCY6	BAX	BAX	CCL3	CALCRL	ANXA5	FCGR1	ACADL	Abcd1		Transcription & translation	89
BHLHE40	ARHGEF10	CAV2	BCL10	CCL6	CAV2	ANXA7	FCGRT	ACAT3	Angpt1		Signal transduction	62
BHLHE41	ARHGEF6	CD24A	BCL3	CD24A	CD24A	APOBEC1	H2-AA	ACSM5	Ankrd49		Endocytosis	22
BTG2	BCL10	CLCN5	BTG2	CSF3R	CDKN1A	APRT	H2-AB1	ACVR1B	Anxa3		Apoptosis	32
CBFB	BCL3	CLEC7A	CASP8	CXCL16	CEBPA	ASAH1	H2-DMA	ADCY6	Apobec3		Cell migration	24
CCDC59	CALCRL	CLN3	CD24A	CXCR4	E2F3	B2M	H2-K1	AGPAT2	Arap2		Cell proliferation	30
CEBPA	CCND1	COLEC12	CDKN1A	DOCK2	GAL	BAK1	H2-T22	AHCY	Arhgap12		Immune related	162
CENPB	CD24A	DOCK2	CLN3	FCER1G	GRN	BAX	ICAM1	ALOX5AP	Arhgdib		Antigen presentation & processing	13
CFH	DOCK2	EHD1	DYRK2	FLT1	IGF1	BCL10	PSME1	AMPD3	Arpc1b		Metabolic	204
CIAO1	DYRK2	FCER1G	FCER1G	GPX1	IGFBP3	BCL3	SLC11A1	ANPEP	Bcam		Non-attributed genes	147
CIC	FLNA	FCGR1	FCGR1	ITGAM	IL6ST	BHLHE40	UNC93B1	APEH	Bud31
CLN3	FLNA	IRF8	GAL	ITGB1	INPP5D	BTG2		APOBEC1	Cenpc1
CREG1	GADD45B	LMNA	GPX1	ITGB2	ITGB1	C1QB		APOC1	Commd10
CUX1	GMIP	LPCAT2	HSPA1B	LRP5	LYN	C1QBP		APRT	Cpne3
DCP1A	GNA13	LRP5	IGF1	NRP1	MECP2	C3AR1		ARID5B	Csf2ra
DR1	GPX1	MSR1	IGFBP3	RAC2	MORC3	C4B		ARSB	Cst7
E2F3	INPP5D	PLD2	INPP5D	SELPLG	MYC	CASP8		ASAH1	Cstf1
EID1	IQGAP1	SLC11A1	MECP2	SEMA3C	PTGS1	CBFB		B4GALT2	Cttnbp2nl
EIF2AK4	JAG1	TRP53	MNT	SGPL1	PTPN6	CCL3		BAX	Cwf19l1
ELF2	LATS1	WASF2	MYC	TGFBR1	PTPRC	CCL6		BGN	Ddx3x
ELK3	LYN		NR4A1	TOP2B	RAC2	CCND1		BHLHE40	Dock8
ETV5	MECP2		PSMG2	WASF2	RARA	CD180		BHLHE41	Edem2
FLNA	MYO9B		PTPN6		SAT1	CD24A		BTG2	Efha1
FXR1	P2RY12		PTPRC		SKAP2	CD33		C1GALT1	Eif3l
FZD1	PAG1		RHOA		TAX1BP3	CD37		C1QB	Eif5b
GTF2E2	PLCB2		SHISA5		TGFBR3	CD53		C4B	Erlin1
GTF2H2	PLEK		SPP1		TRP53	CD68		CAR5B	Erp29
HNRPLL	PTPN6		TGFBR1		ZMIZ1	CD84		CBL	Fam105a
HOXB4	PTPRC		TIMP1			CD97		CCND1	Fam20c
HSF2	RAB8B		TRP53			CDKN1A		CDC14A	Fam50a
ID2	RAC2					CEBPA		CEBPA	Fam76a
IFNAR2	RAP2C					CFH		CFH	Fmnl2
IGF1	RHOA					CLEC7A		CH25H	Fndc3b
ING5	RPS6KA3					CLN3		CIAO1	Frmd8
IRF2BP2	RRAS					COLEC12		CIC	Gltscr1
IRF8	RSU1					COTL1		CLN3	Gnai3
ITGB2	S1PR3					CP		CNDP2	Gng5
KLF6	SH2B3					CSF3R		CRLS1	Gpr137b
LIMD1	SLC11A1					CTNS		CUX1	Gpr84
LRCH4	SLC12A9					CTSB		CYBB	Gps2
LYL1	SLC17A5					CTSB		CYBRD1	Heatr5a
MAFB	SLC25A10					CTSC		CYP20A1	Hspa13
MAML3	SLC25A32					CTSD		CYP4F14	Ifngr1
MECP2	SLC29A3					CTSD		CYP51	Ipo7
MED27	SLC2A4					CTSH		DCK	Itgb5
MLX	SLC30A5					CTSL		DCP1A	Itpr3
MMS19	SLC30A7					CTSS		DEGS1	Kcnj2
MNT	SLC39A14					CTSZ		DHRS1	Kctd10
MORC3	SLC43A3					CXCL16		DNPEP	Kif21b
MYBBP1A	SLC44A2					CXCR4		DR1	Kpna4
MYC	SLC46A3					CYBRD1		DUSP6	Laptm5
MYNN	SOCS4					DNAJC3		DYRK2	Lbr
NAB2	STAT3					DOCK2		ECHS1	Lgals1
NFKB2	TAX1BP3					DYRK2		EDEM1	Lgals3bp
NFYA	TRP53					EDEM1		EID1	Lgals9
NKAP	TWSG1					EFEMP2		EIF2AK4	Ly9
NR4A1	UBE2N					EIF2AK4		EIF2S3X	Lztfl1
PBX2	UIMC1					ELK3		ELF2	Magt1
POU5F2	WASF2					FBXO6		ETF1	Marcks
RARA	WSB1					FCER1G		FBXO6	Mfsd2a
RBL2						FCGR1		FLNA	Mirg
RCOR1						FCGRT		FLT1	Morc4
REL						FYB		G6PDX	Mpp6
RHOA						G6PDX		GALC	Mpv17l2
SBNO2						GAL		GALNS	Mrpl38
SP3						GNA13		GALNT10	Mrpl45
STAT3						GPX1		GALNT2	Ms4a6d
SUV39H1						GTF2H2		GGH	Mvp
TBL1XR1						H2-AA		GNS	Nckap1l
TBPL1						H2-AB1		GPX1	Nfkbie
TLE3						H2-DMA		GSR	Nipsnap3b
TOB2						H2-K1		GTF2E2	Npc2
TRIM33						H2-T22		GTF2H2	Nutf2
TRP53						HEXB		GUSB	Ofd1
TXNIP						HIATL1		HECTD2	Orai3
UIMC1						HNRPLL		HEXB	Ormdl2
WBP7						HOXB4		HNRPLL	Osmr
WIBG						HS1BP3		HOXB4	Ostc
ZFP131						HSF2		HSF2	P2ry6
ZFP260						HSPA1B		HSPA1B	Parvb
ZFP275						ICAM1		HYAL1	Parvg
ZFP36						ID2		IGF1	Pdcd10
ZFP592						IFNAR1		IMP4	Plekhn1
ZFP619						IL10RA		ING5	Plekho1
ZFP758						IL13RA1		IRF8	Plp2
ZMIZ1						IL17RA		ISYNA1	Pon2
ZNFX1						IL1R1		KLF6	Ppfia4
						IL6RA		KLHL9	Pqlc2
						INPP5D		LATS1	Rai14
						IRF8		LIMD1	Rnase4
						ITGA5		LIPA	Rnaset2a
						ITGAM		LONRF3	Rnaset2b
						ITGAX		LOXL3	Rnf166
						ITGB2		LPCAT2	Ropn1l
						JAG1		LPL	Rprd2
						KLF6		LTA4H	Rragc
						LAG3		LYL1	S100a1
						LATS1		LYN	S100a10
						LCN2		LYZ2	S100a13
						LCP2		MAFB	Scamp2
						LILRB4		MAN1A	Sema4a
						LIPA		MAN1B1	Sfrp1
						LY86		MAN1C1	Sft2d2
						LY96		MAN2B1	Siglech
						LYN		MAN2B2	Snx18
						LYZ2		MECP2	Spg21
						MAN2B1		MED27	Spty2d1
						MECP2		METTL7A1	Ssfa2
						MMS19		MLX	Sumf2
						MTPN		MMS19	Tagln2
						MYC		MNT	Tgfbi
						MYO1F		MORC3	Thbs2
						NFKB2		MTM1	Tmco1
						NKAP		MTMR1	Tmco4
						P2RY12		MTPN	Tmed3
						PAG1		MYBBP1A	Tmem120b
						PAPSS2		MYC	Tmem164
						PGM3		MYLIP	Tmem176a
						PLEK		MYNN	Tmem176b
						POLR3C		NAB2	Tmem185b
						POMP		NAMPT	Tmem206
						PRG4		NDST2	Tmem39b
						PROS1		NFKB2	Tmsb4x
						PSME1		NFYA	Tmub2
						PTGS1		NLN	Tram1
						PTPN2		NQO2	Trem2
						PTPN6		NR4A1	Trim25
						PTPRC		P4HB	Trim26
						RAC2		PAICS	Tspan4
						RELT		PANK3	Tspo
						S1PR3		PAPD4	Txndc11
						SBNO2		PAPSS2	Tyrobp
						SCNN1A		PARP3	Ubtd1
						SELPLG		PARP4	Vamp3
						SGPL1		PBX2	Vcam1
						SH2B3		PDPN	Vim
						SKAP2		PGD	Vwa5a
						SLC11A1		PGM2	Wdfy1
						SLC7A2		PGM3	Wdr44
						SMC6		PLD2	Wfs1
						SP3		POLR3C	Wipf1
						STAT3		POMT1	Zc3h12c
						TGFBR1		POR	Zcchc2
						TGFBR3		POU5F2	Zdhhc20
						TIMP1		PRCP	Zfand6
						TLR13		PRPF40A
						TLR3		PSMB10
						TLR7		PTGS1
						TNFSF9		PTPN6
						TOB2		QPCT
						TRP53		RARA
						TWSG1		RBL2
						TWSG1		RCOR1
						TXNIP		REL
						UBE2N		RNF167
						UIMC1		ROD1
						UNC93B1		RPL38
						WAPAL		RPL5
						XDH		RPL7
						ZFP36		RPL7L1
								RPS27L
								RPS6KA3
								SAT1
								SBNO2
								SETDB1
								SGPL1
								SLC11A1
								SLC22A4
								SMC6
								SOAT1
								SOCS4
								SP3
								SPCS2
								SPCS3
								SPTLC1
								SUMO3
								SUV39H1
								TBL1XR1
								TBPL1
								TCIRG1
								TGFBR1
								TGFBR3
								TGM1
								TLE3
								TOP2B
								TRIB1
								TRIM33
								TRMT2A
								TXNIP
								UBC
								UIMC1
								USP12
								USP50
								WBP7
								WIBG
								WSB1
								XDH
								ZFP36
								ZFP592
								ZFP619
								ZFP758
								ZMIZ1
